# Supplementary material for: Fur removal promotes an earlier expression of involution-related genes in mammary gland of lactating mice
Source: J Comp Physiol B. 2023 Jan 18;193(2):171–92. doi: 10.1007/s00360-023-01474-9 (PMC9992052; doi:10.1007/s00360-023-01474-9)
Supplement: Supplementary file 2 — Supplementary Table 1 (XLSX 19 KB) [file 360_2023_1474_MOESM2_ESM.xlsx]

## Sheet: Supplementary Table 1
	Supplementary Table 1. Results of Welch two-sample t-test comparing the phenotype and lactation performance of shaved vs unshaved MF1 mice (n = 5 females per group) before
	fur removal (two-sided test) and after fur removal (one-sided test, means for shaved mice greater). All parameters were measured during lactation, on days counted from parturition
	(day 0). The differences between shaved (S) and unshaved (U) mice in their peak lactation food intake, MEI, DEE, MEO and litter mass fell within the 95% confidence intervals (CIs)
	for the same parameters (S − U) detected as significant in our original shaving experiment performed on 20 shaved and 20 unshaved mice (Król et al. 2007).
	Parameter	5 shaved vs 5 unshaved lactating MF1 mice from the current study							20 shaved vs 20 unshaved lactating MF1 mice from Król et al. 2007
		Difference	Pooled		Test values and statistics				Difference	95% CI for		Test values and statistics
		S − U	SD		t	df	p		S − U	difference		t	df	p
	Before fur removal (first week of lactation)
	Body mass (day 4, g)	-0.006	3.08592		-0.0030742	7.9422	0.9976		0.3515	-1.6, 2.3		0.37261	37.982	0.7115
	Food intake (days 4-6, g/day)	1.36	2.67244		0.80464	5.7436	0.453		0.53975	-1.0, 2.0		0.72673	35.477	0.4722
	Litter size (day 4)	-0.4	0.806226		-0.78446	6.2018	0.4617		0.05	-0.6, 0.7		0.14907	37.18	0.8823
	Litter mass (day 4, g)	2.524	2.50438		1.5935	7.8069	0.1506		0.9975	-1.6, 3.6		0.76838	37.97	0.447
	After fur removal (peak of lactation)
	Body mass (day 12, g)	1.256	2.85022		0.69676	6.7914	0.2545		-0.24	-2.0, Inf		-0.23249	36.67	0.5913
	Food intake (days 12-14, g/day)	4.092	4.25284		1.5213	7.8451	0.0837		2.85375	1.1, Inf		2.6759	37.907	0.005473
	MEI (days 12-14, kJ/day)	39.12	40.1043		1.5423	7.8509	0.08114		30.8704	12.6, Inf		2.8493	37.874	0.003524
	DEE (days 15-17, kJ/day)	12.02	13.914		1.3659	7.1841	0.1066		8.91	1.4, Inf		1.9897	37.701	0.02696
	MEO (days 12-17, kJ/day)	27.12	39.1832		1.0944	7.8388	0.1531		21.9605	5.4, Inf		2.2425	37.995	0.01542
	Litter size (day 16)	-0.4	0.806226		-0.78446	6.2018	0.7692		0.05	-0.5, Inf		0.14907	37.18	0.4412
	Litter mass (day 16, g)	12.346	9.46883		2.0616	6.6978	0.04		9.7685	3.2, Inf		2.4991	34.367	0.008693
	Reference
	Król, E., Murphy, M. and Speakman, J. R. (2007). Limits to sustained energy intake. X. Effects of fur removal on reproductive performance in laboratory mice. J. Exp. Biol. 210, 4233–4243.
	Abbreviations
	DEE, daily energy expenditure
	MEI, metabolizable energy intake
	MEO, milk energy output
	SD, standard deviation
