# Supplementary material for: Fur removal promotes an earlier expression of involution-related genes in mammary gland of lactating mice
Source: J Comp Physiol B. 2023 Jan 18;193(2):171–92. doi: 10.1007/s00360-023-01474-9 (PMC9992052; doi:10.1007/s00360-023-01474-9)
Supplement: Supplementary file 3 — Supplementary Table 2 (XLSX 22 KB) [file 360_2023_1474_MOESM3_ESM.xlsx]

## Sheet: Supplementary Table 2
	Supplementary Table 2. Results of correlation analysis between the peak-lactation performance traits and PC1/PC2 scores from the PCA analysis
	of the mammary gene expression in 5 shaved mice, 5 unshaved mice, and both shaved and unshaved mice (n = 10). No correlations were considered
	significant after applying Bonferroni corrections for multiple comparisons (p-value < 0.05/30).
	Peak-lactation performance traits	correlation coefficient r	p-value
	Correlations with PC1 scores
	Shaved mice (n = 5)
	Food intake (days 12-14, g/day)	-0.683	0.204
	Metabolizable energy intake (MEI, days 12-14, kJ/day)	-0.821	0.088
	Daily energy expenditure (DEE, days 15-17, kJ/day)	0.147	0.814
	Milk energy output (MEO, days 12-17, kJ/day)	-0.895	0.04
	Litter mass (day 16, g)	-0.755	0.14
	Unshaved mice (n = 5)
	Food intake (days 12-14, g/day)	-0.188	0.762
	Metabolizable energy intake (MEI, days 12-14, kJ/day)	-0.063	0.92
	Daily energy expenditure (DEE, days 15-17, kJ/day)	0.567	0.319
	Milk energy output (MEO, days 12-17, kJ/day)	-0.243	0.694
	Litter mass (day 16, g)	-0.555	0.331
	Shaved and unshaved mice (n = 10)
	Food intake (days 12-14, g/day)	-0.327	0.356
	Metabolizable energy intake (MEI, days 12-14, kJ/day)	-0.366	0.299
	Daily energy expenditure (DEE, days 15-17, kJ/day)	0.334	0.345
	Milk energy output (MEO, days 12-17, kJ/day)	-0.521	0.123
	Litter mass (day 16, g)	-0.323	0.363
	Correlations with PC2 scores
	Shaved mice (n = 5)
	Food intake (days 12-14, g/day)	0.08	0.898
	Metabolizable energy intake (MEI, days 12-14, kJ/day)	-0.132	0.832
	Daily energy expenditure (DEE, days 15-17, kJ/day)	0.391	0.515
	Milk energy output (MEO, days 12-17, kJ/day)	-0.285	0.642
	Litter mass (day 16, g)	-0.791	0.111
	Unshaved mice (n = 5)
	Food intake (days 12-14, g/day)	-0.471	0.423
	Metabolizable energy intake (MEI, days 12-14, kJ/day)	-0.383	0.525
	Daily energy expenditure (DEE, days 15-17, kJ/day)	0.564	0.322
	Milk energy output (MEO, days 12-17, kJ/day)	-0.57	0.315
	Litter mass (day 16, g)	-0.813	0.095
	Shaved and unshaved mice (n = 10)
	Food intake (days 12-14, g/day)	-0.517	0.126
	Metabolizable energy intake (MEI, days 12-14, kJ/day)	-0.531	0.114
	Daily energy expenditure (DEE, days 15-17, kJ/day)	-0.266	0.457
	Milk energy output (MEO, days 12-17, kJ/day)	-0.48	0.161
	Litter mass (day 16, g)	-0.781	0.008
