# Supplementary material for: Fur removal promotes an earlier expression of involution-related genes in mammary gland of lactating mice
Source: J Comp Physiol B. 2023 Jan 18;193(2):171–92. doi: 10.1007/s00360-023-01474-9 (PMC9992052; doi:10.1007/s00360-023-01474-9)
Supplement: Supplementary file 4 — Supplementary Table 3 (XLSX 148 KB) [file 360_2023_1474_MOESM4_ESM.xlsx]

## Sheet: Supplementary Table 3
	Supplementary Table 3. List of differentially expressed genes (DEGs) in the inguinal mammary gland of shaved vs unshaved lactating MF1 mice (n = 5 females
	per group). Genes were considered differentially expressed at FDR < 0.05 and absolute Log2 FC > 0.5. Information on gene name and type was retrieved from
	the Mouse Genome Informatics (MGI), based on the gene symbol. The DEGs (752 in total) included 721 protein-coding genes, 19 long noncoding RNA genes,
	8 pseudogenes, 1 immunoglobulin gene segment, 1 antisense long noncoding RNA gene, 1 unclassified gene, and 1 unmapped gene. When submitted to
	Ingenuity Pathway Analysis (IPA), 748 of 752 DEGs were considered as analysis-ready (for information retrieved from IPA see columns I–M). The remaining
	4 non analysis-ready genes are indicated by a hyphen (-).
	Gene symbol	Log2 FC	p-value	FDR	Gene name		Gene type	IPA gene symbol	IPA gene name		IPA gene location	IPA gene type
	Cyp24a1	5.52538	3.72049e-07	7.65227e-05	cytochrome P450, family 24, subfamily a, polypeptide 1	.	protein coding gene	CYP24A1	cytochrome P450 family 24 subfamily A member 1	.	Cytoplasm	enzyme
	Angptl4	3.56875	1.30852e-05	0.00097726	angiopoietin-like 4	.	protein coding gene	ANGPTL4	angiopoietin like 4	.	Extracellular Space	other
	Pdk4	3.43575	3.39566e-06	0.000389643	pyruvate dehydrogenase kinase, isoenzyme 4	.	protein coding gene	PDK4	pyruvate dehydrogenase kinase 4	.	Cytoplasm	kinase
	Clic6	3.23231	3.84978e-08	1.67866e-05	chloride intracellular channel 6	.	protein coding gene	CLIC6	chloride intracellular channel 6	.	Plasma Membrane	ion channel
	Cyp2d10	2.83236	0.000128198	0.00524653	cytochrome P450, family 2, subfamily d, polypeptide 10	.	protein coding gene	Cyp2d9 (includes others)	cytochrome P450, family 2, subfamily d, polypeptide 9	.	Cytoplasm	other
	Ccn5	2.80338	1.09511e-07	3.06097e-05	cellular communication network factor 5	.	protein coding gene	CCN5	cellular communication network factor 5	.	Extracellular Space	growth factor
	Lif	2.78097	0.000558716	0.0138375	leukemia inhibitory factor	.	protein coding gene	LIF	LIF interleukin 6 family cytokine	.	Extracellular Space	cytokine
	2610307P16Rik	2.7491	5.81536e-05	0.00297243	RIKEN cDNA 2610307P16 gene	.	lncRNA gene	2610307P16Rik	RIKEN cDNA 2610307P16 gene	.	Other	other
	Slc5a8	2.61213	0.000766148	0.0172915	solute carrier family 5 (iodide transporter), member 8	.	protein coding gene	SLC5A8	solute carrier family 5 member 8	.	Plasma Membrane	transporter
	Rassf4	2.57786	9.71072e-08	2.7857e-05	Ras association (RalGDS/AF-6) domain family member 4	.	protein coding gene	RASSF4	Ras association domain family member 4	.	Other	other
	Rnase1	2.51894	0.00041896	0.0115971	ribonuclease, RNase A family, 1 (pancreatic)	.	protein coding gene	RNASE1	ribonuclease A family member 1, pancreatic	.	Extracellular Space	enzyme
	F3	2.50907	6.62145e-05	0.00325137	coagulation factor III	.	protein coding gene	F3	coagulation factor III, tissue factor	.	Plasma Membrane	transmembrane receptor
	Chil1	2.49047	0.00134379	0.0254759	chitinase-like 1	.	protein coding gene	CHI3L1	chitinase 3 like 1	.	Extracellular Space	enzyme
	Ctxn1	2.47377	1.56052e-05	0.00111916	cortexin 1	.	protein coding gene	CTXN1	cortexin 1	.	Other	other
	Cd14	2.43225	7.91704e-08	2.54028e-05	CD14 antigen	.	protein coding gene	CD14	CD14 molecule	.	Plasma Membrane	transmembrane receptor
	Sox4	2.38716	6.13444e-06	0.000581492	SRY (sex determining region Y)-box 4	.	protein coding gene	SOX4	SRY-box transcription factor 4	.	Nucleus	transcription regulator
	Mdk	2.38526	1.119e-10	2.03304e-07	midkine	.	protein coding gene	MDK	midkine	.	Extracellular Space	growth factor
	C530043A13Rik	2.37371	6.80592e-06	0.000629138	RIKEN cDNA C530043A13 gene	.	lncRNA gene	C530043A13Rik	RIKEN cDNA C530043A13 gene	.	Other	other
	Cnbd2	2.37182	9.45572e-05	0.00436553	cyclic nucleotide binding domain containing 2	.	protein coding gene	CNBD2	cyclic nucleotide binding domain containing 2	.	Cytoplasm	other
	Cldn4	2.34308	1.7865e-05	0.00121717	claudin 4	.	protein coding gene	CLDN4	claudin 4	.	Plasma Membrane	transmembrane receptor
	Rnf183	2.29812	0.00106212	0.0216937	ring finger protein 183	.	protein coding gene	RNF183	ring finger protein 183	.	Cytoplasm	enzyme
	Plppr3	2.27803	0.00346569	0.0461288	phospholipid phosphatase related 3	.	protein coding gene	PLPPR3	phospholipid phosphatase related 3	.	Other	phosphatase
	Trp53inp1	2.20204	4.03593e-09	3.38428e-06	transformation related protein 53 inducible nuclear protein 1	.	protein coding gene	TP53INP1	tumor protein p53 inducible nuclear protein 1	.	Nucleus	other
	Malrd1	2.17408	0.00291776	0.0418169	MAM and LDL receptor class A domain containing 1	.	protein coding gene	MALRD1	MAM and LDL receptor class A domain containing 1	.	Cytoplasm	other
	Gadd45a	2.15633	0.00115637	0.023172	growth arrest and DNA-damage-inducible 45 alpha	.	protein coding gene	GADD45A	growth arrest and DNA damage inducible alpha	.	Nucleus	other
	Synpo	2.10755	0.000166869	0.00620937	synaptopodin	.	protein coding gene	SYNPO	synaptopodin	.	Cytoplasm	other
	Igfbp5	2.102	0.00371996	0.047933	insulin-like growth factor binding protein 5	.	protein coding gene	IGFBP5	insulin like growth factor binding protein 5	.	Extracellular Space	other
	Efna5	2.07548	0.00138021	0.0259724	ephrin A5	.	protein coding gene	EFNA5	ephrin A5	.	Plasma Membrane	kinase
	Fgd3	2.05257	7.20067e-06	0.000648714	FYVE, RhoGEF and PH domain containing 3	.	protein coding gene	FGD3	FYVE, RhoGEF and PH domain containing 3	.	Cytoplasm	other
	Rnf39	2.04008	1.30595e-05	0.00097726	ring finger protein 39	.	protein coding gene	RNF39	ring finger protein 39	.	Cytoplasm	other
	Plekhs1	2.02058	0.00227547	0.035742	pleckstrin homology domain containing, family S member 1	.	protein coding gene	PLEKHS1	pleckstrin homology domain containing S1	.	Other	other
	Bhlhe41	2.01974	4.29672e-05	0.00235369	basic helix-loop-helix family, member e41	.	protein coding gene	Bhlhe41	basic helix-loop-helix family, member e41	.	Nucleus	transcription regulator
	Psrc1	2.00035	0.00116142	0.0232305	proline/serine-rich coiled-coil 1	.	protein coding gene	PSRC1	proline and serine rich coiled-coil 1	.	Cytoplasm	other
	Egr1	1.9992	0.000422601	0.0116333	early growth response 1	.	protein coding gene	EGR1	early growth response 1	.	Nucleus	transcription regulator
	Btg2	1.99685	7.58216e-09	5.16582e-06	BTG anti-proliferation factor 2	.	protein coding gene	BTG2	BTG anti-proliferation factor 2	.	Nucleus	transcription regulator
	Itgb8	1.98067	0.00190625	0.0316769	integrin beta 8	.	protein coding gene	ITGB8	integrin subunit beta 8	.	Plasma Membrane	other
	Slpi	1.96148	0.00021035	0.00732596	secretory leukocyte peptidase inhibitor	.	protein coding gene	SLPI	secretory leukocyte peptidase inhibitor	.	Cytoplasm	other
	Gpcpd1	1.86785	9.63526e-08	2.7857e-05	glycerophosphocholine phosphodiesterase 1	.	protein coding gene	GPCPD1	glycerophosphocholine phosphodiesterase 1	.	Cytoplasm	enzyme
	Thbs1	1.86332	0.000290332	0.00909456	thrombospondin 1	.	protein coding gene	THBS1	thrombospondin 1	.	Extracellular Space	other
	A330023F24Rik	1.85331	3.78296e-06	0.000412381	RIKEN cDNA A330023F24 gene	.	lncRNA gene	A330023F24Rik	RIKEN cDNA A330023F24 gene	.	Other	other
	Ephx1	1.85017	2.00995e-05	0.00130419	epoxide hydrolase 1, microsomal	.	protein coding gene	EPHX1	epoxide hydrolase 1	.	Cytoplasm	peptidase
	Klf11	1.8163	0.0006764	0.0157216	Kruppel-like factor 11	.	protein coding gene	KLF11	Kruppel like factor 11	.	Nucleus	transcription regulator
	Ccng2	1.79385	3.52947e-12	3.84748e-08	cyclin G2	.	protein coding gene	CCNG2	cyclin G2	.	Nucleus	other
	Socs3	1.79016	0.00269253	0.0396103	suppressor of cytokine signaling 3	.	protein coding gene	SOCS3	suppressor of cytokine signaling 3	.	Cytoplasm	phosphatase
	Ltbp1	1.78863	0.00211671	0.0342072	latent transforming growth factor beta binding protein 1	.	protein coding gene	LTBP1	latent transforming growth factor beta binding protein 1	.	Extracellular Space	other
	Crebrf	1.77498	2.59618e-10	3.53762e-07	CREB3 regulatory factor	.	protein coding gene	CREBRF	CREB3 regulatory factor	.	Nucleus	transcription regulator
	Iglc2	1.77408	4.94807e-05	0.00265709	immunoglobulin lambda constant 2	.	gene segment	Iglc2	immunoglobulin lambda constant 2	.	Plasma Membrane	other
	9530026P05Rik	1.76758	5.03677e-09	3.92184e-06	RIKEN cDNA 9530026P05 gene	.	lncRNA gene	9530026P05Rik	RIKEN cDNA 9530026P05 gene	.	Other	other
	Adgrg6	1.74149	0.00340071	0.0456542	adhesion G protein-coupled receptor G6	.	protein coding gene	ADGRG6	adhesion G protein-coupled receptor G6	.	Plasma Membrane	G-protein coupled receptor
	Wfdc3	1.73813	2.56688e-09	2.54378e-06	WAP four-disulfide core domain 3	.	protein coding gene	Wfdc3	WAP four-disulfide core domain 3	.	Other	other
	Ier3	1.7329	0.000115883	0.00499304	immediate early response 3	.	protein coding gene	IER3	immediate early response 3	.	Cytoplasm	other
	Runx1	1.72494	1.06974e-10	2.03304e-07	runt related transcription factor 1	.	protein coding gene	RUNX1	RUNX family transcription factor 1	.	Nucleus	transcription regulator
	Ccl8	1.71454	0.00211531	0.0342072	chemokine (C-C motif) ligand 8	.	protein coding gene	Ccl8	chemokine (C-C motif) ligand 8	.	Extracellular Space	other
	Atf3	1.66851	0.00165585	0.0287885	activating transcription factor 3	.	protein coding gene	ATF3	activating transcription factor 3	.	Nucleus	transcription regulator
	Abca1	1.65357	0.000694256	0.0160002	ATP-binding cassette, sub-family A (ABC1), member 1	.	protein coding gene	ABCA1	ATP binding cassette subfamily A member 1	.	Plasma Membrane	transporter
	Endod1	1.64185	0.000392003	0.0113048	endonuclease domain containing 1	.	protein coding gene	ENDOD1	endonuclease domain containing 1	.	Extracellular Space	enzyme
	Pik3ip1	1.6267	0.000123539	0.00518177	phosphoinositide-3-kinase interacting protein 1	.	protein coding gene	PIK3IP1	phosphoinositide-3-kinase interacting protein 1	.	Cytoplasm	other
	Wfdc17	1.61313	0.00100658	0.020821	WAP four-disulfide core domain 17	.	protein coding gene	Wfdc17	WAP four-disulfide core domain 17	.	Other	other
	Sectm1b	1.6127	0.000598112	0.0144503	secreted and transmembrane 1B	.	protein coding gene	Sectm1b	secreted and transmembrane 1B	.	Extracellular Space	cytokine
	Prrx2	1.57366	0.00230111	0.0358862	paired related homeobox 2	.	protein coding gene	PRRX2	paired related homeobox 2	.	Nucleus	transcription regulator
	Arid5b	1.56854	6.11643e-05	0.00307259	AT rich interactive domain 5B (MRF1-like)	.	protein coding gene	ARID5B	AT-rich interaction domain 5B	.	Nucleus	transcription regulator
	Sorbs2	1.55751	0.000427613	0.0117273	sorbin and SH3 domain containing 2	.	protein coding gene	SORBS2	sorbin and SH3 domain containing 2	.	Plasma Membrane	other
	Hmox1	1.54101	0.00145252	0.0267917	heme oxygenase 1	.	protein coding gene	HMOX1	heme oxygenase 1	.	Cytoplasm	enzyme
	2810408A11Rik	1.51993	0.000511079	0.013017	RIKEN cDNA 2810408A11 gene	.	protein coding gene	2810408A11Rik	RIKEN cDNA 2810408A11 gene	.	Other	other
	Tm4sf1	1.51705	0.00139904	0.0262495	transmembrane 4 superfamily member 1	.	protein coding gene	TM4SF1	transmembrane 4 L six family member 1	.	Plasma Membrane	other
	Pfkfb3	1.514	0.00160198	0.0282575	6-phosphofructo-2-kinase/fructose-2,6-biphosphatase 3	.	protein coding gene	PFKFB3	6-phosphofructo-2-kinase/fructose-2,6-biphosphatase 3	.	Cytoplasm	kinase
	Arrdc3	1.51172	1.18293e-05	0.00091455	arrestin domain containing 3	.	protein coding gene	ARRDC3	arrestin domain containing 3	.	Plasma Membrane	other
	Map3k8	1.4942	0.000875483	0.0187931	mitogen-activated protein kinase kinase kinase 8	.	protein coding gene	MAP3K8	mitogen-activated protein kinase kinase kinase 8	.	Cytoplasm	kinase
	Ahnak	1.48206	1.88623e-07	4.46995e-05	AHNAK nucleoprotein (desmoyokin)	.	protein coding gene	AHNAK	AHNAK nucleoprotein	.	Nucleus	other
	Fmn1	1.47804	1.88361e-05	0.00124444	formin 1	.	protein coding gene	FMN1	formin 1	.	Nucleus	other
	Lin9	1.47719	0.00275832	0.0403739	lin-9 homolog (C. elegans)	.	protein coding gene	LIN9	lin-9 DREAM MuvB core complex component	.	Nucleus	other
	Resf1	1.46815	0.00142396	0.0265797	retroelement silencing factor 1	.	protein coding gene	RESF1	retroelement silencing factor 1	.	Nucleus	other
	Tmem43	1.43445	0.00117676	0.023323	transmembrane protein 43	.	protein coding gene	TMEM43	transmembrane protein 43	.	Nucleus	other
	Garnl3	1.41115	1.80573e-05	0.00122262	GTPase activating RANGAP domain-like 3	.	protein coding gene	GARNL3	GTPase activating Rap/RanGAP domain like 3	.	Other	other
	Nxf7	1.40708	0.00191699	0.0318068	nuclear RNA export factor 7	.	protein coding gene	Nxf7	nuclear RNA export factor 7	.	Cytoplasm	other
	Lmo7	1.40644	0.0010819	0.0219984	LIM domain only 7	.	protein coding gene	LMO7	LIM domain 7	.	Cytoplasm	enzyme
	Cyp2d22	1.40537	0.00273358	0.0401059	cytochrome P450, family 2, subfamily d, polypeptide 22	.	protein coding gene	Cyp2d22	cytochrome P450, family 2, subfamily d, polypeptide 22	.	Cytoplasm	enzyme
	Fbxo32	1.39454	4.24126e-06	0.00043617	F-box protein 32	.	protein coding gene	FBXO32	F-box protein 32	.	Cytoplasm	enzyme
	Hmgcll1	1.38323	0.000998877	0.0207405	3-hydroxymethyl-3-methylglutaryl-Coenzyme A lyase-like 1	.	protein coding gene	HMGCLL1	3-hydroxymethyl-3-methylglutaryl-CoA lyase like 1	.	Cytoplasm	enzyme
	Basp1	1.37863	0.00161224	0.0283011	brain abundant, membrane attached signal protein 1	.	protein coding gene	BASP1	brain abundant membrane attached signal protein 1	.	Nucleus	transcription regulator
	Maff	1.37094	0.00299808	0.0426658	v-maf musculoaponeurotic fibrosarcoma oncogene family, protein F (avian)	.	protein coding gene	MAFF	MAF bZIP transcription factor F	.	Nucleus	transcription regulator
	Ypel1	1.34868	0.000348971	0.0103093	yippee like 1	.	protein coding gene	YPEL1	yippee like 1	.	Nucleus	enzyme
	Fhl2	1.34837	0.00258288	0.0389433	four and a half LIM domains 2	.	protein coding gene	FHL2	four and a half LIM domains 2	.	Nucleus	transcription regulator
	Klf6	1.34461	5.19783e-05	0.00275056	Kruppel-like factor 6	.	protein coding gene	KLF6	Kruppel like factor 6	.	Nucleus	transcription regulator
	E130102H24Rik	1.34422	0.00356553	0.0468855	RIKEN cDNA E130102H24 gene	.	lncRNA gene	E130102H24Rik	RIKEN cDNA E130102H24 gene	.	Other	other
	Lncpint	1.33964	2.56287e-05	0.00158737	long non-protein coding RNA, Trp53 induced transcript	.	lncRNA gene	Lncpint	long non-protein coding RNA, Trp53 induced transcript	.	Other	other
	Nat8f2	1.3365	5.68402e-06	0.000548332	N-acetyltransferase 8 (GCN5-related) family member 2	.	protein coding gene	Nat8f2	N-acetyltransferase 8 (GCN5-related) family member 2	.	Other	other
	Bbc3	1.33319	2.19302e-06	0.000298826	BCL2 binding component 3	.	protein coding gene	BBC3	BCL2 binding component 3	.	Cytoplasm	other
	Gpr137c	1.3299	0.000208628	0.00730858	G protein-coupled receptor 137C	.	protein coding gene	GPR137C	G protein-coupled receptor 137C	.	Cytoplasm	other
	Ypel2	1.32915	5.34099e-06	0.000524524	yippee like 2	.	protein coding gene	YPEL2	yippee like 2	.	Nucleus	other
	E030013I19Rik	1.31878	0.000274873	0.00869489	RIKEN cDNA E030013I19 gene	.	lncRNA gene	E030013I19Rik	RIKEN cDNA E030013I19 gene	.	Other	other
	Tgif1	1.30045	0.000122329	0.00516862	TGFB-induced factor homeobox 1	.	protein coding gene	TGIF1	TGFB induced factor homeobox 1	.	Nucleus	transcription regulator
	Ednrb	1.28168	0.00275925	0.0403739	endothelin receptor type B	.	protein coding gene	EDNRB	endothelin receptor type B	.	Plasma Membrane	G-protein coupled receptor
	Fnip2	1.26325	3.66138e-06	0.000407273	folliculin interacting protein 2	.	protein coding gene	FNIP2	folliculin interacting protein 2	.	Cytoplasm	other
	Cp	1.26284	0.000250395	0.00819685	ceruloplasmin	.	protein coding gene	CP	ceruloplasmin	.	Extracellular Space	enzyme
	Dyrk1b	1.25735	1.2795e-06	0.000191486	dual-specificity tyrosine-(Y)-phosphorylation regulated kinase 1b	.	protein coding gene	DYRK1B	dual specificity tyrosine phosphorylation regulated kinase 1B	.	Nucleus	kinase
	Rnf125	1.25047	0.00354801	0.0468242	ring finger protein 125	.	protein coding gene	Rnf125	ring finger protein 125	.	Cytoplasm	enzyme
	Scnn1a	1.24247	0.00108378	0.0219984	sodium channel, nonvoltage-gated 1 alpha	.	protein coding gene	SCNN1A	sodium channel epithelial 1 subunit alpha	.	Plasma Membrane	ion channel
	Ncald	1.23766	0.00354032	0.0467795	neurocalcin delta	.	protein coding gene	NCALD	neurocalcin delta	.	Cytoplasm	other
	Cep170	1.23026	0.00042817	0.0117273	centrosomal protein 170	.	protein coding gene	CEP170	centrosomal protein 170	.	Nucleus	other
	Rin2	1.22925	0.000174019	0.00645233	Ras and Rab interactor 2	.	protein coding gene	RIN2	Ras and Rab interactor 2	.	Cytoplasm	other
	Mex3a	1.22474	0.00154241	0.0276543	mex3 RNA binding family member A	.	protein coding gene	MEX3A	mex-3 RNA binding family member A	.	Cytoplasm	other
	Tead2	1.22238	5.06985e-08	2.0469e-05	TEA domain family member 2	.	protein coding gene	TEAD2	TEA domain transcription factor 2	.	Nucleus	transcription regulator
	Bax	1.21078	9.28617e-05	0.0043076	BCL2-associated X protein	.	protein coding gene	BAX	BCL2 associated X, apoptosis regulator	.	Cytoplasm	transporter
	Bcl2l11	1.19973	1.74211e-05	0.00119439	BCL2-like 11 (apoptosis facilitator)	.	protein coding gene	BCL2L11	BCL2 like 11	.	Cytoplasm	other
	Arrdc4	1.18996	0.00117433	0.023323	arrestin domain containing 4	.	protein coding gene	ARRDC4	arrestin domain containing 4	.	Plasma Membrane	other
	Klhl24	1.18928	1.41322e-10	2.20078e-07	kelch-like 24	.	protein coding gene	KLHL24	kelch like family member 24	.	Plasma Membrane	other
	Ubald2	1.18765	2.70025e-06	0.000338211	UBA-like domain containing 2	.	protein coding gene	UBALD2	UBA like domain containing 2	.	Other	other
	Efna4	1.18701	0.000236624	0.00791238	ephrin A4	.	protein coding gene	EFNA4	ephrin A4	.	Plasma Membrane	kinase
	Grb7	1.18683	1.12783e-06	0.0001808	growth factor receptor bound protein 7	.	protein coding gene	GRB7	growth factor receptor bound protein 7	.	Plasma Membrane	other
	Sat1	1.18429	1.28231e-06	0.000191486	spermidine/spermine N1-acetyl transferase 1	.	protein coding gene	SAT1	spermidine/spermine N1-acetyltransferase 1	.	Cytoplasm	enzyme
	Itga8	1.1824	9.89002e-07	0.000165863	integrin alpha 8	.	protein coding gene	ITGA8	integrin subunit alpha 8	.	Plasma Membrane	other
	Tsc22d1	1.18127	0.000449926	0.0120804	TSC22 domain family, member 1	.	protein coding gene	TSC22D1	TSC22 domain family member 1	.	Nucleus	transcription regulator
	Zfp704	1.1729	0.00198117	0.0326235	zinc finger protein 704	.	protein coding gene	ZNF704	zinc finger protein 704	.	Nucleus	other
	Bik	1.17086	2.72692e-05	0.00166068	BCL2-interacting killer	.	protein coding gene	BIK	BCL2 interacting killer	.	Cytoplasm	other
	Tbl1xr1	1.15807	3.21097e-07	6.97883e-05	transducin (beta)-like 1X-linked receptor 1	.	protein coding gene	TBL1XR1	TBL1X receptor 1	.	Nucleus	transcription regulator
	Ahr	1.15742	0.000419158	0.0115971	aryl-hydrocarbon receptor	.	protein coding gene	AHR	aryl hydrocarbon receptor	.	Nucleus	ligand-dependent nuclear receptor
	Cebpd	1.15166	2.5865e-05	0.00159296	CCAAT/enhancer binding protein (C/EBP), delta	.	protein coding gene	CEBPD	CCAAT enhancer binding protein delta	.	Nucleus	transcription regulator
	Dusp16	1.14661	1.16774e-06	0.000184486	dual specificity phosphatase 16	.	protein coding gene	DUSP16	dual specificity phosphatase 16	.	Nucleus	phosphatase
	Rasa2	1.14638	3.86879e-05	0.00215172	RAS p21 protein activator 2	.	protein coding gene	RASA2	RAS p21 protein activator 2	.	Cytoplasm	other
	0610043K17Rik	1.14363	0.000306542	0.00943958	RIKEN cDNA 0610043K17 gene	.	lncRNA gene	0610043K17Rik	RIKEN cDNA 0610043K17 gene	.	Other	other
	Slc25a27	1.14292	1.10749e-05	0.000868545	solute carrier family 25, member 27	.	protein coding gene	SLC25A27	solute carrier family 25 member 27	.	Cytoplasm	transporter
	Ypel3	1.13072	1.95724e-08	9.69813e-06	yippee like 3	.	protein coding gene	YPEL3	yippee like 3	.	Other	other
	Fam107b	1.1302	0.000818633	0.0180305	family with sequence similarity 107, member B	.	protein coding gene	FAM107B	family with sequence similarity 107 member B	.	Other	other
	Efna1	1.1297	4.52712e-08	1.89808e-05	ephrin A1	.	protein coding gene	EFNA1	ephrin A1	.	Plasma Membrane	other
	Ucp3	1.11789	0.00169838	0.0291559	uncoupling protein 3 (mitochondrial, proton carrier)	.	protein coding gene	UCP3	uncoupling protein 3	.	Cytoplasm	transporter
	Mex3d	1.11179	0.00262079	0.0391392	mex3 RNA binding family member D	.	protein coding gene	MEX3D	mex-3 RNA binding family member D	.	Nucleus	other
	Trim2	1.10692	0.00314098	0.0437849	tripartite motif-containing 2	.	protein coding gene	TRIM2	tripartite motif containing 2	.	Cytoplasm	enzyme
	Nr1d2	1.10325	0.000271093	0.0086409	nuclear receptor subfamily 1, group D, member 2	.	protein coding gene	NR1D2	nuclear receptor subfamily 1 group D member 2	.	Nucleus	ligand-dependent nuclear receptor
	Sulf1	1.10262	8.00092e-06	0.000703371	sulfatase 1	.	protein coding gene	SULF1	sulfatase 1	.	Cytoplasm	enzyme
	5430437J10Rik	1.10017	0.000337316	0.0100288	RIKEN cDNA 5430437J10 gene	.	lncRNA gene	5430437J10Rik	RIKEN cDNA 5430437J10 gene	.	Other	other
	Lrrn2	1.09631	0.00311665	0.0435015	leucine rich repeat protein 2, neuronal	.	protein coding gene	LRRN2	leucine rich repeat neuronal 2	.	Plasma Membrane	other
	Zfp185	1.09263	0.000100588	0.00454983	zinc finger protein 185	.	protein coding gene	Zfp185	zinc finger protein 185	.	Nucleus	other
	Gm7367	1.09233	1.6844e-05	0.00117703	predicted pseudogene 7367	.	pseudogene	Gm7367	1110014K08Rik pseudogene	.	Other	other
	Sh3yl1	1.0878	8.66483e-05	0.00407706	Sh3 domain YSC-like 1	.	protein coding gene	SH3YL1	SH3 and SYLF domain containing 1	.	Plasma Membrane	other
	Krt18	1.0871	1.59506e-05	0.00113645	keratin 18	.	protein coding gene	KRT18	keratin 18	.	Cytoplasm	other
	Mpzl1	1.08545	9.04705e-07	0.000154097	myelin protein zero-like 1	.	protein coding gene	MPZL1	myelin protein zero like 1	.	Plasma Membrane	other
	Frat2	1.0846	0.000113778	0.00492181	frequently rearranged in advanced T cell lymphomas 2	.	protein coding gene	FRAT2	FRAT regulator of WNT signaling pathway 2	.	Cytoplasm	other
	Erbb3	1.0844	5.36317e-08	2.088e-05	erb-b2 receptor tyrosine kinase 3	.	protein coding gene	ERBB3	erb-b2 receptor tyrosine kinase 3	.	Plasma Membrane	kinase
	Lima1	1.08436	0.00291924	0.0418169	LIM domain and actin binding 1	.	protein coding gene	LIMA1	LIM domain and actin binding 1	.	Cytoplasm	other
	Tcp11l2	1.08261	0.000374141	0.010876	t-complex 11 (mouse) like 2	.	protein coding gene	TCP11L2	t-complex 11 like 2	.	Other	other
	Kctd18	1.07288	0.00228252	0.0357663	potassium channel tetramerisation domain containing 18	.	protein coding gene	KCTD18	potassium channel tetramerization domain containing 18	.	Other	other
	Zfp36l2	1.07249	0.00017894	0.00654571	zinc finger protein 36, C3H type-like 2	.	protein coding gene	ZFP36L2	ZFP36 ring finger protein like 2	.	Nucleus	transcription regulator
	Ctsl	1.07011	1.33463e-05	0.000989714	cathepsin L	.	protein coding gene	CTSV	cathepsin V	.	Cytoplasm	peptidase
	Rhob	1.06557	0.00109487	0.0221021	ras homolog family member B	.	protein coding gene	RHOB	ras homolog family member B	.	Cytoplasm	enzyme
	2900052L18Rik	1.06442	0.000672978	0.0156755	RIKEN cDNA 2900052L18 gene	.	lncRNA gene	2900052L18Rik	RIKEN cDNA 2900052L18 gene	.	Other	other
	Dedd2	1.0618	5.24306e-10	5.93409e-07	death effector domain-containing DNA binding protein 2	.	protein coding gene	DEDD2	death effector domain containing 2	.	Nucleus	other
	Ubr1	1.06107	0.000239441	0.00795778	ubiquitin protein ligase E3 component n-recognin 1	.	protein coding gene	UBR1	ubiquitin protein ligase E3 component n-recognin 1	.	Cytoplasm	enzyme
	Bmf	1.05791	0.00242664	0.0373626	BCL2 modifying factor	.	protein coding gene	BMF	Bcl2 modifying factor	.	Cytoplasm	other
	Sestd1	1.0536	7.65122e-08	2.54028e-05	SEC14 and spectrin domains 1	.	protein coding gene	SESTD1	SEC14 and spectrin domain containing 1	.	Extracellular Space	other
	Chac1	1.05045	0.00100308	0.0207882	ChaC, cation transport regulator 1	.	protein coding gene	CHAC1	ChaC glutathione specific gamma-glutamylcyclotransferase 1	.	Cytoplasm	enzyme
	Ccdc120	1.04768	1.10636e-05	0.000868545	coiled-coil domain containing 120	.	protein coding gene	CCDC120	coiled-coil domain containing 120	.	Plasma Membrane	other
	Pnpla7	1.04698	5.82252e-08	2.11571e-05	patatin-like phospholipase domain containing 7	.	protein coding gene	PNPLA7	patatin like phospholipase domain containing 7	.	Cytoplasm	enzyme
	Tprn	1.04559	0.000310948	0.00952148	taperin	.	protein coding gene	TPRN	taperin	.	Extracellular Space	other
	Abhd4	1.04253	2.90014e-09	2.63454e-06	abhydrolase domain containing 4	.	protein coding gene	ABHD4	abhydrolase domain containing 4, N-acyl phospholipase B	.	Cytoplasm	peptidase
	Cpeb1	1.04087	0.00299329	0.0426535	cytoplasmic polyadenylation element binding protein 1	.	protein coding gene	CPEB1	cytoplasmic polyadenylation element binding protein 1	.	Cytoplasm	translation regulator
	2310030G06Rik	1.03503	0.00181564	0.0306836	RIKEN cDNA 2310030G06 gene	.	protein coding gene	C11orf52	chromosome 11 open reading frame 52	.	Cytoplasm	other
	Sesn3	1.02981	1.20496e-07	3.28381e-05	sestrin 3	.	protein coding gene	SESN3	sestrin 3	.	Extracellular Space	other
	Zfp760	1.02134	0.000594351	0.0143978	zinc finger protein 760	.	protein coding gene	Zfp760	zinc finger protein 760	.	Other	other
	Zfp608	1.01865	3.65678e-05	0.00206542	zinc finger protein 608	.	protein coding gene	ZNF608	zinc finger protein 608	.	Other	other
	Cd1d1	1.01785	4.6901e-05	0.00255634	CD1d1 antigen	.	protein coding gene	CD1D	CD1d molecule	.	Plasma Membrane	other
	Asap1	1.00555	0.000101533	0.00456748	ArfGAP with SH3 domain, ankyrin repeat and PH domain1	.	protein coding gene	ASAP1	ArfGAP with SH3 domain, ankyrin repeat and PH domain 1	.	Plasma Membrane	other
	Slc43a2	0.999125	2.04148e-07	4.73492e-05	solute carrier family 43, member 2	.	protein coding gene	SLC43A2	solute carrier family 43 member 2	.	Plasma Membrane	transporter
	Faxc	0.997971	0.00058935	0.0143176	failed axon connections homolog	.	protein coding gene	FAXC	failed axon connections homolog, metaxin like GST domain containing	.	Other	other
	Nab2	0.996925	0.000184079	0.00668882	Ngfi-A binding protein 2	.	protein coding gene	NAB2	NGFI-A binding protein 2	.	Nucleus	transcription regulator
	Slc16a2	0.995736	0.000145463	0.00560315	solute carrier family 16 (monocarboxylic acid transporters), member 2	.	protein coding gene	SLC16A2	solute carrier family 16 member 2	.	Plasma Membrane	transporter
	Ramp1	0.995254	0.000139515	0.00549043	receptor (calcitonin) activity modifying protein 1	.	protein coding gene	RAMP1	receptor activity modifying protein 1	.	Plasma Membrane	G-protein coupled receptor
	Pnrc1	0.990768	3.5287e-05	0.00202455	proline-rich nuclear receptor coactivator 1	.	protein coding gene	PNRC1	proline rich nuclear receptor coactivator 1	.	Nucleus	other
	Chmp4c	0.988111	0.00259503	0.0390186	charged multivesicular body protein 4C	.	protein coding gene	CHMP4C	charged multivesicular body protein 4C	.	Cytoplasm	other
	Arhgap42	0.987218	0.000161279	0.0060416	Rho GTPase activating protein 42	.	protein coding gene	ARHGAP42	Rho GTPase activating protein 42	.	Other	other
	Fzd3	0.986902	0.00010348	0.00462308	frizzled class receptor 3	.	protein coding gene	FZD3	frizzled class receptor 3	.	Plasma Membrane	G-protein coupled receptor
	Ccser2	0.985669	0.000463358	0.0122876	coiled-coil serine rich 2	.	protein coding gene	CCSER2	coiled-coil serine rich protein 2	.	Other	other
	Cebpb	0.982543	0.000381528	0.0110319	CCAAT/enhancer binding protein (C/EBP), beta	.	protein coding gene	CEBPB	CCAAT enhancer binding protein beta	.	Nucleus	transcription regulator
	Cdc14b	0.981213	0.000653397	0.0152847	CDC14 cell division cycle 14B	.	protein coding gene	CDC14B	cell division cycle 14B	.	Nucleus	phosphatase
	Fosl2	0.972497	0.00211452	0.0342072	fos-like antigen 2	.	protein coding gene	FOSL2	FOS like 2, AP-1 transcription factor subunit	.	Nucleus	transcription regulator
	Dock7	0.971018	1.98402e-05	0.00129508	dedicator of cytokinesis 7	.	protein coding gene	DOCK7	dedicator of cytokinesis 7	.	Plasma Membrane	other
	Heca	0.965464	9.60964e-06	0.000770255	hdc homolog, cell cycle regulator	.	protein coding gene	HECA	hdc homolog, cell cycle regulator	.	Nucleus	other
	Lyn	0.964743	7.92309e-08	2.54028e-05	LYN proto-oncogene, Src family tyrosine kinase	.	protein coding gene	LYN	LYN proto-oncogene, Src family tyrosine kinase	.	Cytoplasm	kinase
	Bri3	0.964693	6.48812e-05	0.00320977	brain protein I3	.	protein coding gene	BRI3	brain protein I3	.	Cytoplasm	other
	Zfp974	0.95743	0.00010019	0.00454983	zinc finger protein 974	.	protein coding gene	Zfp974	zinc finger protein 974	.	Other	other
	Lurap1l	0.952987	7.14276e-07	0.000131972	leucine rich adaptor protein 1-like	.	protein coding gene	LURAP1L	leucine rich adaptor protein 1 like	.	Other	other
	Tmem231	0.950246	0.000188338	0.00677582	transmembrane protein 231	.	protein coding gene	TMEM231	transmembrane protein 231	.	Extracellular Space	other
	Khdrbs3	0.949613	0.000199289	0.00710179	KH domain containing, RNA binding, signal transduction associated 3	.	protein coding gene	KHDRBS3	KH RNA binding domain containing, signal transduction associated 3	.	Nucleus	other
	Cx3cl1	0.949237	0.000437604	0.0119502	chemokine (C-X3-C motif) ligand 1	.	protein coding gene	CX3CL1	C-X3-C motif chemokine ligand 1	.	Extracellular Space	cytokine
	Zbtb8a	0.948146	0.00324307	0.0445477	zinc finger and BTB domain containing 8a	.	protein coding gene	ZBTB8A	zinc finger and BTB domain containing 8A	.	Nucleus	other
	Reps2	0.947429	0.000274366	0.00869489	RALBP1 associated Eps domain containing protein 2	.	protein coding gene	REPS2	RALBP1 associated Eps domain containing 2	.	Cytoplasm	other
	Gtse1	0.945729	0.00205335	0.0334583	G two S phase expressed protein 1	.	protein coding gene	GTSE1	G2 and S-phase expressed 1	.	Cytoplasm	other
	Cir1	0.942912	0.000560024	0.0138375	corepressor interacting with RBPJ, 1	.	protein coding gene	CIR1	corepressor interacting with RBPJ, CIR1	.	Nucleus	transcription regulator
	Scarb2	0.935088	1.62207e-06	0.000233486	scavenger receptor class B, member 2	.	protein coding gene	SCARB2	scavenger receptor class B member 2	.	Plasma Membrane	transmembrane receptor
	Pbrm1	0.934407	0.000613446	0.0146971	polybromo 1	.	protein coding gene	PBRM1	polybromo 1	.	Nucleus	other
	Tlr4	0.923997	3.42607e-05	0.00198657	toll-like receptor 4	.	protein coding gene	TLR4	toll like receptor 4	.	Plasma Membrane	transmembrane receptor
	Vsig10	0.91979	0.00145155	0.0267917	V-set and immunoglobulin domain containing 10	.	protein coding gene	VSIG10	V-set and immunoglobulin domain containing 10	.	Other	other
	N4bp2l1	0.9171	1.70799e-05	0.00118591	NEDD4 binding protein 2-like 1	.	protein coding gene	N4BP2L1	NEDD4 binding protein 2 like 1	.	Other	other
	Dipk1a	0.911305	8.125e-07	0.000147618	divergent protein kinase domain 1A	.	protein coding gene	DIPK1A	divergent protein kinase domain 1A	.	Other	other
	Itpr1	0.911289	0.00036265	0.0106557	inositol 1,4,5-trisphosphate receptor 1	.	protein coding gene	ITPR1	inositol 1,4,5-trisphosphate receptor type 1	.	Cytoplasm	ion channel
	Ccp110	0.903474	0.000400081	0.0113079	centriolar coiled coil protein 110	.	protein coding gene	CCP110	centriolar coiled-coil protein 110	.	Cytoplasm	other
	Ppil6	0.903464	0.00265936	0.0393492	peptidylprolyl isomerase (cyclophilin)-like 6	.	protein coding gene	PPIL6	peptidylprolyl isomerase like 6	.	Other	enzyme
	Sema6d	0.903382	0.00251435	0.0381209	sema domain, transmembrane domain (TM), and cytoplasmic domain, (semaphorin) 6D	.	protein coding gene	SEMA6D	semaphorin 6D	.	Plasma Membrane	other
	Chka	0.901113	8.72027e-06	0.000748993	choline kinase alpha	.	protein coding gene	CHKA	choline kinase alpha	.	Cytoplasm	kinase
	Sirt1	0.900466	1.07032e-06	0.000176781	sirtuin 1	.	protein coding gene	SIRT1	sirtuin 1	.	Nucleus	transcription regulator
	Mapk3	0.900206	8.726e-06	0.000748993	mitogen-activated protein kinase 3	.	protein coding gene	MAPK3	mitogen-activated protein kinase 3	.	Cytoplasm	kinase
	Tasor	0.899974	3.88944e-05	0.00215222	transcription activation suppressor	.	protein coding gene	TASOR	transcription activation suppressor	.	Nucleus	other
	Fnip1	0.893837	9.49115e-05	0.00436553	folliculin interacting protein 1	.	protein coding gene	FNIP1	folliculin interacting protein 1	.	Cytoplasm	other
	A630023A22Rik	0.890345	0.00166439	0.028796	RIKEN cDNA A630023A22 gene	.	protein coding gene	A630023A22Rik	RIKEN cDNA A630023A22 gene	.	Other	other
	Mgmt	0.89017	0.000848094	0.0184165	O-6-methylguanine-DNA methyltransferase	.	protein coding gene	MGMT	O-6-methylguanine-DNA methyltransferase	.	Nucleus	enzyme
	Uhrf2	0.888047	4.35128e-07	8.78395e-05	ubiquitin-like, containing PHD and RING finger domains 2	.	protein coding gene	UHRF2	ubiquitin like with PHD and ring finger domains 2	.	Nucleus	enzyme
	Gpx4-ps2	0.887954	0.00311001	0.0435015	glutathione peroxidase 4, pseudogene 2	.	pseudogene	Gpx4-ps2	glutathione peroxidase 4, pseudogene 2	.	Other	other
	Cldn3	0.887776	0.000790339	0.0177077	claudin 3	.	protein coding gene	CLDN3	claudin 3	.	Plasma Membrane	transmembrane receptor
	Als2cl	0.881937	0.00287073	0.0414757	ALS2 C-terminal like	.	protein coding gene	ALS2CL	ALS2 C-terminal like	.	Cytoplasm	other
	Gm9320	0.878961	0.00353671	0.0467795	predicted gene 9320	.	pseudogene	Gm9320	ribosomal protein S24 pseudogene	.	Other	other
	Dleu2	0.873539	0.00148578	0.0270843	deleted in lymphocytic leukemia, 2	.	lncRNA gene	Dleu2	deleted in lymphocytic leukemia, 2	.	Other	other
	Atg14	0.872036	0.000133542	0.00537017	autophagy related 14	.	protein coding gene	ATG14	autophagy related 14	.	Cytoplasm	other
	Rnf19a	0.868211	5.0315e-06	0.00050537	ring finger protein 19A	.	protein coding gene	RNF19A	ring finger protein 19A, RBR E3 ubiquitin protein ligase	.	Nucleus	enzyme
	Gda	0.867365	1.66487e-05	0.00117089	guanine deaminase	.	protein coding gene	GDA	guanine deaminase	.	Cytoplasm	enzyme
	Ppp1r15a	0.86585	1.72195e-05	0.00118803	protein phosphatase 1, regulatory subunit 15A	.	protein coding gene	PPP1R15A	protein phosphatase 1 regulatory subunit 15A	.	Cytoplasm	other
	Zswim4	0.865618	0.000346331	0.0102591	zinc finger SWIM-type containing 4	.	protein coding gene	ZSWIM4	zinc finger SWIM-type containing 4	.	Other	other
	Pde4b	0.861901	0.00180857	0.0306613	phosphodiesterase 4B, cAMP specific	.	protein coding gene	PDE4B	phosphodiesterase 4B	.	Cytoplasm	enzyme
	Pcmtd2	0.859573	8.53129e-08	2.65713e-05	protein-L-isoaspartate (D-aspartate) O-methyltransferase domain containing 2	.	protein coding gene	PCMTD2	protein-L-isoaspartate (D-aspartate) O-methyltransferase domain containing 2	.	Cytoplasm	enzyme
	Notch1	0.855853	0.000257545	0.00833085	notch 1	.	protein coding gene	NOTCH1	notch receptor 1	.	Plasma Membrane	transcription regulator
	Rufy2	0.853979	0.000153454	0.0058057	RUN and FYVE domain-containing 2	.	protein coding gene	RUFY2	RUN and FYVE domain containing 2	.	Nucleus	other
	Foxp1	0.852247	0.00136134	0.0256746	forkhead box P1	.	protein coding gene	Foxp1	forkhead box P1	.	Nucleus	transcription regulator
	Fas	0.849884	0.000141123	0.00551391	Fas (TNF receptor superfamily member 6)	.	protein coding gene	FAS	Fas cell surface death receptor	.	Plasma Membrane	transmembrane receptor
	Akt3	0.844568	0.00370196	0.0479092	thymoma viral proto-oncogene 3	.	protein coding gene	AKT3	AKT serine/threonine kinase 3	.	Cytoplasm	kinase
	Fbxl20	0.844075	3.08971e-08	1.40337e-05	F-box and leucine-rich repeat protein 20	.	protein coding gene	FBXL20	F-box and leucine rich repeat protein 20	.	Cytoplasm	other
	Esd	0.843798	0.00340664	0.0456775	esterase D/formylglutathione hydrolase	.	protein coding gene	ESD	esterase D	.	Cytoplasm	enzyme
	Foxn3	0.843583	0.00196918	0.0325242	forkhead box N3	.	protein coding gene	Foxn3	forkhead box N3	.	Other	other
	Pgm2l1	0.842689	0.00163742	0.028651	phosphoglucomutase 2-like 1	.	protein coding gene	PGM2L1	phosphoglucomutase 2 like 1	.	Cytoplasm	enzyme
	Jade3	0.841993	0.000612595	0.0146971	jade family PHD finger 3	.	protein coding gene	JADE3	jade family PHD finger 3	.	Nucleus	other
	Rhoc	0.84072	0.000237562	0.00791947	ras homolog family member C	.	protein coding gene	RHOC	ras homolog family member C	.	Plasma Membrane	enzyme
	Cdk19	0.835946	3.55544e-05	0.00202921	cyclin-dependent kinase 19	.	protein coding gene	CDK19	cyclin dependent kinase 19	.	Nucleus	kinase
	Ift81	0.832997	0.00135565	0.0256562	intraflagellar transport 81	.	protein coding gene	IFT81	intraflagellar transport 81	.	Extracellular Space	other
	Tmem86a	0.831805	0.000556809	0.0138264	transmembrane protein 86A	.	protein coding gene	TMEM86A	transmembrane protein 86A	.	Other	other
	Fnbp1l	0.830267	3.2132e-06	0.000380729	formin binding protein 1-like	.	protein coding gene	Fnbp1l	formin binding protein 1-like	.	Cytoplasm	other
	Bspry	0.826149	5.83524e-05	0.00297243	B-box and SPRY domain containing	.	protein coding gene	BSPRY	B-box and SPRY domain containing	.	Cytoplasm	other
	Rictor	0.823903	0.000151651	0.00578025	RPTOR independent companion of MTOR, complex 2	.	protein coding gene	RICTOR	RPTOR independent companion of MTOR complex 2	.	Cytoplasm	other
	Sash1	0.822719	0.000408095	0.0114068	SAM and SH3 domain containing 1	.	protein coding gene	SASH1	SAM and SH3 domain containing 1	.	Extracellular Space	other
	Prxl2c	0.819995	1.96704e-05	0.00129173	peroxiredoxin like 2C	.	protein coding gene	PRXL2C	peroxiredoxin like 2C	.	Other	other
	Csnk1e	0.819795	0.00262503	0.0391456	casein kinase 1, epsilon	.	protein coding gene	CSNK1E	casein kinase 1 epsilon	.	Cytoplasm	kinase
	Ptprk	0.815397	3.38344e-07	7.09285e-05	protein tyrosine phosphatase, receptor type, K	.	protein coding gene	PTPRK	protein tyrosine phosphatase receptor type K	.	Plasma Membrane	phosphatase
	Man2a1	0.814645	0.000462418	0.0122876	mannosidase 2, alpha 1	.	protein coding gene	MAN2A1	mannosidase alpha class 2A member 1	.	Cytoplasm	enzyme
	Ip6k2	0.809581	0.000837705	0.0182636	inositol hexaphosphate kinase 2	.	protein coding gene	IP6K2	inositol hexakisphosphate kinase 2	.	Cytoplasm	kinase
	Fryl	0.808238	4.88694e-05	0.00264314	FRY like transcription coactivator	.	protein coding gene	FRYL	FRY like transcription coactivator	.	Other	other
	Rdm1	0.807836	0.00370493	0.0479092	RAD52 motif 1	.	protein coding gene	RDM1	RAD52 motif containing 1	.	Nucleus	other
	Plek	0.805911	0.0033506	0.0453162	pleckstrin	.	protein coding gene	PLEK	pleckstrin	.	Cytoplasm	other
	Slc8b1	0.798296	0.00087578	0.0187931	solute carrier family 8 (sodium/lithium/calcium exchanger), member B1	.	protein coding gene	SLC8B1	solute carrier family 8 member B1	.	Plasma Membrane	transporter
	Map4k4	0.797575	0.00189654	0.0316119	mitogen-activated protein kinase kinase kinase kinase 4	.	protein coding gene	MAP4K4	mitogen-activated protein kinase kinase kinase kinase 4	.	Cytoplasm	kinase
	Fth1	0.796268	0.00307569	0.0433136	ferritin heavy polypeptide 1	.	protein coding gene	FTH1	ferritin heavy chain 1	.	Cytoplasm	enzyme
	Cyp39a1	0.794673	0.000295536	0.00920469	cytochrome P450, family 39, subfamily a, polypeptide 1	.	protein coding gene	CYP39A1	cytochrome P450 family 39 subfamily A member 1	.	Cytoplasm	enzyme
	Mllt3	0.792564	0.000296436	0.00920642	myeloid/lymphoid or mixed-lineage leukemia; translocated to, 3	.	protein coding gene	MLLT3	MLLT3 super elongation complex subunit	.	Nucleus	transcription regulator
	Cpd	0.791888	0.000475523	0.0124494	carboxypeptidase D	.	protein coding gene	CPD	carboxypeptidase D	.	Extracellular Space	peptidase
	Map3k2	0.791348	8.34613e-07	0.000149149	mitogen-activated protein kinase kinase kinase 2	.	protein coding gene	MAP3K2	mitogen-activated protein kinase kinase kinase 2	.	Cytoplasm	kinase
	Pfdn4	0.785369	0.000522603	0.0132179	prefoldin 4	.	protein coding gene	PFDN4	prefoldin subunit 4	.	Cytoplasm	other
	Nedd4l	0.784019	5.59388e-05	0.00292127	neural precursor cell expressed, developmentally down-regulated gene 4-like	.	protein coding gene	NEDD4L	NEDD4 like E3 ubiquitin protein ligase	.	Cytoplasm	enzyme
	Mxi1	0.78326	2.70232e-06	0.000338211	MAX interactor 1, dimerization protein	.	protein coding gene	MXI1	MAX interactor 1, dimerization protein	.	Nucleus	transcription regulator
	Pik3r1	0.783159	3.31933e-06	0.000384936	phosphoinositide-3-kinase regulatory subunit 1	.	protein coding gene	PIK3R1	phosphoinositide-3-kinase regulatory subunit 1	.	Cytoplasm	kinase
	Pik3c2a	0.782889	0.000124291	0.00519117	phosphatidylinositol-4-phosphate 3-kinase catalytic subunit type 2 alpha	.	protein coding gene	PIK3C2A	phosphatidylinositol-4-phosphate 3-kinase catalytic subunit type 2 alpha	.	Cytoplasm	kinase
	Appl2	0.77943	0.000216093	0.00740765	adaptor protein, phosphotyrosine interaction, PH domain and leucine zipper containing 2	.	protein coding gene	APPL2	adaptor protein, phosphotyrosine interacting with PH domain and leucine zipper 2	.	Cytoplasm	other
	Ldlrad4	0.77631	0.00118725	0.0233547	low density lipoprotein receptor class A domain containing 4	.	protein coding gene	LDLRAD4	low density lipoprotein receptor class A domain containing 4	.	Cytoplasm	other
	Abtb1	0.776167	2.81527e-05	0.00169396	ankyrin repeat and BTB (POZ) domain containing 1	.	protein coding gene	ABTB1	ankyrin repeat and BTB domain containing 1	.	Cytoplasm	translation regulator
	Morrbid	0.774811	0.00178915	0.0303793	myeloid RNA regulator of BCL2L11 induced cell death	.	lncRNA gene	Morrbid	myeloid RNA regulator of BCL2L11 induced cell death	.	Other	other
	Baz1a	0.774435	4.16146e-06	0.000432039	bromodomain adjacent to zinc finger domain 1A	.	protein coding gene	BAZ1A	bromodomain adjacent to zinc finger domain 1A	.	Nucleus	other
	Gabarapl1	0.762403	0.000120515	0.0051118	gamma-aminobutyric acid (GABA) A receptor-associated protein-like 1	.	protein coding gene	GABARAPL1	GABA type A receptor associated protein like 1	.	Cytoplasm	other
	Plekhf1	0.7608	5.09959e-06	0.00050537	pleckstrin homology domain containing, family F (with FYVE domain) member 1	.	protein coding gene	PLEKHF1	pleckstrin homology and FYVE domain containing 1	.	Cytoplasm	other
	Kdm3a	0.75839	2.531e-05	0.00158566	lysine (K)-specific demethylase 3A	.	protein coding gene	KDM3A	lysine demethylase 3A	.	Nucleus	transcription regulator
	Arhgef3	0.758309	0.00040213	0.0113272	Rho guanine nucleotide exchange factor (GEF) 3	.	protein coding gene	ARHGEF3	Rho guanine nucleotide exchange factor 3	.	Cytoplasm	other
	Mkrn1	0.753643	1.83828e-05	0.00122939	makorin, ring finger protein, 1	.	protein coding gene	MKRN1	makorin ring finger protein 1	.	Cytoplasm	enzyme
	Junos	0.752033	0.00311344	0.0435015	jun proto-oncogene, opposite strand	.	antisense lncRNA gene	Junos	jun proto-oncogene, opposite strand	.	Other	other
	Slc44a1	0.750089	2.28599e-06	0.000303897	solute carrier family 44, member 1	.	protein coding gene	SLC44A1	solute carrier family 44 member 1	.	Plasma Membrane	transporter
	Calcoco1	0.749858	9.80375e-05	0.00447157	calcium binding and coiled coil domain 1	.	protein coding gene	CALCOCO1	calcium binding and coiled-coil domain 1	.	Nucleus	transcription regulator
	Dtnbp1	0.749027	0.00118102	0.023323	dystrobrevin binding protein 1	.	protein coding gene	DTNBP1	dystrobrevin binding protein 1	.	Plasma Membrane	other
	Atp2b1	0.74859	0.00221506	0.0349441	ATPase, Ca++ transporting, plasma membrane 1	.	protein coding gene	ATP2B1	ATPase plasma membrane Ca2+ transporting 1	.	Plasma Membrane	transporter
	Sntb2	0.742466	4.00314e-06	0.000423672	syntrophin, basic 2	.	protein coding gene	SNTB2	syntrophin beta 2	.	Plasma Membrane	other
	Dnase2a	0.739602	5.14407e-05	0.00273539	deoxyribonuclease II alpha	.	protein coding gene	DNASE2	deoxyribonuclease 2, lysosomal	.	Cytoplasm	enzyme
	Pck2	0.738756	0.000457546	0.0121949	phosphoenolpyruvate carboxykinase 2 (mitochondrial)	.	protein coding gene	PCK2	phosphoenolpyruvate carboxykinase 2, mitochondrial	.	Cytoplasm	kinase
	Rnf19b	0.736765	0.000128504	0.00524653	ring finger protein 19B	.	protein coding gene	RNF19B	ring finger protein 19B	.	Cytoplasm	enzyme
	Slc49a4	0.732307	9.0468e-07	0.000154097	solute carrier family 49 member 4	.	protein coding gene	SLC49A4	solute carrier family 49 member 4	.	Other	other
	Myo6	0.732301	2.82819e-05	0.00169396	myosin VI	.	protein coding gene	MYO6	myosin VI	.	Cytoplasm	other
	Lrch1	0.732273	0.000188203	0.00677582	leucine-rich repeats and calponin homology (CH) domain containing 1	.	protein coding gene	LRCH1	leucine rich repeats and calponin homology domain containing 1	.	Cytoplasm	other
	Denn2b	0.730947	2.07345e-05	0.00133744	DENN domain containing 2B	.	protein coding gene	DENND2B	DENN domain containing 2B	.	Cytoplasm	enzyme
	Hscb	0.728084	0.000299731	0.00926442	HscB iron-sulfur cluster co-chaperone	.	protein coding gene	HSCB	HscB mitochondrial iron-sulfur cluster cochaperone	.	Cytoplasm	other
	Aff4	0.722391	0.000751357	0.0170636	AF4/FMR2 family, member 4	.	protein coding gene	AFF4	AF4/FMR2 family member 4	.	Nucleus	transcription regulator
	Dmxl2	0.719833	0.00164699	0.0287261	Dmx-like 2	.	protein coding gene	DMXL2	Dmx like 2	.	Cytoplasm	other
	Ifngr2	0.71865	0.00266034	0.0393492	interferon gamma receptor 2	.	protein coding gene	IFNGR2	interferon gamma receptor 2	.	Plasma Membrane	transmembrane receptor
	Ifrd1	0.718214	0.000187266	0.00677582	interferon-related developmental regulator 1	.	protein coding gene	IFRD1	interferon related developmental regulator 1	.	Nucleus	other
	Nectin4	0.716871	0.00014959	0.00572168	nectin cell adhesion molecule 4	.	protein coding gene	NECTIN4	nectin cell adhesion molecule 4	.	Plasma Membrane	other
	Zkscan14	0.714817	0.00197294	0.0325372	zinc finger with KRAB and SCAN domains 14	.	protein coding gene	ZNF394	zinc finger protein 394	.	Nucleus	transcription regulator
	Marcksl1	0.714669	0.000399389	0.0113079	MARCKS-like 1	.	protein coding gene	MARCKSL1	MARCKS like 1	.	Cytoplasm	other
	Ulk1	0.712737	2.77485e-06	0.000339872	unc-51 like kinase 1	.	protein coding gene	ULK1	unc-51 like autophagy activating kinase 1	.	Cytoplasm	kinase
	Ophn1	0.711249	0.00235972	0.0365527	oligophrenin 1	.	protein coding gene	OPHN1	oligophrenin 1	.	Cytoplasm	other
	Mpped2	0.710898	0.0030181	0.0428389	metallophosphoesterase domain containing 2	.	protein coding gene	MPPED2	metallophosphoesterase domain containing 2	.	Other	other
	Adck5	0.709554	0.000156073	0.00586671	aarF domain containing kinase 5	.	protein coding gene	ADCK5	aarF domain containing kinase 5	.	Cytoplasm	kinase
	Phf13	0.708316	0.000965515	0.0202795	PHD finger protein 13	.	protein coding gene	PHF13	PHD finger protein 13	.	Nucleus	other
	Trim23	0.706803	0.00181603	0.0306836	tripartite motif-containing 23	.	protein coding gene	TRIM23	tripartite motif containing 23	.	Nucleus	enzyme
	Kdm5a	0.705866	2.21291e-05	0.00141899	lysine (K)-specific demethylase 5A	.	protein coding gene	KDM5A	lysine demethylase 5A	.	Nucleus	transcription regulator
	Crebl2	0.704773	1.16008e-05	0.00090329	cAMP responsive element binding protein-like 2	.	protein coding gene	CREBL2	cAMP responsive element binding protein like 2	.	Nucleus	transcription regulator
	Mturn	0.703962	0.000832298	0.0182186	maturin, neural progenitor differentiation regulator homolog (Xenopus)	.	protein coding gene	Mturn	maturin, neural progenitor differentiation regulator homolog (Xenopus)	.	Other	other
	Arid4b	0.700509	3.08803e-07	6.97883e-05	AT rich interactive domain 4B (RBP1-like)	.	protein coding gene	ARID4B	AT-rich interaction domain 4B	.	Nucleus	transcription regulator
	Tbpl1	0.700414	0.000251786	0.00821772	TATA box binding protein-like 1	.	protein coding gene	TBPL1	TATA-box binding protein like 1	.	Nucleus	transcription regulator
	Flcn	0.698045	2.67624e-05	0.00163897	folliculin	.	protein coding gene	FLCN	folliculin	.	Cytoplasm	other
	Lrsam1	0.696833	0.000791086	0.0177077	leucine rich repeat and sterile alpha motif containing 1	.	protein coding gene	LRSAM1	leucine rich repeat and sterile alpha motif containing 1	.	Cytoplasm	enzyme
	Zfp637	0.695605	0.00329703	0.0450387	zinc finger protein 637	.	protein coding gene	ZNF32	zinc finger protein 32	.	Nucleus	transcription regulator
	Hmgb3	0.694264	0.000490098	0.0126302	high mobility group box 3	.	protein coding gene	Hmgb3	high mobility group box 3	.	Nucleus	other
	Bach1	0.693202	2.54572e-06	0.000330361	BTB and CNC homology 1, basic leucine zipper transcription factor 1	.	protein coding gene	BACH1	BTB domain and CNC homolog 1	.	Nucleus	transcription regulator
	Clasp2	0.693006	0.000330244	0.00991288	CLIP associating protein 2	.	protein coding gene	CLASP2	cytoplasmic linker associated protein 2	.	Cytoplasm	other
	Fbxl3	0.692441	3.87387e-06	0.000416611	F-box and leucine-rich repeat protein 3	.	protein coding gene	FBXL3	F-box and leucine rich repeat protein 3	.	Nucleus	enzyme
	Cdh1	0.691111	6.86794e-06	0.000629138	cadherin 1	.	protein coding gene	CDH1	cadherin 1	.	Plasma Membrane	other
	Fcho2	0.683999	2.57598e-06	0.000330361	FCH domain only 2	.	protein coding gene	FCHO2	FCH and mu domain containing endocytic adaptor 2	.	Cytoplasm	other
	Zfand5	0.683069	0.000229219	0.00773598	zinc finger, AN1-type domain 5	.	protein coding gene	ZFAND5	zinc finger AN1-type containing 5	.	Nucleus	other
	Smad1	0.680889	0.000372152	0.0108471	SMAD family member 1	.	protein coding gene	SMAD1	SMAD family member 1	.	Nucleus	transcription regulator
	Akip1	0.679517	0.000976027	0.0204216	A kinase (PRKA) interacting protein 1	.	protein coding gene	AKIP1	A-kinase interacting protein 1	.	Nucleus	other
	Serinc5	0.674126	3.33732e-05	0.00194546	serine incorporator 5	.	protein coding gene	SERINC5	serine incorporator 5	.	Plasma Membrane	transporter
	Hsd17b11	0.672607	2.73026e-06	0.000338211	hydroxysteroid (17-beta) dehydrogenase 11	.	protein coding gene	HSD17B11	hydroxysteroid 17-beta dehydrogenase 11	.	Cytoplasm	enzyme
	Armc10	0.67089	0.00363382	0.0474968	armadillo repeat containing 10	.	protein coding gene	ARMC10	armadillo repeat containing 10	.	Cytoplasm	other
	Ncoa2	0.670284	0.00166445	0.028796	nuclear receptor coactivator 2	.	protein coding gene	NCOA2	nuclear receptor coactivator 2	.	Nucleus	transcription regulator
	Gata3	0.668744	0.00124482	0.0240599	GATA binding protein 3	.	protein coding gene	GATA3	GATA binding protein 3	.	Nucleus	transcription regulator
	Heg1	0.663234	0.00172788	0.0296158	heart development protein with EGF-like domains 1	.	protein coding gene	HEG1	heart development protein with EGF like domains 1	.	Plasma Membrane	other
	Dstn	0.659756	0.00151028	0.027286	destrin	.	protein coding gene	DSTN	destrin, actin depolymerizing factor	.	Cytoplasm	other
	Ppp2cb	0.658565	9.09949e-06	0.000758596	protein phosphatase 2 (formerly 2A), catalytic subunit, beta isoform	.	protein coding gene	PPP2CB	protein phosphatase 2 catalytic subunit beta	.	Cytoplasm	phosphatase
	Gramd3	0.658061	0.00366501	0.0476878	GRAM domain containing 3	.	protein coding gene	GRAMD2B	GRAM domain containing 2B	.	Extracellular Space	other
	Slc2a8	0.656444	0.00148201	0.0270723	solute carrier family 2, (facilitated glucose transporter), member 8	.	protein coding gene	SLC2A8	solute carrier family 2 member 8	.	Plasma Membrane	transporter
	Ago4	0.654914	0.0010627	0.0216937	argonaute RISC catalytic subunit 4	.	protein coding gene	AGO4	argonaute RISC component 4	.	Cytoplasm	translation regulator
	Plekha5	0.654504	0.00321617	0.0444353	pleckstrin homology domain containing, family A member 5	.	protein coding gene	PLEKHA5	pleckstrin homology domain containing A5	.	Cytoplasm	other
	Utp20	0.651662	0.000108657	0.00477609	UTP20 small subunit processome component	.	protein coding gene	UTP20	UTP20 small subunit processome component	.	Nucleus	other
	Otud4	0.651568	0.000256401	0.00831855	OTU domain containing 4	.	protein coding gene	OTUD4	OTU deubiquitinase 4	.	Cytoplasm	peptidase
	Tmem87b	0.649679	0.00040041	0.0113079	transmembrane protein 87B	.	protein coding gene	TMEM87B	transmembrane protein 87B	.	Cytoplasm	other
	Pigx	0.647612	7.37751e-05	0.00359028	phosphatidylinositol glycan anchor biosynthesis, class X	.	protein coding gene	PIGX	phosphatidylinositol glycan anchor biosynthesis class X	.	Cytoplasm	other
	Fam13b	0.646461	0.0022563	0.035492	family with sequence similarity 13, member B	.	protein coding gene	FAM13B	family with sequence similarity 13 member B	.	Cytoplasm	other
	Apaf1	0.643978	0.0015752	0.0280118	apoptotic peptidase activating factor 1	.	protein coding gene	APAF1	apoptotic peptidase activating factor 1	.	Cytoplasm	other
	Zmym5	0.643839	3.62026e-06	0.00040685	zinc finger, MYM-type 5	.	protein coding gene	ZMYM5	zinc finger MYM-type containing 5	.	Nucleus	transcription regulator
	C2cd3	0.643154	0.00189041	0.031558	C2 calcium-dependent domain containing 3	.	protein coding gene	C2CD3	C2 domain containing 3 centriole elongation regulator	.	Cytoplasm	other
	H2az2	0.641423	0.00268621	0.0395927	H2A.Z histone variant 2	.	protein coding gene	H2AZ2	H2A.Z variant histone 2	.	Nucleus	other
	Rnf38	0.639366	0.000546174	0.0136556	ring finger protein 38	.	protein coding gene	RNF38	ring finger protein 38	.	Nucleus	enzyme
	Rnf103	0.63853	0.000607853	0.0146274	ring finger protein 103	.	protein coding gene	RNF103	ring finger protein 103	.	Cytoplasm	enzyme
	Zfyve1	0.637072	0.00027518	0.00869489	zinc finger, FYVE domain containing 1	.	protein coding gene	ZFYVE1	zinc finger FYVE-type containing 1	.	Cytoplasm	other
	Ubald1	0.636611	0.000107368	0.00473855	UBA-like domain containing 1	.	protein coding gene	UBALD1	UBA like domain containing 1	.	Other	other
	Tm7sf3	0.634376	0.00283573	0.0412399	transmembrane 7 superfamily member 3	.	protein coding gene	TM7SF3	transmembrane 7 superfamily member 3	.	Plasma Membrane	other
	Ctsa	0.633339	0.00120961	0.0235045	cathepsin A	.	protein coding gene	CTSA	cathepsin A	.	Cytoplasm	peptidase
	Maf1	0.632138	6.79229e-07	0.00012766	MAF1 homolog, negative regulator of RNA polymerase III	.	protein coding gene	MAF1	MAF1 homolog, negative regulator of RNA polymerase III	.	Nucleus	other
	Cnst	0.63201	0.00131265	0.025016	consortin, connexin sorting protein	.	protein coding gene	CNST	consortin, connexin sorting protein	.	Cytoplasm	other
	Ano6	0.631352	0.000233877	0.00784459	anoctamin 6	.	protein coding gene	ANO6	anoctamin 6	.	Plasma Membrane	ion channel
	Unc119	0.628889	0.000177696	0.00652211	unc-119 lipid binding chaperone	.	protein coding gene	UNC119	unc-119 lipid binding chaperone	.	Cytoplasm	other
	Chic2	0.628874	0.000570015	0.0139635	cysteine-rich hydrophobic domain 2	.	protein coding gene	CHIC2	cysteine rich hydrophobic domain 2	.	Plasma Membrane	other
	Fam214a	0.626198	0.00256348	0.0387043	family with sequence similarity 214, member A	.	protein coding gene	FAM214A	family with sequence similarity 214 member A	.	Other	other
	Slc36a4	0.626172	0.00373948	0.0481275	solute carrier family 36 (proton/amino acid symporter), member 4	.	protein coding gene	SLC36A4	solute carrier family 36 member 4	.	Plasma Membrane	transporter
	Rab12	0.625521	0.00157148	0.0279913	RAB12, member RAS oncogene family	.	protein coding gene	RAB12	RAB12, member RAS oncogene family	.	Cytoplasm	enzyme
	Pkd2l2	0.624928	0.00307881	0.0433136	polycystic kidney disease 2-like 2	.	protein coding gene	PKD2L2	polycystin 2 like 2, transient receptor potential cation channel	.	Plasma Membrane	ion channel
	Slc26a11	0.623308	0.000227172	0.00769069	solute carrier family 26, member 11	.	protein coding gene	SLC26A11	solute carrier family 26 member 11	.	Cytoplasm	transporter
	Tnks2	0.622658	1.61588e-05	0.00114381	tankyrase, TRF1-interacting ankyrin-related ADP-ribose polymerase 2	.	protein coding gene	TNKS2	tankyrase 2	.	Nucleus	enzyme
	Chaf1b	0.620799	0.00204025	0.0333445	chromatin assembly factor 1, subunit B (p60)	.	protein coding gene	CHAF1B	chromatin assembly factor 1 subunit B	.	Nucleus	other
	Mapk13	0.619152	0.000501401	0.0128606	mitogen-activated protein kinase 13	.	protein coding gene	MAPK13	mitogen-activated protein kinase 13	.	Cytoplasm	kinase
	Dixdc1	0.618927	0.000112414	0.00488874	DIX domain containing 1	.	protein coding gene	DIXDC1	DIX domain containing 1	.	Cytoplasm	other
	Ube2h	0.617526	0.000686715	0.0158599	ubiquitin-conjugating enzyme E2H	.	protein coding gene	UBE2H	ubiquitin conjugating enzyme E2 H	.	Cytoplasm	enzyme
	Pbx1	0.614673	0.000444899	0.0120046	pre B cell leukemia homeobox 1	.	protein coding gene	PBX1	PBX homeobox 1	.	Nucleus	transcription regulator
	Ptch1	0.613511	0.000938217	0.0198048	patched 1	.	protein coding gene	PTCH1	patched 1	.	Plasma Membrane	transmembrane receptor
	Timp2	0.612019	0.000811594	0.0179571	tissue inhibitor of metalloproteinase 2	.	protein coding gene	TIMP2	TIMP metallopeptidase inhibitor 2	.	Extracellular Space	other
	Cited2	0.611733	0.00138189	0.0259724	Cbp/p300-interacting transactivator, with Glu/Asp-rich carboxy-terminal domain, 2	.	protein coding gene	CITED2	Cbp/p300 interacting transactivator with Glu/Asp rich carboxy-terminal domain 2	.	Nucleus	transcription regulator
	4833420G17Rik	0.609363	0.000286212	0.00899135	RIKEN cDNA 4833420G17 gene	.	protein coding gene	C5orf34	chromosome 5 open reading frame 34	.	Other	other
	Ankrd22	0.60913	0.000422501	0.0116333	ankyrin repeat domain 22	.	protein coding gene	ANKRD22	ankyrin repeat domain 22	.	Nucleus	transcription regulator
	Ppfibp2	0.60833	0.00211845	0.0342072	PTPRF interacting protein, binding protein 2 (liprin beta 2)	.	protein coding gene	PPFIBP2	PPFIA binding protein 2	.	Nucleus	phosphatase
	Jak2	0.607666	0.000360103	0.0106094	Janus kinase 2	.	protein coding gene	JAK2	Janus kinase 2	.	Cytoplasm	kinase
	Hipk2	0.606848	0.000221864	0.00758162	homeodomain interacting protein kinase 2	.	protein coding gene	HIPK2	homeodomain interacting protein kinase 2	.	Nucleus	kinase
	Golim4	0.60577	0.000313217	0.00953736	golgi integral membrane protein 4	.	protein coding gene	GOLIM4	golgi integral membrane protein 4	.	Cytoplasm	other
	Cnppd1	0.599541	0.000200005	0.00710179	cyclin Pas1/PHO80 domain containing 1	.	protein coding gene	CNPPD1	cyclin Pas1/PHO80 domain containing 1	.	Other	other
	Avl9	0.599382	0.00273177	0.0401059	AVL9 cell migration associated	.	protein coding gene	AVL9	AVL9 cell migration associated	.	Other	other
	Pop4	0.597761	0.00310902	0.0435015	processing of precursor 4, ribonuclease P/MRP family, (S. cerevisiae)	.	protein coding gene	POP4	POP4 homolog, ribonuclease P/MRP subunit	.	Nucleus	enzyme
	Rb1cc1	0.597492	0.000622659	0.0147237	RB1-inducible coiled-coil 1	.	protein coding gene	RB1CC1	RB1 inducible coiled-coil 1	.	Nucleus	other
	Zdhhc17	0.597385	0.00306972	0.0433136	zinc finger, DHHC domain containing 17	.	protein coding gene	ZDHHC17	zinc finger DHHC-type palmitoyltransferase 17	.	Cytoplasm	enzyme
	Rev1	0.59478	0.000683625	0.0158304	REV1, DNA directed polymerase	.	protein coding gene	REV1	REV1 DNA directed polymerase	.	Nucleus	enzyme
	Hmga1	0.594389	0.00214115	0.0343245	high mobility group AT-hook 1	.	protein coding gene	HMGA1	high mobility group AT-hook 1	.	Nucleus	transcription regulator
	Tnpo1	0.592157	8.22476e-06	0.000717265	transportin 1	.	protein coding gene	TNPO1	transportin 1	.	Nucleus	transporter
	Mid2	0.591039	0.000242989	0.00805115	midline 2	.	protein coding gene	MID2	midline 2	.	Cytoplasm	other
	Rhoq	0.591015	0.00320872	0.0444353	ras homolog family member Q	.	protein coding gene	RHOQ	ras homolog family member Q	.	Plasma Membrane	enzyme
	Scaper	0.589379	0.00119821	0.023408	S phase cyclin A-associated protein in the ER	.	protein coding gene	SCAPER	S-phase cyclin A associated protein in the ER	.	Extracellular Space	other
	Rffl	0.58539	0.000112565	0.00488874	ring finger and FYVE like domain containing protein	.	protein coding gene	RFFL	ring finger and FYVE like domain containing E3 ubiquitin protein ligase	.	Cytoplasm	enzyme
	Casp2	0.585167	0.000842425	0.0183299	caspase 2	.	protein coding gene	CASP2	caspase 2	.	Cytoplasm	peptidase
	Paxbp1	0.582807	0.000473718	0.0124434	PAX3 and PAX7 binding protein 1	.	protein coding gene	PAXBP1	PAX3 and PAX7 binding protein 1	.	Nucleus	other
	Jmjd1c	0.5806	0.000871438	0.0187804	jumonji domain containing 1C	.	protein coding gene	JMJD1C	jumonji domain containing 1C	.	Nucleus	enzyme
	Mbp	0.5801	0.000476233	0.0124494	myelin basic protein	.	protein coding gene	MBP	myelin basic protein	.	Extracellular Space	other
	Pan3	0.579054	3.00743e-05	0.00178174	PAN3 poly(A) specific ribonuclease subunit	.	protein coding gene	PAN3	poly(A) specific ribonuclease subunit PAN3	.	Cytoplasm	other
	Dstyk	0.57536	0.000153917	0.0058057	dual serine/threonine and tyrosine protein kinase	.	protein coding gene	DSTYK	dual serine/threonine and tyrosine protein kinase	.	Cytoplasm	kinase
	Snx33	0.57527	0.00096211	0.020247	sorting nexin 33	.	protein coding gene	SNX33	sorting nexin 33	.	Cytoplasm	other
	Pik3cb	0.574982	0.000439857	0.0119502	phosphatidylinositol-4,5-bisphosphate 3-kinase catalytic subunit beta	.	protein coding gene	PIK3CB	phosphatidylinositol-4,5-bisphosphate 3-kinase catalytic subunit beta	.	Cytoplasm	kinase
	Baz2b	0.573193	0.000137385	0.00545707	bromodomain adjacent to zinc finger domain, 2B	.	protein coding gene	BAZ2B	bromodomain adjacent to zinc finger domain 2B	.	Extracellular Space	other
	Tanc2	0.573064	0.000331915	0.00991288	tetratricopeptide repeat, ankyrin repeat and coiled-coil containing 2	.	protein coding gene	TANC2	tetratricopeptide repeat, ankyrin repeat and coiled-coil containing 2	.	Nucleus	transcription regulator
	Lgr4	0.573012	0.00236219	0.0365527	leucine-rich repeat-containing G protein-coupled receptor 4	.	protein coding gene	LGR4	leucine rich repeat containing G protein-coupled receptor 4	.	Plasma Membrane	transmembrane receptor
	Osbpl8	0.569353	0.00230502	0.0358957	oxysterol binding protein-like 8	.	protein coding gene	OSBPL8	oxysterol binding protein like 8	.	Plasma Membrane	transporter
	Pak1	0.567437	0.00116963	0.0233091	p21 (RAC1) activated kinase 1	.	protein coding gene	PAK1	p21 (RAC1) activated kinase 1	.	Cytoplasm	kinase
	Csnk1g1	0.566572	0.00252365	0.0382088	casein kinase 1, gamma 1	.	protein coding gene	CSNK1G1	casein kinase 1 gamma 1	.	Cytoplasm	kinase
	Top2b	0.55603	0.000109252	0.00478297	topoisomerase (DNA) II beta	.	protein coding gene	TOP2B	DNA topoisomerase II beta	.	Nucleus	enzyme
	Zmym2	0.555894	0.00159859	0.0282575	zinc finger, MYM-type 2	.	protein coding gene	ZMYM2	zinc finger MYM-type containing 2	.	Nucleus	transcription regulator
	Cbx7	0.554257	0.00338004	0.0455449	chromobox 7	.	protein coding gene	CBX7	chromobox 7	.	Nucleus	other
	Marveld2	0.551812	0.000407742	0.0114068	MARVEL (membrane-associating) domain containing 2	.	protein coding gene	MARVELD2	MARVEL domain containing 2	.	Plasma Membrane	other
	Ccnl1	0.550693	0.00341417	0.0456903	cyclin L1	.	protein coding gene	CCNL1	cyclin L1	.	Nucleus	other
	Phf14	0.550014	0.00348325	0.0462496	PHD finger protein 14	.	protein coding gene	PHF14	PHD finger protein 14	.	Nucleus	other
	Clk1	0.543572	0.000464407	0.0122876	CDC-like kinase 1	.	protein coding gene	CLK1	CDC like kinase 1	.	Nucleus	kinase
	Arid2	0.542448	0.000137966	0.00545707	AT rich interactive domain 2 (ARID, RFX-like)	.	protein coding gene	ARID2	AT-rich interaction domain 2	.	Nucleus	transcription regulator
	Ets2	0.541206	0.00133785	0.0254075	E26 avian leukemia oncogene 2, 3' domain	.	protein coding gene	ETS2	ETS proto-oncogene 2, transcription factor	.	Nucleus	transcription regulator
	Cdkn1b	0.539965	0.000152488	0.00579188	cyclin-dependent kinase inhibitor 1B	.	protein coding gene	CDKN1B	cyclin dependent kinase inhibitor 1B	.	Nucleus	kinase
	Nrep	0.536946	0.00326289	0.0446843	neuronal regeneration related protein	.	protein coding gene	NREP	neuronal regeneration related protein	.	Cytoplasm	other
	Zfp871	0.536819	0.000555373	0.0138222	zinc finger protein 871	.	protein coding gene	Zfp871	zinc finger protein 871	.	Other	other
	Ldlrad3	0.536695	0.00229263	0.0358051	low density lipoprotein receptor class A domain containing 3	.	protein coding gene	LDLRAD3	low density lipoprotein receptor class A domain containing 3	.	Plasma Membrane	other
	Ndel1	0.536189	0.00194549	0.0322306	nudE neurodevelopment protein 1 like 1	.	protein coding gene	NDEL1	nudE neurodevelopment protein 1 like 1	.	Nucleus	peptidase
	Tpra1	0.534923	0.00237015	0.0365527	transmembrane protein, adipocyte asscociated 1	.	protein coding gene	TPRA1	transmembrane protein adipocyte associated 1	.	Plasma Membrane	G-protein coupled receptor
	Foxj2	0.534638	0.00344206	0.0459264	forkhead box J2	.	protein coding gene	FOXJ2	forkhead box J2	.	Nucleus	transcription regulator
	Vamp1	0.533829	0.003207	0.0444353	vesicle-associated membrane protein 1	.	protein coding gene	VAMP1	vesicle associated membrane protein 1	.	Cytoplasm	transporter
	Hes6	0.53262	0.00362571	0.0474477	hairy and enhancer of split 6	.	protein coding gene	HES6	hes family bHLH transcription factor 6	.	Nucleus	transcription regulator
	Rufy3	0.532466	0.00336863	0.0454554	RUN and FYVE domain containing 3	.	protein coding gene	RUFY3	RUN and FYVE domain containing 3	.	Plasma Membrane	other
	Appl1	0.524531	0.00285324	0.0413606	adaptor protein, phosphotyrosine interaction, PH domain and leucine zipper containing 1	.	protein coding gene	APPL1	adaptor protein, phosphotyrosine interacting with PH domain and leucine zipper 1	.	Cytoplasm	other
	Mrpl41	0.523222	0.00220022	0.0348613	mitochondrial ribosomal protein L41	.	protein coding gene	MRPL41	mitochondrial ribosomal protein L41	.	Cytoplasm	other
	Sap30l	0.520328	0.00204882	0.0334345	SAP30-like	.	protein coding gene	SAP30L	SAP30 like	.	Nucleus	transcription regulator
	Ubxn7	0.520079	0.000247534	0.00812761	UBX domain protein 7	.	protein coding gene	UBXN7	UBX domain protein 7	.	Nucleus	other
	Pigu	0.519324	0.00146574	0.0269174	phosphatidylinositol glycan anchor biosynthesis, class U	.	protein coding gene	PIGU	phosphatidylinositol glycan anchor biosynthesis class U	.	Cytoplasm	enzyme
	Rab11fip5	0.518543	0.000825756	0.0181483	RAB11 family interacting protein 5 (class I)	.	protein coding gene	RAB11FIP5	RAB11 family interacting protein 5	.	Cytoplasm	other
	Zbtb43	0.514508	0.00376204	0.0483609	zinc finger and BTB domain containing 43	.	protein coding gene	ZBTB43	zinc finger and BTB domain containing 43	.	Nucleus	transcription regulator
	Supt4a	0.514366	0.0011447	0.0229805	SPT4A, DSIF elongation factor subunit	.	protein coding gene	SUPT4H1	SPT4 homolog, DSIF elongation factor subunit	.	Nucleus	transcription regulator
	Pkig	0.513436	0.00176392	0.0300445	protein kinase inhibitor, gamma	.	protein coding gene	PKIG	cAMP-dependent protein kinase inhibitor gamma	.	Other	other
	Smad4	0.511358	0.000617126	0.0147237	SMAD family member 4	.	protein coding gene	SMAD4	SMAD family member 4	.	Nucleus	transcription regulator
	Esyt2	0.510968	0.000537195	0.013462	extended synaptotagmin-like protein 2	.	protein coding gene	ESYT2	extended synaptotagmin 2	.	Plasma Membrane	other
	Ccni	0.508989	0.00349133	0.0463005	cyclin I	.	protein coding gene	CCNI	cyclin I	.	Other	other
	Sppl3	0.50841	0.000398455	0.0113079	signal peptide peptidase 3	.	protein coding gene	SPPL3	signal peptide peptidase like 3	.	Cytoplasm	peptidase
	Zfp868	0.508341	0.00102042	0.0210276	zinc finger protein 868	.	protein coding gene	Zfp868	zinc finger protein 868	.	Other	other
	Yes1	0.505169	0.000144711	0.00559396	YES proto-oncogene 1, Src family tyrosine kinase	.	protein coding gene	YES1	YES proto-oncogene 1, Src family tyrosine kinase	.	Cytoplasm	kinase
	Tbc1d17	0.50348	0.000457061	0.0121949	TBC1 domain family, member 17	.	protein coding gene	TBC1D17	TBC1 domain family member 17	.	Cytoplasm	other
	Tiprl	0.501826	0.00214804	0.0343843	TIP41, TOR signalling pathway regulator-like (S. cerevisiae)	.	protein coding gene	TIPRL	TOR signaling pathway regulator	.	Cytoplasm	other
	Atf2	0.500614	0.00166453	0.028796	activating transcription factor 2	.	protein coding gene	ATF2	activating transcription factor 2	.	Nucleus	transcription regulator
	Arhgef19	-0.500151	0.000762359	0.0172417	Rho guanine nucleotide exchange factor (GEF) 19	.	protein coding gene	ARHGEF19	Rho guanine nucleotide exchange factor 19	.	Cytoplasm	other
	Cox15	-0.503187	0.00371169	0.047933	cytochrome c oxidase assembly protein 15	.	protein coding gene	COX15	cytochrome c oxidase assembly homolog COX15	.	Cytoplasm	enzyme
	Adsl	-0.507102	0.00232024	0.0360812	adenylosuccinate lyase	.	protein coding gene	ADSL	adenylosuccinate lyase	.	Cytoplasm	enzyme
	Tbl3	-0.507124	0.00149388	0.0271698	transducin (beta)-like 3	.	protein coding gene	TBL3	transducin beta like 3	.	Cytoplasm	peptidase
	Erp44	-0.511899	0.000337635	0.0100288	endoplasmic reticulum protein 44	.	protein coding gene	ERP44	endoplasmic reticulum protein 44	.	Cytoplasm	enzyme
	Gtf2h3	-0.512025	0.00389401	0.0498224	general transcription factor IIH, polypeptide 3	.	protein coding gene	GTF2H3	general transcription factor IIH subunit 3	.	Nucleus	transcription regulator
	Stx18	-0.51256	0.00151686	0.027286	syntaxin 18	.	protein coding gene	STX18	syntaxin 18	.	Cytoplasm	transporter
	Nifk	-0.51403	0.000255477	0.0083133	nucleolar protein interacting with the FHA domain of MKI67	.	protein coding gene	NIFK	nucleolar protein interacting with the FHA domain of MKI67	.	Nucleus	other
	Elac2	-0.518498	5.64646e-05	0.00293105	elaC ribonuclease Z 2	.	protein coding gene	ELAC2	elaC ribonuclease Z 2	.	Nucleus	enzyme
	Sipa1l3	-0.520162	0.000818741	0.0180305	signal-induced proliferation-associated 1 like 3	.	protein coding gene	SIPA1L3	signal induced proliferation associated 1 like 3	.	Extracellular Space	other
	Cpq	-0.520605	0.000295277	0.00920469	carboxypeptidase Q	.	protein coding gene	CPQ	carboxypeptidase Q	.	Extracellular Space	peptidase
	Slc38a10	-0.522303	0.000589725	0.0143176	solute carrier family 38, member 10	.	protein coding gene	SLC38A10	solute carrier family 38 member 10	.	Cytoplasm	other
	Mical3	-0.522602	0.000568329	0.0139535	microtubule associated monooxygenase, calponin and LIM domain containing 3	.	protein coding gene	MICAL3	microtubule associated monooxygenase, calponin and LIM domain containing 3	.	Cytoplasm	enzyme
	Ass1	-0.523413	0.00148263	0.0270723	argininosuccinate synthetase 1	.	protein coding gene	ASS1	argininosuccinate synthase 1	.	Cytoplasm	enzyme
	Gpd1	-0.526491	0.0025033	0.0380593	glycerol-3-phosphate dehydrogenase 1 (soluble)	.	protein coding gene	GPD1	glycerol-3-phosphate dehydrogenase 1	.	Cytoplasm	enzyme
	Suclg1	-0.527335	0.00105531	0.021624	succinate-CoA ligase, GDP-forming, alpha subunit	.	protein coding gene	SUCLG1	succinate-CoA ligase GDP/ADP-forming subunit alpha	.	Cytoplasm	enzyme
	Usp36	-0.529528	0.00253765	0.0383674	ubiquitin specific peptidase 36	.	protein coding gene	USP36	ubiquitin specific peptidase 36	.	Nucleus	peptidase
	Eif5a	-0.534101	0.00123065	0.0238283	eukaryotic translation initiation factor 5A	.	protein coding gene	EIF5A	eukaryotic translation initiation factor 5A	.	Cytoplasm	translation regulator
	Hspa9	-0.534194	0.00118803	0.0233547	heat shock protein 9	.	protein coding gene	HSPA9	heat shock protein family A (Hsp70) member 9	.	Cytoplasm	other
	Rfng	-0.534335	0.000309448	0.00950224	RFNG O-fucosylpeptide 3-beta-N-acetylglucosaminyltransferase	.	protein coding gene	RFNG	RFNG O-fucosylpeptide 3-beta-N-acetylglucosaminyltransferase	.	Cytoplasm	enzyme
	Fitm2	-0.536477	0.000642558	0.015096	fat storage-inducing transmembrane protein 2	.	protein coding gene	FITM2	fat storage inducing transmembrane protein 2	.	Cytoplasm	other
	Impdh1	-0.536832	0.000270854	0.0086409	inosine monophosphate dehydrogenase 1	.	protein coding gene	IMPDH1	inosine monophosphate dehydrogenase 1	.	Cytoplasm	enzyme
	Stip1	-0.537652	0.000415737	0.0115611	stress-induced phosphoprotein 1	.	protein coding gene	STIP1	stress induced phosphoprotein 1	.	Cytoplasm	other
	Gnl3l	-0.538887	8.58839e-05	0.00407053	guanine nucleotide binding protein-like 3 (nucleolar)-like	.	protein coding gene	GNL3L	G protein nucleolar 3 like	.	Nucleus	other
	Mybbp1a	-0.541863	6.19763e-06	0.000582416	MYB binding protein (P160) 1a	.	protein coding gene	MYBBP1A	MYB binding protein 1a	.	Nucleus	transcription regulator
	Ints1	-0.544519	5.87337e-05	0.00297794	integrator complex subunit 1	.	protein coding gene	INTS1	integrator complex subunit 1	.	Nucleus	other
	Slc35a4	-0.547195	2.38546e-05	0.00151186	solute carrier family 35, member A4	.	protein coding gene	SLC35A4	solute carrier family 35 member A4	.	Cytoplasm	transporter
	Mon1a	-0.547382	0.000985093	0.0205325	MON1 homolog A, secretory traffciking associated	.	protein coding gene	MON1A	MON1 homolog A, secretory trafficking associated	.	Cytoplasm	other
	Setd6	-0.549825	0.00143713	0.026734	SET domain containing 6	.	protein coding gene	SETD6	SET domain containing 6, protein lysine methyltransferase	.	Nucleus	enzyme
	Ddx27	-0.551295	0.00012703	0.00524195	DEAD box helicase 27	.	protein coding gene	DDX27	DEAD-box helicase 27	.	Nucleus	enzyme
	Atp5g3	-0.551556	0.00244219	0.0374435	ATP synthase, H+ transporting, mitochondrial F0 complex, subunit C3 (subunit 9)	.	protein coding gene	ATP5MC3	ATP synthase membrane subunit c locus 3	.	Cytoplasm	transporter
	Cog8	-0.555775	0.00020918	0.00730858	component of oligomeric golgi complex 8	.	protein coding gene	COG8	component of oligomeric golgi complex 8	.	Cytoplasm	transporter
	Kpna2	-0.555914	0.00182628	0.0307702	karyopherin (importin) alpha 2	.	protein coding gene	KPNA2	karyopherin subunit alpha 2	.	Nucleus	transporter
	Lamb1	-0.557891	0.00332679	0.0451062	laminin B1	.	protein coding gene	LAMB1	laminin subunit beta 1	.	Extracellular Space	other
	Dynll1	-0.558389	0.000101816	0.00456748	dynein light chain LC8-type 1	.	protein coding gene	DYNLL1	dynein light chain LC8-type 1	.	Cytoplasm	other
	Ndufab1	-0.559726	0.000369475	0.010798	NADH:ubiquinone oxidoreductase subunit AB1	.	protein coding gene	NDUFAB1	NADH:ubiquinone oxidoreductase subunit AB1	.	Cytoplasm	enzyme
	Ogfod1	-0.560479	0.00175874	0.0300031	2-oxoglutarate and iron-dependent oxygenase domain containing 1	.	protein coding gene	OGFOD1	2-oxoglutarate and iron dependent oxygenase domain containing 1	.	Cytoplasm	enzyme
	Cyc1	-0.561908	0.00284113	0.0412399	cytochrome c-1	.	protein coding gene	CYC1	cytochrome c1	.	Cytoplasm	enzyme
	Ddost	-0.567092	0.000133996	0.00537017	dolichyl-di-phosphooligosaccharide-protein glycotransferase	.	protein coding gene	DDOST	dolichyl-diphosphooligosaccharide--protein glycosyltransferase non-catalytic subunit	.	Cytoplasm	enzyme
	Ipo4	-0.568666	0.000621131	0.0147237	importin 4	.	protein coding gene	IPO4	importin 4	.	Nucleus	transporter
	Acat1	-0.569552	0.00220938	0.034905	acetyl-Coenzyme A acetyltransferase 1	.	protein coding gene	ACAT1	acetyl-CoA acetyltransferase 1	.	Cytoplasm	enzyme
	Noc2l	-0.573742	0.00032962	0.00991288	NOC2 like nucleolar associated transcriptional repressor	.	protein coding gene	NOC2L	NOC2 like nucleolar associated transcriptional repressor	.	Nucleus	transcription regulator
	Ostc	-0.575899	0.0011143	0.0224115	oligosaccharyltransferase complex subunit (non-catalytic)	.	protein coding gene	OSTC	oligosaccharyltransferase complex non-catalytic subunit	.	Cytoplasm	enzyme
	Hid1	-0.578583	0.000183177	0.00667832	HID1 domain containing	.	protein coding gene	HID1	HID1 domain containing	.	Plasma Membrane	other
	Srp68	-0.578876	0.00146723	0.0269174	signal recognition particle 68	.	protein coding gene	SRP68	signal recognition particle 68	.	Nucleus	other
	Mtrr	-0.580225	0.00324729	0.0445477	5-methyltetrahydrofolate-homocysteine methyltransferase reductase	.	protein coding gene	MTRR	5-methyltetrahydrofolate-homocysteine methyltransferase reductase	.	Cytoplasm	enzyme
	Six5	-0.580241	0.00243938	0.0374435	sine oculis-related homeobox 5	.	protein coding gene	SIX5	SIX homeobox 5	.	Nucleus	transcription regulator
	Scfd1	-0.581881	0.00346051	0.0461162	Sec1 family domain containing 1	.	protein coding gene	SCFD1	sec1 family domain containing 1	.	Cytoplasm	transporter
	Cdc25a	-0.582405	0.000270621	0.0086409	cell division cycle 25A	.	protein coding gene	CDC25A	cell division cycle 25A	.	Nucleus	phosphatase
	Slc35c1	-0.583899	0.000504328	0.0129054	solute carrier family 35, member C1	.	protein coding gene	SLC35C1	solute carrier family 35 member C1	.	Cytoplasm	transporter
	Fh1	-0.584099	0.000494601	0.0127161	fumarate hydratase 1	.	protein coding gene	FH	fumarate hydratase	.	Cytoplasm	enzyme
	Sec31a	-0.584169	0.00371683	0.047933	Sec31 homolog A (S. cerevisiae)	.	protein coding gene	SEC31A	SEC31 homolog A, COPII coat complex component	.	Cytoplasm	other
	Qsox2	-0.584393	0.00331522	0.0451062	quiescin Q6 sulfhydryl oxidase 2	.	protein coding gene	QSOX2	quiescin sulfhydryl oxidase 2	.	Other	enzyme
	Sec61b	-0.58555	0.00119573	0.0234016	Sec61 beta subunit	.	protein coding gene	SEC61B	SEC61 translocon subunit beta	.	Cytoplasm	transporter
	Polr1a	-0.586233	6.24819e-05	0.00311011	polymerase (RNA) I polypeptide A	.	protein coding gene	POLR1A	RNA polymerase I subunit A	.	Nucleus	enzyme
	Fdx1	-0.587542	0.00218158	0.0347174	ferredoxin 1	.	protein coding gene	FDX1	ferredoxin 1	.	Cytoplasm	transporter
	Thop1	-0.590508	0.000245027	0.00809405	thimet oligopeptidase 1	.	protein coding gene	THOP1	thimet oligopeptidase 1	.	Cytoplasm	peptidase
	Nomo1	-0.592108	0.000199411	0.00710179	nodal modulator 1	.	protein coding gene	NOMO1 (includes others)	NODAL modulator 1	.	Plasma Membrane	other
	Fam114a1	-0.59535	0.00331957	0.0451062	family with sequence similarity 114, member A1	.	protein coding gene	FAM114A1	family with sequence similarity 114 member A1	.	Extracellular Space	other
	Rbp7	-0.595964	0.00362463	0.0474477	retinol binding protein 7, cellular	.	protein coding gene	RBP7	retinol binding protein 7	.	Cytoplasm	other
	Bag2	-0.597834	0.00021547	0.00740765	BCL2-associated athanogene 2	.	protein coding gene	BAG2	BAG cochaperone 2	.	Cytoplasm	other
	Manf	-0.598196	0.00021324	0.00737174	mesencephalic astrocyte-derived neurotrophic factor	.	protein coding gene	MANF	mesencephalic astrocyte derived neurotrophic factor	.	Extracellular Space	other
	Srprb	-0.5988	0.000143449	0.00556489	signal recognition particle receptor, B subunit	.	protein coding gene	SRPRB	SRP receptor subunit beta	.	Cytoplasm	other
	1810019D21Rik	-0.599995	0.00201666	0.0330272	RIKEN cDNA 1810019D21 gene	.	lncRNA gene	1810019D21Rik	RIKEN cDNA 1810019D21 gene	.	Other	other
	Miga2	-0.603506	0.0010151	0.0209575	mitoguardin 2	.	protein coding gene	MIGA2	mitoguardin 2	.	Plasma Membrane	other
	Stt3a	-0.606891	0.000117802	0.00503594	STT3, subunit of the oligosaccharyltransferase complex, homolog A (S. cerevisiae)	.	protein coding gene	STT3A	STT3 oligosaccharyltransferase complex catalytic subunit A	.	Plasma Membrane	enzyme
	Tomm40	-0.607954	5.71626e-05	0.00293929	translocase of outer mitochondrial membrane 40	.	protein coding gene	TOMM40	translocase of outer mitochondrial membrane 40	.	Cytoplasm	ion channel
	Cacfd1	-0.609663	9.22353e-06	0.000758596	calcium channel flower domain containing 1	.	protein coding gene	CACFD1	calcium channel flower domain containing 1	.	Plasma Membrane	ion channel
	Rce1	-0.610185	0.000621269	0.0147237	Ras converting CAAX endopeptidase 1	.	protein coding gene	RCE1	Ras converting CAAX endopeptidase 1	.	Cytoplasm	peptidase
	Tirap	-0.611318	0.00104178	0.0214272	toll-interleukin 1 receptor (TIR) domain-containing adaptor protein	.	protein coding gene	TIRAP	TIR domain containing adaptor protein	.	Cytoplasm	other
	Ccdc86	-0.613395	0.00290128	0.0417792	coiled-coil domain containing 86	.	protein coding gene	CCDC86	coiled-coil domain containing 86	.	Nucleus	other
	Nbeal2	-0.616319	0.00220631	0.034905	neurobeachin-like 2	.	protein coding gene	NBEAL2	neurobeachin like 2	.	Cytoplasm	other
	Extl1	-0.616584	0.00262101	0.0391392	exostosin-like glycosyltransferase 1	.	protein coding gene	EXTL1	exostosin like glycosyltransferase 1	.	Cytoplasm	enzyme
	Ehbp1l1	-0.618066	0.000483383	0.0125163	EH domain binding protein 1-like 1	.	protein coding gene	Ehbp1l1	EH domain binding protein 1-like 1	.	Other	other
	Tsr1	-0.618147	0.00324882	0.0445477	TSR1 20S rRNA accumulation	.	protein coding gene	TSR1	TSR1 ribosome maturation factor	.	Nucleus	other
	Slc25a22	-0.618506	8.67698e-05	0.00407706	solute carrier family 25 (mitochondrial carrier, glutamate), member 22	.	protein coding gene	SLC25A22	solute carrier family 25 member 22	.	Cytoplasm	transporter
	Sdf2l1	-0.619422	0.00160008	0.0282575	stromal cell-derived factor 2-like 1	.	protein coding gene	SDF2L1	stromal cell derived factor 2 like 1	.	Cytoplasm	other
	Snupn	-0.621168	0.00328566	0.0449397	snurportin 1	.	protein coding gene	SNUPN	snurportin 1	.	Nucleus	other
	Prmt5	-0.62519	5.46727e-06	0.000532131	protein arginine N-methyltransferase 5	.	protein coding gene	PRMT5	protein arginine methyltransferase 5	.	Cytoplasm	enzyme
	Dctn5	-0.626565	0.00322874	0.0445134	dynactin 5	.	protein coding gene	DCTN5	dynactin subunit 5	.	Cytoplasm	other
	Abce1	-0.626786	0.00213616	0.0343118	ATP-binding cassette, sub-family E (OABP), member 1	.	protein coding gene	ABCE1	ATP binding cassette subfamily E member 1	.	Cytoplasm	transporter
	Mogs	-0.628167	0.00130021	0.024874	mannosyl-oligosaccharide glucosidase	.	protein coding gene	MOGS	mannosyl-oligosaccharide glucosidase	.	Cytoplasm	enzyme
	Ptpra	-0.628488	0.000166897	0.00620937	protein tyrosine phosphatase, receptor type, A	.	protein coding gene	PTPRA	protein tyrosine phosphatase receptor type A	.	Plasma Membrane	phosphatase
	Cycs	-0.630364	0.000514437	0.013072	cytochrome c, somatic	.	protein coding gene	CYCS	cytochrome c, somatic	.	Cytoplasm	transporter
	Nol6	-0.631449	8.90267e-05	0.00416515	nucleolar protein family 6 (RNA-associated)	.	protein coding gene	NOL6	nucleolar protein 6	.	Nucleus	other
	Hspd1	-0.632078	1.87891e-05	0.00124444	heat shock protein 1 (chaperonin)	.	protein coding gene	HSPD1	heat shock protein family D (Hsp60) member 1	.	Cytoplasm	enzyme
	Pold3	-0.632704	0.00162064	0.0284028	polymerase (DNA-directed), delta 3, accessory subunit	.	protein coding gene	POLD3	DNA polymerase delta 3, accessory subunit	.	Nucleus	transcription regulator
	Rplp1	-0.632823	0.000856307	0.0185579	ribosomal protein, large, P1	.	protein coding gene	Rplp1 (includes others)	ribosomal protein, large, P1	.	Nucleus	other
	Atad3a	-0.633116	1.53143e-05	0.00111294	ATPase family, AAA domain containing 3A	.	protein coding gene	ATAD3A	ATPase family AAA domain containing 3A	.	Cytoplasm	other
	Rangap1	-0.635983	7.16924e-06	0.000648714	RAN GTPase activating protein 1	.	protein coding gene	RANGAP1	Ran GTPase activating protein 1	.	Nucleus	other
	Snd1	-0.637976	0.00355358	0.046841	staphylococcal nuclease and tudor domain containing 1	.	protein coding gene	SND1	staphylococcal nuclease and tudor domain containing 1	.	Nucleus	enzyme
	Ifrd2	-0.638112	0.00165524	0.0287885	interferon-related developmental regulator 2	.	protein coding gene	IFRD2	interferon related developmental regulator 2	.	Nucleus	other
	Fam20c	-0.640459	0.00228573	0.0357663	FAM20C, golgi associated secretory pathway kinase	.	protein coding gene	FAM20C	FAM20C golgi associated secretory pathway kinase	.	Extracellular Space	enzyme
	Alg2	-0.642903	0.000754806	0.0171063	asparagine-linked glycosylation 2 (alpha-1,3-mannosyltransferase)	.	protein coding gene	ALG2	ALG2 alpha-1,3/1,6-mannosyltransferase	.	Cytoplasm	enzyme
	Ficd	-0.644665	0.000412733	0.0115069	FIC domain containing	.	protein coding gene	FICD	FIC domain protein adenylyltransferase	.	Nucleus	enzyme
	Mettl1	-0.644971	0.000441788	0.0119502	methyltransferase like 1	.	protein coding gene	METTL1	methyltransferase like 1	.	Nucleus	enzyme
	Slc35a2	-0.64507	0.00119119	0.0233547	solute carrier family 35 (UDP-galactose transporter), member A2	.	protein coding gene	Slc35a2	solute carrier family 35 (UDP-galactose transporter), member A2	.	Cytoplasm	transporter
	Pa2g4	-0.647694	3.18892e-05	0.00186895	proliferation-associated 2G4	.	protein coding gene	PA2G4	proliferation-associated 2G4	.	Nucleus	transcription regulator
	Zfp692	-0.649286	0.00184276	0.0309475	zinc finger protein 692	.	protein coding gene	ZNF692	zinc finger protein 692	.	Nucleus	transcription regulator
	Mfsd10	-0.6511	0.00057739	0.0140808	major facilitator superfamily domain containing 10	.	protein coding gene	MFSD10	major facilitator superfamily domain containing 10	.	Nucleus	transporter
	Smyd5	-0.651421	0.00117511	0.023323	SET and MYND domain containing 5	.	protein coding gene	SMYD5	SMYD family member 5	.	Other	other
	Gm16418	-0.653014	0.00146766	0.0269174	predicted pseudogene 16418	.	pseudogene	Gm16418	ubiquinol-cytochrome c reductase subunit pseudogene	.	Other	other
	Sec13	-0.655782	2.36118e-05	0.00150522	SEC13 homolog, nuclear pore and COPII coat complex component	.	protein coding gene	SEC13	SEC13 homolog, nuclear pore and COPII coat complex component	.	Cytoplasm	transporter
	Ssr1	-0.662709	2.8014e-05	0.00169396	signal sequence receptor, alpha	.	protein coding gene	SSR1	signal sequence receptor subunit 1	.	Cytoplasm	other
	Prrc1	-0.664798	0.000812112	0.0179571	proline-rich coiled-coil 1	.	protein coding gene	PRRC1	proline rich coiled-coil 1	.	Other	other
	Lyar	-0.668404	0.000300004	0.00926442	Ly1 antibody reactive clone	.	protein coding gene	LYAR	Ly1 antibody reactive	.	Plasma Membrane	other
	Adamts9	-0.669029	0.00144301	0.0267557	a disintegrin-like and metallopeptidase (reprolysin type) with thrombospondin type 1 motif, 9	.	protein coding gene	ADAMTS9	ADAM metallopeptidase with thrombospondin type 1 motif 9	.	Extracellular Space	peptidase
	Srp54c	-0.6693	0.000440789	0.0119502	signal recognition particle 54C	.	protein coding gene	Srp54c	signal recognition particle 54C	.	Other	other
	Uck2	-0.670316	8.04547e-05	0.0038807	uridine-cytidine kinase 2	.	protein coding gene	UCK2	uridine-cytidine kinase 2	.	Cytoplasm	kinase
	Chid1	-0.674164	0.000879335	0.0188323	chitinase domain containing 1	.	protein coding gene	CHID1	chitinase domain containing 1	.	Extracellular Space	other
	Zfp9	-0.67511	0.00130063	0.024874	zinc finger protein 9	.	protein coding gene	ZNF25	zinc finger protein 25	.	Nucleus	transcription regulator
	Rad9a	-0.67635	0.00236541	0.0365527	RAD9 checkpoint clamp component A	.	protein coding gene	RAD9A	RAD9 checkpoint clamp component A	.	Nucleus	enzyme
	Ap1g2	-0.677241	9.58182e-05	0.00438871	adaptor protein complex AP-1, gamma 2 subunit	.	protein coding gene	AP1G2	adaptor related protein complex 1 subunit gamma 2	.	Cytoplasm	transporter
	Pomgnt1	-0.681078	0.000312728	0.00953736	protein O-linked mannose beta 1,2-N-acetylglucosaminyltransferase	.	protein coding gene	POMGNT1	protein O-linked mannose N-acetylglucosaminyltransferase 1 (beta 1,2-)	.	Cytoplasm	enzyme
	Wdr92	-0.681485	0.00014052	0.00551009	WD repeat domain 92	.	protein coding gene	WDR92	WD repeat domain 92	.	Other	other
	Gnl3	-0.6819	0.00146921	0.0269174	guanine nucleotide binding protein-like 3 (nucleolar)	.	protein coding gene	GNL3	G protein nucleolar 3	.	Nucleus	other
	Gart	-0.682416	0.000175582	0.0064882	phosphoribosylglycinamide formyltransferase	.	protein coding gene	GART	phosphoribosylglycinamide formyltransferase, phosphoribosylglycinamide synthetase, phosphoribosylaminoimidazole synthetase	.	Cytoplasm	enzyme
	Ints11	-0.682804	0.00130898	0.0249899	integrator complex subunit 11	.	protein coding gene	INTS11	integrator complex subunit 11	.	Nucleus	other
	Tulp3	-0.684501	0.000132491	0.00534918	tubby-like protein 3	.	protein coding gene	TULP3	TUB like protein 3	.	Extracellular Space	other
	Mapk4	-0.684594	0.00285907	0.0413901	mitogen-activated protein kinase 4	.	protein coding gene	MAPK4	mitogen-activated protein kinase 4	.	Cytoplasm	kinase
	P4hb	-0.685226	0.00219156	0.0348254	prolyl 4-hydroxylase, beta polypeptide	.	protein coding gene	P4HB	prolyl 4-hydroxylase subunit beta	.	Cytoplasm	enzyme
	Sec61a1	-0.68665	1.55355e-05	0.00111916	Sec61 alpha 1 subunit (S. cerevisiae)	.	protein coding gene	SEC61A1	SEC61 translocon subunit alpha 1	.	Cytoplasm	transporter
	Cndp2	-0.687575	2.26584e-06	0.000303897	CNDP dipeptidase 2 (metallopeptidase M20 family)	.	protein coding gene	CNDP2	carnosine dipeptidase 2	.	Cytoplasm	peptidase
	Rpn2	-0.691729	6.24325e-05	0.00311011	ribophorin II	.	protein coding gene	RPN2	ribophorin II	.	Cytoplasm	enzyme
	Rpn1	-0.693761	0.000213693	0.00737174	ribophorin I	.	protein coding gene	RPN1	ribophorin I	.	Cytoplasm	enzyme
	Bola3	-0.697994	8.38314e-05	0.00400809	bolA-like 3 (E. coli)	.	protein coding gene	BOLA3	bolA family member 3	.	Cytoplasm	other
	Dvl3	-0.698533	9.22804e-06	0.000758596	dishevelled segment polarity protein 3	.	protein coding gene	DVL3	dishevelled segment polarity protein 3	.	Cytoplasm	other
	Snhg6	-0.699058	0.00287259	0.0414757	small nucleolar RNA host gene 6	.	lncRNA gene	Snhg6	small nucleolar RNA host gene 6	.	Other	other
	Mlx	-0.69973	0.00356555	0.0468855	MAX-like protein X	.	protein coding gene	MLX	MAX dimerization protein MLX	.	Nucleus	transcription regulator
	Osbpl7	-0.701316	0.000561067	0.0138375	oxysterol binding protein-like 7	.	protein coding gene	OSBPL7	oxysterol binding protein like 7	.	Cytoplasm	other
	Tnk2	-0.705037	0.000211604	0.00734616	tyrosine kinase, non-receptor, 2	.	protein coding gene	TNK2	tyrosine kinase non receptor 2	.	Cytoplasm	kinase
	Gm10039	-0.706066	0.00261649	0.0391392	predicted pseudogene 10039	.	pseudogene	Gm10039	ATP synthase, H+ transporting, mitochondrial F0 complex, subunit c, isoform 1 pseudogene	.	Other	other
	Cluh	-0.708681	0.00155783	0.0278391	clustered mitochondria (cluA/CLU1) homolog	.	protein coding gene	CLUH	clustered mitochondria homolog	.	Cytoplasm	translation regulator
	Tmem51	-0.709879	8.43919e-05	0.00401728	transmembrane protein 51	.	protein coding gene	TMEM51	transmembrane protein 51	.	Other	other
	Plpp5	-0.716674	0.00128987	0.024755	phospholipid phosphatase 5	.	protein coding gene	PLPP5	phospholipid phosphatase 5	.	Other	phosphatase
	Pds5b	-0.719803	7.96316e-06	0.000703371	PDS5 cohesin associated factor B	.	protein coding gene	PDS5B	PDS5 cohesin associated factor B	.	Nucleus	other
	Sec61g	-0.720172	5.1119e-05	0.00273161	SEC61, gamma subunit	.	protein coding gene	SEC61G	SEC61 translocon subunit gamma	.	Plasma Membrane	transporter
	Akt1	-0.72025	0.00336923	0.0454554	thymoma viral proto-oncogene 1	.	protein coding gene	AKT1	AKT serine/threonine kinase 1	.	Cytoplasm	kinase
	Tuba1c	-0.722209	1.30887e-05	0.00097726	tubulin, alpha 1C	.	protein coding gene	TUBA1C	tubulin alpha 1c	.	Cytoplasm	other
	Myo19	-0.72525	0.00077202	0.017388	myosin XIX	.	protein coding gene	MYO19	myosin XIX	.	Cytoplasm	enzyme
	Col7a1	-0.730705	0.00224526	0.0353694	collagen, type VII, alpha 1	.	protein coding gene	COL7A1	collagen type VII alpha 1 chain	.	Extracellular Space	other
	Hyou1	-0.732074	0.000708522	0.0162104	hypoxia up-regulated 1	.	protein coding gene	HYOU1	hypoxia up-regulated 1	.	Cytoplasm	other
	Tigar	-0.732511	0.00228687	0.0357663	Trp53 induced glycolysis regulatory phosphatase	.	protein coding gene	TIGAR	TP53 induced glycolysis regulatory phosphatase	.	Cytoplasm	enzyme
	Vtn	-0.733055	0.00283783	0.0412399	vitronectin	.	protein coding gene	VTN	vitronectin	.	Extracellular Space	other
	Ggcx	-0.735735	0.00164056	0.0286599	gamma-glutamyl carboxylase	.	protein coding gene	GGCX	gamma-glutamyl carboxylase	.	Cytoplasm	enzyme
	Gpm6b	-0.736123	2.50647e-05	0.00157937	glycoprotein m6b	.	protein coding gene	GPM6B	glycoprotein M6B	.	Plasma Membrane	other
	Atp5g1	-0.737441	0.000149198	0.00572168	ATP synthase, H+ transporting, mitochondrial F0 complex, subunit C1 (subunit 9)	.	protein coding gene	ATP5MC1	ATP synthase membrane subunit c locus 1	.	Cytoplasm	transporter
	Snx3	-0.738652	0.000208138	0.00730858	sorting nexin 3	.	protein coding gene	SNX3	sorting nexin 3	.	Cytoplasm	transporter
	Idh3a	-0.744029	4.89785e-05	0.00264314	isocitrate dehydrogenase 3 (NAD+) alpha	.	protein coding gene	IDH3A	isocitrate dehydrogenase (NAD(+)) 3 catalytic subunit alpha	.	Cytoplasm	enzyme
	Ssr2	-0.751919	2.51195e-06	0.000329912	signal sequence receptor, beta	.	protein coding gene	SSR2	signal sequence receptor subunit 2	.	Cytoplasm	other
	Aen	-0.756343	1.24674e-06	0.000191486	apoptosis enhancing nuclease	.	protein coding gene	AEN	apoptosis enhancing nuclease	.	Nucleus	enzyme
	Gm6548	-0.759366	0.00208349	0.0338821	predicted gene 6548	.	pseudogene	Gm6548	eukaryotic translation elongation factor 1 alpha 1 pseudogene	.	Other	other
	Lrrc59	-0.760117	8.85465e-08	2.68124e-05	leucine rich repeat containing 59	.	protein coding gene	LRRC59	leucine rich repeat containing 59	.	Cytoplasm	other
	Psd4	-0.762179	2.54653e-05	0.00158627	pleckstrin and Sec7 domain containing 4	.	protein coding gene	PSD4	pleckstrin and Sec7 domain containing 4	.	Cytoplasm	other
	St3gal1	-0.762235	0.000829616	0.0181965	ST3 beta-galactoside alpha-2,3-sialyltransferase 1	.	protein coding gene	ST3GAL1	ST3 beta-galactoside alpha-2,3-sialyltransferase 1	.	Cytoplasm	enzyme
	Adar	-0.766016	0.000199075	0.00710179	adenosine deaminase, RNA-specific	.	protein coding gene	ADAR	adenosine deaminase RNA specific	.	Nucleus	enzyme
	Nop56	-0.766173	5.70171e-09	4.14362e-06	NOP56 ribonucleoprotein	.	protein coding gene	NOP56	NOP56 ribonucleoprotein	.	Nucleus	other
	Tnfsf10	-0.768701	0.00118027	0.023323	tumor necrosis factor (ligand) superfamily, member 10	.	protein coding gene	TNFSF10	TNF superfamily member 10	.	Extracellular Space	cytokine
	Nop2	-0.770134	1.4211e-06	0.000209343	NOP2 nucleolar protein	.	protein coding gene	NOP2	NOP2 nucleolar protein	.	Nucleus	other
	Trub1	-0.770797	0.000104073	0.00463062	TruB pseudouridine (psi) synthase family member 1	.	protein coding gene	TRUB1	TruB pseudouridine synthase family member 1	.	Other	enzyme
	Slc5a5	-0.771589	0.00290863	0.0418169	solute carrier family 5 (sodium iodide symporter), member 5	.	protein coding gene	SLC5A5	solute carrier family 5 member 5	.	Plasma Membrane	transporter
	Bysl	-0.773459	1.63696e-07	4.14989e-05	bystin-like	.	protein coding gene	BYSL	bystin like	.	Nucleus	other
	Zfp324	-0.774237	0.000665691	0.015539	zinc finger protein 324	.	protein coding gene	ZNF324	zinc finger protein 324	.	Nucleus	transcription regulator
	Stimate	-0.775468	1.22858e-05	0.000943155	STIM activating enhancer	.	protein coding gene	STIMATE-MUSTN1	STIMATE-MUSTN1 readthrough	.	Cytoplasm	other
	Slc25a5	-0.779963	0.000683986	0.0158304	solute carrier family 25 (mitochondrial carrier, adenine nucleotide translocator), member 5	.	protein coding gene	SLC25A5	solute carrier family 25 member 5	.	Cytoplasm	transporter
	Klhl29	-0.79449	0.000456603	0.0121949	kelch-like 29	.	protein coding gene	KLHL29	kelch like family member 29	.	Other	other
	Gm10053	-0.798574	0.00151663	0.027286	predicted gene 10053	.	pseudogene	Gm10053	cytochrome c, somatic pseudogene	.	Other	other
	Cad	-0.801182	3.26503e-07	6.97883e-05	carbamoyl-phosphate synthetase 2, aspartate transcarbamylase, and dihydroorotase	.	protein coding gene	CAD	carbamoyl-phosphate synthetase 2, aspartate transcarbamylase, and dihydroorotase	.	Cytoplasm	enzyme
	P4ha2	-0.801959	0.00388862	0.0498118	procollagen-proline, 2-oxoglutarate 4-dioxygenase (proline 4-hydroxylase), alpha II polypeptide	.	protein coding gene	P4HA2	prolyl 4-hydroxylase subunit alpha 2	.	Cytoplasm	transporter
	Synpo2	-0.802258	0.00249415	0.0379732	synaptopodin 2	.	protein coding gene	SYNPO2	synaptopodin 2	.	Cytoplasm	other
	Gstk1	-0.805157	9.05191e-05	0.00421688	glutathione S-transferase kappa 1	.	protein coding gene	GSTK1	glutathione S-transferase kappa 1	.	Cytoplasm	enzyme
	Phldb1	-0.809425	0.000783779	0.0176164	pleckstrin homology like domain, family B, member 1	.	protein coding gene	PHLDB1	pleckstrin homology like domain family B member 1	.	Cytoplasm	other
	Il15	-0.81276	0.000871742	0.0187804	interleukin 15	.	protein coding gene	IL15	interleukin 15	.	Extracellular Space	cytokine
	Tubb4b	-0.813714	3.74746e-06	0.000412381	tubulin, beta 4B class IVB	.	protein coding gene	TUBB4B	tubulin beta 4B class IVb	.	Cytoplasm	other
	Prodh	-0.814221	0.000635419	0.0149929	proline dehydrogenase	.	protein coding gene	LOC102724788/PRODH	proline dehydrogenase 1	.	Cytoplasm	enzyme
	Dcps	-0.819111	0.000525509	0.0132328	decapping enzyme, scavenger	.	protein coding gene	DCPS	decapping enzyme, scavenger	.	Nucleus	enzyme
	H2-K1	-0.819625	0.0012858	0.0247204	histocompatibility 2, K1, K region	.	protein coding gene	HLA-A	major histocompatibility complex, class I, A	.	Plasma Membrane	other
	Slc25a12	-0.821168	0.000802386	0.0178506	solute carrier family 25 (mitochondrial carrier, Aralar), member 12	.	protein coding gene	SLC25A12	solute carrier family 25 member 12	.	Cytoplasm	transporter
	Ppan	-0.823299	0.000126416	0.00524195	peter pan homolog	.	protein coding gene	PPAN	peter pan homolog	.	Nucleus	other
	Steap3	-0.82662	2.84797e-05	0.00169649	STEAP family member 3	.	protein coding gene	STEAP3	STEAP3 metalloreductase	.	Cytoplasm	transporter
	Gm26917	-0.827657	0.000131522	0.00532983	predicted gene, 26917	.	lncRNA gene	-	-	.	-	-
	Arhgef40	-0.829763	0.000127364	0.00524195	Rho guanine nucleotide exchange factor (GEF) 40	.	protein coding gene	ARHGEF40	Rho guanine nucleotide exchange factor 40	.	Other	other
	H2bc4	-0.832324	4.66722e-06	0.000475489	H2B clustered histone 4	.	protein coding gene	H2BC10	H2B clustered histone 10	.	Nucleus	other
	Rrp12	-0.843616	0.000107366	0.00473855	ribosomal RNA processing 12 homolog	.	protein coding gene	RRP12	ribosomal RNA processing 12 homolog	.	Nucleus	other
	Cnnm4	-0.856196	4.11904e-06	0.000431747	cyclin M4	.	protein coding gene	CNNM4	cyclin and CBS domain divalent metal cation transport mediator 4	.	Plasma Membrane	transporter
	Rab3a	-0.858383	0.00324511	0.0445477	RAB3A, member RAS oncogene family	.	protein coding gene	RAB3A	RAB3A, member RAS oncogene family	.	Cytoplasm	enzyme
	Oxnad1	-0.858415	0.00247731	0.0379286	oxidoreductase NAD-binding domain containing 1	.	protein coding gene	OXNAD1	oxidoreductase NAD binding domain containing 1	.	Cytoplasm	transporter
	Aimp2	-0.864081	0.000599167	0.0144503	aminoacyl tRNA synthetase complex-interacting multifunctional protein 2	.	protein coding gene	AIMP2	aminoacyl tRNA synthetase complex interacting multifunctional protein 2	.	Plasma Membrane	other
	Slc29a1	-0.865683	1.10694e-06	0.0001801	solute carrier family 29 (nucleoside transporters), member 1	.	protein coding gene	SLC29A1	solute carrier family 29 member 1 (Augustine blood group)	.	Plasma Membrane	transporter
	Spout1	-0.872171	0.00321522	0.0444353	SPOUT domain containing methyltransferase 1	.	protein coding gene	SPOUT1	SPOUT domain containing methyltransferase 1	.	Nucleus	other
	Dlat	-0.874489	0.000233489	0.00784459	dihydrolipoamide S-acetyltransferase (E2 component of pyruvate dehydrogenase complex)	.	protein coding gene	DLAT	dihydrolipoamide S-acetyltransferase	.	Cytoplasm	enzyme
	Rassf6	-0.875384	0.000478954	0.0124897	Ras association (RalGDS/AF-6) domain family member 6	.	protein coding gene	RASSF6	Ras association domain family member 6	.	Other	other
	Smim1	-0.886255	0.000730869	0.0166678	small integral membrane protein 1	.	protein coding gene	SMIM1	small integral membrane protein 1 (Vel blood group)	.	Cytoplasm	other
	Eif2b3	-0.888345	7.82714e-05	0.00379216	eukaryotic translation initiation factor 2B, subunit 3	.	protein coding gene	EIF2B3	eukaryotic translation initiation factor 2B subunit gamma	.	Cytoplasm	other
	Kank4	-0.897341	0.00320996	0.0444353	KN motif and ankyrin repeat domains 4	.	protein coding gene	KANK4	KN motif and ankyrin repeat domains 4	.	Cytoplasm	other
	Atp7b	-0.907165	0.00215665	0.0344434	ATPase, Cu++ transporting, beta polypeptide	.	protein coding gene	ATP7B	ATPase copper transporting beta	.	Cytoplasm	transporter
	Tbc1d13	-0.913488	0.000319315	0.0096809	TBC1 domain family, member 13	.	protein coding gene	TBC1D13	TBC1 domain family member 13	.	Cytoplasm	other
	Tob1	-0.917324	0.00159373	0.0282575	transducer of ErbB-2.1	.	protein coding gene	TOB1	transducer of ERBB2, 1	.	Nucleus	transcription regulator
	Kdr	-0.918768	0.00012743	0.00524195	kinase insert domain protein receptor	.	protein coding gene	KDR	kinase insert domain receptor	.	Plasma Membrane	kinase
	Aurka	-0.920947	0.00044778	0.0120525	aurora kinase A	.	protein coding gene	AURKA	aurora kinase A	.	Nucleus	kinase
	Notch3	-0.926736	3.2103e-07	6.97883e-05	notch 3	.	protein coding gene	NOTCH3	notch receptor 3	.	Plasma Membrane	transcription regulator
	Nolc1	-0.928119	2.92559e-06	0.000354354	nucleolar and coiled-body phosphoprotein 1	.	protein coding gene	Nolc1	nucleolar and coiled-body phosphoprotein 1	.	Nucleus	other
	Alg3	-0.928349	5.89853e-06	0.000564034	asparagine-linked glycosylation 3 (alpha-1,3-mannosyltransferase)	.	protein coding gene	ALG3	ALG3 alpha-1,3- mannosyltransferase	.	Cytoplasm	enzyme
	St3gal4	-0.928353	0.00109022	0.0220492	ST3 beta-galactoside alpha-2,3-sialyltransferase 4	.	protein coding gene	ST3GAL4	ST3 beta-galactoside alpha-2,3-sialyltransferase 4	.	Cytoplasm	enzyme
	Pidd1	-0.93608	0.00155713	0.0278391	p53 induced death domain protein 1	.	protein coding gene	PIDD1	p53-induced death domain protein 1	.	Cytoplasm	peptidase
	Radil	-0.936145	3.47066e-05	0.00200178	Ras association and DIL domains	.	protein coding gene	RADIL	Rap associating with DIL domain	.	Cytoplasm	other
	Gcsh	-0.938045	9.52601e-06	0.000769208	glycine cleavage system protein H (aminomethyl carrier)	.	protein coding gene	GCSH	glycine cleavage system protein H	.	Cytoplasm	enzyme
	Aoc2	-0.939066	8.96708e-06	0.000758596	amine oxidase, copper containing 2 (retina-specific)	.	protein coding gene	AOC2	amine oxidase copper containing 2	.	Plasma Membrane	enzyme
	Rnf121	-0.940605	3.89821e-06	0.000416611	ring finger protein 121	.	protein coding gene	RNF121	ring finger protein 121	.	Other	other
	Mdga1	-0.940904	0.00040398	0.01135	MAM domain containing glycosylphosphatidylinositol anchor 1	.	protein coding gene	MDGA1	MAM domain containing glycosylphosphatidylinositol anchor 1	.	Plasma Membrane	other
	Srm	-0.952076	0.00237068	0.0365527	spermidine synthase	.	protein coding gene	SRM	spermidine synthase	.	Cytoplasm	enzyme
	Efr3b	-0.953139	0.000911404	0.0194047	EFR3 homolog B	.	protein coding gene	EFR3B	EFR3 homolog B	.	Plasma Membrane	other
	Ptgs1	-0.956185	0.000744448	0.016942	prostaglandin-endoperoxide synthase 1	.	protein coding gene	PTGS1	prostaglandin-endoperoxide synthase 1	.	Cytoplasm	enzyme
	Pycr2	-0.958918	0.000915525	0.0194166	pyrroline-5-carboxylate reductase family, member 2	.	protein coding gene	PYCR2	pyrroline-5-carboxylate reductase 2	.	Cytoplasm	enzyme
	B230206L02Rik	-0.96066	0.00369209	0.0478567	RIKEN cDNA B230206L02 gene	.	lncRNA gene	B230206L02Rik	RIKEN cDNA B230206L02 gene	.	Other	other
	Pdlim4	-0.960985	0.000130543	0.00530987	PDZ and LIM domain 4	.	protein coding gene	PDLIM4	PDZ and LIM domain 4	.	Plasma Membrane	other
	Ano1	-0.962753	0.000261701	0.00844025	anoctamin 1, calcium activated chloride channel	.	protein coding gene	ANO1	anoctamin 1	.	Plasma Membrane	ion channel
	Gprc5b	-0.985082	0.000836249	0.0182636	G protein-coupled receptor, family C, group 5, member B	.	protein coding gene	GPRC5B	G protein-coupled receptor class C group 5 member B	.	Plasma Membrane	G-protein coupled receptor
	Pstpip2	-0.993809	0.00160601	0.0282828	proline-serine-threonine phosphatase-interacting protein 2	.	protein coding gene	PSTPIP2	proline-serine-threonine phosphatase interacting protein 2	.	Cytoplasm	other
	Prss16	-0.996499	6.77292e-05	0.00331083	protease, serine 16 (thymus)	.	protein coding gene	PRSS16	serine protease 16	.	Extracellular Space	peptidase
	Lrp8	-1.0018	0.000222649	0.00758468	low density lipoprotein receptor-related protein 8, apolipoprotein e receptor	.	protein coding gene	LRP8	LDL receptor related protein 8	.	Plasma Membrane	transmembrane receptor
	Scd1	-1.0044	1.34882e-05	0.000993478	stearoyl-Coenzyme A desaturase 1	.	protein coding gene	SCD	stearoyl-CoA desaturase	.	Cytoplasm	enzyme
	Dhcr7	-1.01625	0.000331012	0.00991288	7-dehydrocholesterol reductase	.	protein coding gene	DHCR7	7-dehydrocholesterol reductase	.	Cytoplasm	enzyme
	Slc7a1	-1.02349	8.86312e-07	0.000154097	solute carrier family 7 (cationic amino acid transporter, y+ system), member 1	.	protein coding gene	SLC7A1	solute carrier family 7 member 1	.	Plasma Membrane	transporter
	Dqx1	-1.02453	3.72502e-05	0.00208238	DEAQ RNA-dependent ATPase	.	protein coding gene	DQX1	DEAQ-box RNA dependent ATPase 1	.	Other	enzyme
	Lgals3bp	-1.02497	0.000709324	0.0162104	lectin, galactoside-binding, soluble, 3 binding protein	.	protein coding gene	LGALS3BP	galectin 3 binding protein	.	Plasma Membrane	transmembrane receptor
	Metap1d	-1.03579	0.00384986	0.0493734	methionyl aminopeptidase type 1D (mitochondrial)	.	protein coding gene	METAP1D	methionyl aminopeptidase type 1D, mitochondrial	.	Cytoplasm	peptidase
	Pprc1	-1.03799	0.000440013	0.0119502	peroxisome proliferative activated receptor, gamma, coactivator-related 1	.	protein coding gene	PPRC1	PPARG related coactivator 1	.	Nucleus	transcription regulator
	Gimap9	-1.04999	6.81125e-06	0.000629138	GTPase, IMAP family member 9	.	protein coding gene	Gimap9	GTPase, IMAP family member 9	.	Other	other
	Fat2	-1.05352	0.0020178	0.0330272	FAT atypical cadherin 2	.	protein coding gene	FAT2	FAT atypical cadherin 2	.	Plasma Membrane	other
	Slc7a10	-1.05419	0.00320603	0.0444353	solute carrier family 7 (cationic amino acid transporter, y+ system), member 10	.	protein coding gene	SLC7A10	solute carrier family 7 member 10	.	Plasma Membrane	transporter
	Ldb3	-1.06313	0.00320049	0.0444353	LIM domain binding 3	.	protein coding gene	LDB3	LIM domain binding 3	.	Cytoplasm	transporter
	Mcm5	-1.0848	0.00265888	0.0393492	minichromosome maintenance complex component 5	.	protein coding gene	MCM5	minichromosome maintenance complex component 5	.	Nucleus	enzyme
	Nid2	-1.08785	0.000201567	0.00713403	nidogen 2	.	protein coding gene	NID2	nidogen 2	.	Extracellular Space	other
	Fbp1	-1.08824	0.0025143	0.0381209	fructose bisphosphatase 1	.	protein coding gene	FBP1	fructose-bisphosphatase 1	.	Cytoplasm	phosphatase
	Slc7a2	-1.08975	0.00122708	0.0238013	solute carrier family 7 (cationic amino acid transporter, y+ system), member 2	.	protein coding gene	SLC7A2	solute carrier family 7 member 2	.	Plasma Membrane	transporter
	Tuba4a	-1.09158	1.21513e-08	6.3077e-06	tubulin, alpha 4A	.	protein coding gene	TUBA4A	tubulin alpha 4a	.	Cytoplasm	other
	Tlr5	-1.11078	0.000884879	0.0189139	toll-like receptor 5	.	protein coding gene	TLR5	toll like receptor 5	.	Plasma Membrane	transmembrane receptor
	Mmp28	-1.11996	0.000119063	0.00506995	matrix metallopeptidase 28 (epilysin)	.	protein coding gene	MMP28	matrix metallopeptidase 28	.	Extracellular Space	peptidase
	Mid1	-1.12212	0.00111418	0.0224115	midline 1	.	protein coding gene	MID1	midline 1	.	Nucleus	other
	Cmpk2	-1.14628	0.000704861	0.0162103	cytidine monophosphate (UMP-CMP) kinase 2, mitochondrial	.	protein coding gene	CMPK2	cytidine/uridine monophosphate kinase 2	.	Cytoplasm	kinase
	Tcaf2	-1.15139	2.27422e-08	1.07788e-05	TRPM8 channel-associated factor 2	.	protein coding gene	TCAF2	TRPM8 channel associated factor 2	.	Plasma Membrane	other
	Fads1	-1.15387	0.00307935	0.0433136	fatty acid desaturase 1	.	protein coding gene	FADS1	fatty acid desaturase 1	.	Plasma Membrane	enzyme
	AA986860	-1.15442	6.48911e-07	0.000124101	expressed sequence AA986860	.	protein coding gene	C1orf116	chromosome 1 open reading frame 116	.	Cytoplasm	other
	Abr	-1.16161	1.85369e-07	4.46995e-05	active BCR-related gene	.	protein coding gene	ABR	ABR activator of RhoGEF and GTPase	.	Cytoplasm	other
	Srebf1	-1.17167	3.03087e-05	0.00178592	sterol regulatory element binding transcription factor 1	.	protein coding gene	SREBF1	sterol regulatory element binding transcription factor 1	.	Nucleus	transcription regulator
	Agpat4	-1.17511	0.000978725	0.0204389	1-acylglycerol-3-phosphate O-acyltransferase 4 (lysophosphatidic acid acyltransferase, delta)	.	protein coding gene	AGPAT4	1-acylglycerol-3-phosphate O-acyltransferase 4	.	Cytoplasm	enzyme
	Slc5a6	-1.18894	0.000465778	0.0122941	solute carrier family 5 (sodium-dependent vitamin transporter), member 6	.	protein coding gene	SLC5A6	solute carrier family 5 member 6	.	Plasma Membrane	transporter
	Gale	-1.19282	0.00108569	0.0219984	galactose-4-epimerase, UDP	.	protein coding gene	GALE	UDP-galactose-4-epimerase	.	Cytoplasm	enzyme
	Fads2	-1.19777	0.000395048	0.0113079	fatty acid desaturase 2	.	protein coding gene	FADS2	fatty acid desaturase 2	.	Plasma Membrane	enzyme
	Dctd	-1.20096	0.000487915	0.0126037	dCMP deaminase	.	protein coding gene	DCTD	dCMP deaminase	.	Cytoplasm	enzyme
	Tnni3	-1.21087	0.00261641	0.0391392	troponin I, cardiac 3	.	protein coding gene	TNNI3	troponin I3, cardiac type	.	Cytoplasm	transporter
	Oas1a	-1.21399	0.00266854	0.039417	2'-5' oligoadenylate synthetase 1A	.	protein coding gene	OAS1	2'-5'-oligoadenylate synthetase 1	.	Cytoplasm	enzyme
	Ret	-1.23561	1.2448e-05	0.000948918	ret proto-oncogene	.	protein coding gene	RET	ret proto-oncogene	.	Plasma Membrane	kinase
	Slc25a45	-1.23593	7.22403e-12	3.93746e-08	solute carrier family 25, member 45	.	protein coding gene	SLC25A45	solute carrier family 25 member 45	.	Cytoplasm	transporter
	Aldh18a1	-1.23851	5.92124e-05	0.00298831	aldehyde dehydrogenase 18 family, member A1	.	protein coding gene	ALDH18A1	aldehyde dehydrogenase 18 family member A1	.	Cytoplasm	kinase
	Fam20a	-1.23866	0.00107775	0.02196	FAM20A, golgi associated secretory pathway pseudokinase	.	protein coding gene	FAM20A	FAM20A golgi associated secretory pathway pseudokinase	.	Extracellular Space	other
	Isg20	-1.24651	0.00360801	0.0473374	interferon-stimulated protein	.	protein coding gene	ISG20	interferon stimulated exonuclease gene 20	.	Nucleus	enzyme
	AW011738	-1.24745	0.00199339	0.0327752	expressed sequence AW011738	.	lncRNA gene	AW011738	expressed sequence AW011738	.	Other	other
	Sec23b	-1.25181	1.81531e-07	4.46995e-05	SEC23 homolog B, COPII coat complex component	.	protein coding gene	SEC23B	SEC23 homolog B, COPII coat complex component	.	Extracellular Space	transporter
	Tmem125	-1.26139	5.44362e-10	5.93409e-07	transmembrane protein 125	.	protein coding gene	TMEM125	transmembrane protein 125	.	Other	other
	Vstm5	-1.26273	0.000329344	0.00991288	V-set and transmembrane domain containing 5	.	protein coding gene	VSTM5	V-set and transmembrane domain containing 5	.	Plasma Membrane	other
	Hunk	-1.28775	0.000811465	0.0179571	hormonally upregulated Neu-associated kinase	.	protein coding gene	HUNK	hormonally up-regulated Neu-associated kinase	.	Cytoplasm	kinase
	Tfap2c	-1.28914	0.00262963	0.0391607	transcription factor AP-2, gamma	.	protein coding gene	TFAP2C	transcription factor AP-2 gamma	.	Nucleus	transcription regulator
	H2-Q6	-1.30822	0.000525623	0.0132328	histocompatibility 2, Q region locus 6	.	protein coding gene	HLA-A	major histocompatibility complex, class I, A	.	Plasma Membrane	other
	Ppp1r3e	-1.30918	0.00297446	0.0424406	protein phosphatase 1, regulatory subunit 3E	.	protein coding gene	PPP1R3E	protein phosphatase 1 regulatory subunit 3E	.	Cytoplasm	phosphatase
	Rnft2	-1.31045	0.000123591	0.00518177	ring finger protein, transmembrane 2	.	protein coding gene	RNFT2	ring finger protein, transmembrane 2	.	Other	other
	Atp6v1c2	-1.33674	3.69252e-05	0.00207485	ATPase, H+ transporting, lysosomal V1 subunit C2	.	protein coding gene	ATP6V1C2	ATPase H+ transporting V1 subunit C2	.	Cytoplasm	transporter
	Emid1	-1.34378	0.000138166	0.00545707	EMI domain containing 1	.	protein coding gene	EMID1	EMI domain containing 1	.	Extracellular Space	other
	Fkbp11	-1.35139	0.00281298	0.040995	FK506 binding protein 11	.	protein coding gene	FKBP11	FKBP prolyl isomerase 11	.	Cytoplasm	enzyme
	9530052E02Rik	-1.3547	0.00141942	0.0265797	RIKEN cDNA 9530052E02 gene	.	lncRNA gene	9530052E02Rik	RIKEN cDNA 9530052E02 gene	.	Other	other
	Tinagl1	-1.36472	1.97751e-06	0.00027637	tubulointerstitial nephritis antigen-like 1	.	protein coding gene	TINAGL1	tubulointerstitial nephritis antigen like 1	.	Extracellular Space	transporter
	Fgd1	-1.38279	3.5541e-06	0.000403576	FYVE, RhoGEF and PH domain containing 1	.	protein coding gene	FGD1	FYVE, RhoGEF and PH domain containing 1	.	Cytoplasm	other
	Gmppb	-1.38863	6.30403e-11	1.71801e-07	GDP-mannose pyrophosphorylase B	.	protein coding gene	GMPPB	GDP-mannose pyrophosphorylase B	.	Cytoplasm	enzyme
	Slc25a1	-1.3944	0.000245813	0.00809548	solute carrier family 25 (mitochondrial carrier, citrate transporter), member 1	.	protein coding gene	Slc25a1	solute carrier family 25 (mitochondrial carrier, citrate transporter), member 1	.	Cytoplasm	transporter
	Ccnd1	-1.40604	1.87775e-06	0.000265836	cyclin D1	.	protein coding gene	CCND1	cyclin D1	.	Nucleus	transcription regulator
	Gtf3c5	-1.41723	5.06213e-06	0.00050537	general transcription factor IIIC, polypeptide 5	.	protein coding gene	GTF3C5	general transcription factor IIIC subunit 5	.	Nucleus	transcription regulator
	Tmem165	-1.42014	3.60701e-05	0.00204792	transmembrane protein 165	.	protein coding gene	TMEM165	transmembrane protein 165	.	Plasma Membrane	other
	Aqp3	-1.43214	5.4362e-07	0.000107746	aquaporin 3	.	protein coding gene	AQP3	aquaporin 3 (Gill blood group)	.	Plasma Membrane	transporter
	Ikzf4	-1.43592	9.01034e-06	0.000758596	IKAROS family zinc finger 4	.	protein coding gene	IKZF4	IKAROS family zinc finger 4	.	Nucleus	transcription regulator
	Irs2	-1.43761	0.000134769	0.00538138	insulin receptor substrate 2	.	protein coding gene	IRS2	insulin receptor substrate 2	.	Cytoplasm	enzyme
	Rrm2	-1.46404	2.10986e-06	0.000291134	ribonucleotide reductase M2	.	protein coding gene	RRM2	ribonucleotide reductase regulatory subunit M2	.	Nucleus	enzyme
	Mki67	-1.4645	0.000142509	0.0055482	antigen identified by monoclonal antibody Ki 67	.	protein coding gene	MKI67	marker of proliferation Ki-67	.	Nucleus	other
	Sowaha	-1.4657	5.60082e-05	0.00292127	sosondowah ankyrin repeat domain family member A	.	protein coding gene	SOWAHA	sosondowah ankyrin repeat domain family member A	.	Other	other
	Asb16	-1.46851	1.27321e-06	0.000191486	ankyrin repeat and SOCS box-containing 16	.	protein coding gene	ASB16	ankyrin repeat and SOCS box containing 16	.	Cytoplasm	other
	Gm7993	-1.48892	6.98737e-08	2.45708e-05	predicted gene 7993	.	pseudogene	Gm7993	ornithine decarboxylase, structural 1 pseudogene	.	Other	other
	H2-Q7	-1.49847	0.000640257	0.0150744	histocompatibility 2, Q region locus 7	.	protein coding gene	HLA-A	major histocompatibility complex, class I, A	.	Plasma Membrane	other
	Tmprss6	-1.50521	9.30673e-06	0.000758596	transmembrane serine protease 6	.	protein coding gene	TMPRSS6	transmembrane serine protease 6	.	Plasma Membrane	peptidase
	Tmem144	-1.52471	0.00190244	0.0316618	transmembrane protein 144	.	protein coding gene	TMEM144	transmembrane protein 144	.	Other	other
	Fndc7	-1.54031	0.00322999	0.0445134	fibronectin type III domain containing 7	.	protein coding gene	FNDC7	fibronectin type III domain containing 7	.	Other	other
	Odc1	-1.54494	1.46792e-05	0.00107395	ornithine decarboxylase, structural 1	.	protein coding gene	ODC1	ornithine decarboxylase 1	.	Cytoplasm	enzyme
	Col9a1	-1.56078	0.00188461	0.0315094	collagen, type IX, alpha 1	.	protein coding gene	COL9A1	collagen type IX alpha 1 chain	.	Extracellular Space	other
	Slc17a9	-1.6052	1.63606e-07	4.14989e-05	solute carrier family 17, member 9	.	protein coding gene	SLC17A9	solute carrier family 17 member 9	.	Cytoplasm	other
	Gcnt1	-1.60929	0.000481209	0.0124897	glucosaminyl (N-acetyl) transferase 1, core 2	.	protein coding gene	GCNT1	glucosaminyl (N-acetyl) transferase 1	.	Cytoplasm	enzyme
	Tmem182	-1.63326	0.000398938	0.0113079	transmembrane protein 182	.	protein coding gene	TMEM182	transmembrane protein 182	.	Other	other
	Cdc20	-1.65089	0.00196787	0.0325242	cell division cycle 20	.	protein coding gene	CDC20	cell division cycle 20	.	Nucleus	other
	Wnk4	-1.67801	3.26682e-06	0.00038292	WNK lysine deficient protein kinase 4	.	protein coding gene	WNK4	WNK lysine deficient protein kinase 4	.	Plasma Membrane	kinase
	Galnt12	-1.6803	0.000801129	0.0178506	polypeptide N-acetylgalactosaminyltransferase 12	.	protein coding gene	GALNT12	polypeptide N-acetylgalactosaminyltransferase 12	.	Cytoplasm	enzyme
	Large2	-1.68725	1.13928e-08	6.20964e-06	LARGE xylosyl- and glucuronyltransferase 2	.	protein coding gene	LARGE2	LARGE xylosyl- and glucuronyltransferase 2	.	Cytoplasm	enzyme
	Uhrf1	-1.68902	0.00136031	0.0256746	ubiquitin-like, containing PHD and RING finger domains, 1	.	protein coding gene	UHRF1	ubiquitin like with PHD and ring finger domains 1	.	Nucleus	transcription regulator
	Thbd	-1.69127	5.6102e-08	2.10886e-05	thrombomodulin	.	protein coding gene	THBD	thrombomodulin	.	Plasma Membrane	transmembrane receptor
	Ddah1	-1.70502	1.62782e-06	0.000233486	dimethylarginine dimethylaminohydrolase 1	.	protein coding gene	DDAH1	dimethylarginine dimethylaminohydrolase 1	.	Cytoplasm	enzyme
	Stard13	-1.76235	9.3759e-09	5.67815e-06	StAR-related lipid transfer (START) domain containing 13	.	protein coding gene	STARD13	StAR related lipid transfer domain containing 13	.	Cytoplasm	other
	Clspn	-1.76319	1.83681e-05	0.00122939	claspin	.	protein coding gene	CLSPN	claspin	.	Nucleus	other
	Chrdl2	-1.77107	6.23009e-07	0.000121275	chordin-like 2	.	protein coding gene	CHRDL2	chordin like 2	.	Cytoplasm	other
	Gjb6	-1.78348	1.00804e-08	5.7835e-06	gap junction protein, beta 6	.	protein coding gene	GJB6	gap junction protein beta 6	.	Plasma Membrane	transporter
	Odad4	-1.85932	0.000378351	0.0109692	outer dynein arm complex subunit 4	.	protein coding gene	-	-	.	-	-
	Pglyrp1	-1.8666	0.00150147	0.0272338	peptidoglycan recognition protein 1	.	protein coding gene	PGLYRP1	peptidoglycan recognition protein 1	.	Plasma Membrane	transmembrane receptor
	Adamts5	-1.90344	8.49945e-09	5.45015e-06	a disintegrin-like and metallopeptidase (reprolysin type) with thrombospondin type 1 motif, 5 (aggrecanase-2)	.	protein coding gene	ADAMTS5	ADAM metallopeptidase with thrombospondin type 1 motif 5	.	Extracellular Space	peptidase
	Sgk2	-1.95787	0.00168573	0.0289844	serum/glucocorticoid regulated kinase 2	.	protein coding gene	SGK2	serum/glucocorticoid regulated kinase 2	.	Cytoplasm	kinase
	Gm12724	-2.07365	0.000577189	0.0140808	predicted gene 12724	.	lncRNA gene	Gm12724	predicted gene 12724	.	Other	other
	Slc38a3	-2.11164	5.68977e-05	0.00293929	solute carrier family 38, member 3	.	protein coding gene	SLC38A3	solute carrier family 38 member 3	.	Plasma Membrane	transporter
	Sema7a	-2.11181	6.50729e-05	0.00320977	sema domain, immunoglobulin domain (Ig), and GPI membrane anchor, (semaphorin) 7A	.	protein coding gene	SEMA7A	semaphorin 7A (John Milton Hagen blood group)	.	Plasma Membrane	transmembrane receptor
	Tph1	-2.15355	0.000117002	0.00502141	tryptophan hydroxylase 1	.	protein coding gene	TPH1	tryptophan hydroxylase 1	.	Nucleus	enzyme
	Glycam1	-2.16946	0.00052081	0.0132032	glycosylation dependent cell adhesion molecule 1	.	protein coding gene	Glycam1	glycosylation dependent cell adhesion molecule 1	.	Plasma Membrane	other
	Cited1	-2.2007	7.2747e-06	0.000650013	Cbp/p300-interacting transactivator with Glu/Asp-rich carboxy-terminal domain 1	.	protein coding gene	CITED1	Cbp/p300 interacting transactivator with Glu/Asp rich carboxy-terminal domain 1	.	Nucleus	transcription regulator
	Egln3	-2.2025	3.14005e-06	0.00037615	egl-9 family hypoxia-inducible factor 3	.	protein coding gene	EGLN3	egl-9 family hypoxia inducible factor 3	.	Cytoplasm	enzyme
	Sapcd2	-2.22813	0.000206854	0.00729744	suppressor APC domain containing 2	.	protein coding gene	SAPCD2	suppressor APC domain containing 2	.	Nucleus	other
	Gm2897	-2.30655	9.325e-06	0.000758596	predicted gene 2897	.	protein coding gene	Gm3383 (includes others)	predicted gene 5797	.	Other	other
	Apln	-2.46641	9.68632e-06	0.000770734	apelin	.	protein coding gene	APLN	apelin	.	Extracellular Space	other
	Olfr1328	-2.83196	3.99703e-05	0.00220059	olfactory receptor 1328	.	protein coding gene	Olfr1328 (includes others)	olfactory receptor 1330	.	Plasma Membrane	G-protein coupled receptor
	Drd4	-3.02044	1.54738e-07	4.11414e-05	dopamine receptor D4	.	protein coding gene	DRD4	dopamine receptor D4	.	Plasma Membrane	G-protein coupled receptor
	Gm42906	-3.13542	8.23394e-05	0.00395411	predicted gene 42906	.	protein coding gene	-	-	.	-	-
	Rspo1	-3.31562	0.00159519	0.0282575	R-spondin 1	.	protein coding gene	RSPO1	R-spondin 1	.	Plasma Membrane	other
	AA914427	-3.35733	3.99822e-11	1.45282e-07	EST AA914427	.	unclassified gene	AA914427	EST AA914427	.	Other	other
	Des	-3.77482	0.00133436	0.0253855	desmin	.	protein coding gene	DES	desmin	.	Cytoplasm	other
										.
	AC118695.1	-0.951579	0.00308642	0.0433193	unmapped		-	-	-	.	-	-
