# Supplementary material for: Fur removal promotes an earlier expression of involution-related genes in mammary gland of lactating mice
Source: J Comp Physiol B. 2023 Jan 18;193(2):171–92. doi: 10.1007/s00360-023-01474-9 (PMC9992052; doi:10.1007/s00360-023-01474-9)
Supplement: Supplementary file 5 — Supplementary Table 4 (XLSX 24 KB) [file 360_2023_1474_MOESM5_ESM.xlsx]

## Sheet: Supplementary Table 4
	Supplementary Table 4. List of 100 milk synthesis-related genes (from literature) checked against the differentially expressed genes (DEGs) in the inguinal
	mammary gland of shaved vs unshaved lactating MF1 mice (Table 4, Supplementary Table 3). The list of milk synthesis-related genes was compiled based
	on the references listed below the table. Information on gene location and type was retrieved from Ingenuity Pathway Analysis (IPA). The presence of the
	milk synthesis-related genes among DEGs is indicated by their Log2 FC values; the absence is denoted by a hyphen (-). The negative Log2 FC values are
	highlighted in green.
	Milk synthesis-related genes grouped by function						DEGs for shaved vs unshaved mice
	Gene symbol	Gene name		Gene location	Gene type		Overlap	Log2 FC
	Hormone receptors		.			.
			.			.
	Prlr	prolactin receptor	.	Plasma Membrane	transmembrane receptor	.	-	-
	Insr	insulin receptor	.	Plasma Membrane	kinase	.	-	-
	Nr3c1	nuclear receptor subfamily 3, group C, member 1	.	Nucleus	ligand-dependent nuclear receptor	.	-	-
	Adipor1	adiponectin receptor 1	.	Plasma Membrane	transmembrane receptor	.	-	-
			.			.
	Transcription factors and regulators		.			.
			.			.
	Stat5a	signal transducer and activator of transcription 5A	.	Nucleus	transcription regulator	.	-	-
	Pou2f1	POU domain, class 2, transcription factor 1	.	Nucleus	transcription regulator	.	-	-
	Runx2	runt related transcription factor 2	.	Nucleus	transcription regulator	.	-	-
	Yy1	YY1 transcription factor	.	Nucleus	transcription regulator	.	-	-
	Rab6a	RAB6A, member RAS oncogene family	.	Cytoplasm	enzyme	.	-	-
	Pparg	peroxisome proliferator activated receptor gamma	.	Nucleus	ligand-dependent nuclear receptor	.	-	-
	Ppargc1a	peroxisome proliferative activated receptor, gamma, coactivator 1 alpha	.	Nucleus	transcription regulator	.	-	-
	Srebf1	sterol regulatory element binding transcription factor 1	.	Nucleus	transcription regulator	.	Srebf1	-1.17167
	Srebf2	sterol regulatory element binding factor 2	.	Nucleus	transcription regulator	.	-	-
	Scap	SREBF chaperone	.	Cytoplasm	other	.	-	-
	Insig1	insulin induced gene 1	.	Cytoplasm	other	.	-	-
	Insig2	insulin induced gene 2	.	Cytoplasm	other	.	-	-
			.			.
	Milk protein synthesis-related genes		.			.
			.			.
	Amino acid transporters		.			.
			.			.
	Slc1a2	solute carrier family 1 (glial high affinity glutamate transporter), member 2	.	Plasma Membrane	transporter	.	-	-
	Slc1a3	solute carrier family 1 (glial high affinity glutamate transporter), member 3	.	Plasma Membrane	transporter	.	-	-
	Slc1a4	solute carrier family 1 (glutamate/neutral amino acid transporter), member 4	.	Plasma Membrane	transporter	.	-	-
	Slc1a5	solute carrier family 1 (neutral amino acid transporter), member 5	.	Plasma Membrane	transporter	.	-	-
	Slc3a2	solute carrier family 3 (activators of dibasic and neutral amino acid transport), member 2	.	Plasma Membrane	transporter	.	-	-
	Slc7a5	solute carrier family 7 (cationic amino acid transporter, y+ system), member 5	.	Plasma Membrane	transporter	.	-	-
	Slc7a8	solute carrier family 7 (cationic amino acid transporter, y+ system), member 8	.	Plasma Membrane	transporter	.	-	-
	Slc38a2	solute carrier family 38, member 2	.	Plasma Membrane	transporter	.	-	-
			.			.
	Milk protein transcripts		.			.
			.			.
	Csn1s1	casein alpha s1	.	Extracellular Space	other	.	-	-
	Csn1s2a	casein alpha s2-like A	.	Extracellular Space	transporter	.	-	-
	Csn1s2b	casein alpha s2-like B	.	Extracellular Space	other	.	-	-
	Csn2	casein beta	.	Extracellular Space	kinase	.	-	-
	Csn3	casein kappa	.	Extracellular Space	other	.	-	-
	Wap	whey acidic protein	.	Extracellular Space	other	.	-	-
	Lalba	lactalbumin, alpha	.	Extracellular Space	enzyme	.	-	-
	Ltf	lactotransferrin	.	Extracellular Space	peptidase	.	-	-
	Pthlh	parathyroid hormone-like peptide	.	Extracellular Space	other	.	-	-
	Lyz1	lysozyme 1	.	Extracellular Space	enzyme	.	-	-
	Pigr	polymeric immunoglobulin receptor	.	Plasma Membrane	transporter	.	-	-
	Mfge8	milk fat globule EGF and factor V/VIII domain containing	.	Extracellular Space	other	.	-	-
	Egf	epidermal growth factor	.	Extracellular Space	growth factor	.	-	-
	Muc1	mucin 1, transmembrane	.	Plasma Membrane	other	.	-	-
	Cel	carboxyl ester lipase	.	Extracellular Space	enzyme	.	-	-
			.			.
	Translation-related genes		.			.
			.			.
	Mtor	mechanistic target of rapamycin kinase	.	Nucleus	kinase	.	-	-
	Elf5	E74-like factor 5	.	Other	transcription regulator	.	-	-
			.			.
	Milk fat synthesis-related genes		.			.
			.			.
	Fatty acid uptake		.			.
			.			.
	Lpl	lipoprotein lipase	.	Cytoplasm	enzyme	.	-	-
	Vldlr	very low density lipoprotein receptor	.	Plasma Membrane	transporter	.	-	-
	Cd36	CD36 molecule	.	Plasma Membrane	transmembrane receptor	.	-	-
	Slc27a3	solute carrier family 27 (fatty acid transporter), member 3	.	Cytoplasm	transporter	.	-	-
	Slc27a4	solute carrier family 27 (fatty acid transporter), member 4	.	Plasma Membrane	transporter	.	-	-
			.			.
	Fatty acid synthesis and malate shuttle		.			.
			.			.
	Acaca	acetyl-Coenzyme A carboxylase alpha	.	Cytoplasm	enzyme	.	-	-
	Acacb	acetyl-Coenzyme A carboxylase beta	.	Cytoplasm	enzyme	.	-	-
	Fasn	fatty acid synthase	.	Cytoplasm	enzyme	.	-	-
	Acly	ATP citrate lyase	.	Cytoplasm	enzyme	.	-	-
	Olah	oleoyl-ACP hydrolase	.	Cytoplasm	enzyme	.	-	-
	Thrsp	thyroid hormone responsive	.	Nucleus	other	.	-	-
	Mdh1	malate dehydrogenase 1, NAD (soluble)	.	Cytoplasm	enzyme	.	-	-
	Me1	malic enzyme 1, NADP(+)-dependent, cytosolic	.	Cytoplasm	enzyme	.	-	-
	Scd1	stearoyl-Coenzyme A desaturase 1	.	Cytoplasm	enzyme	.	Scd1	-1.0044
	Scd2	stearoyl-Coenzyme A desaturase 2	.	Cytoplasm	enzyme		-	-
	Elovl1	elongation of very long chain fatty acids (FEN1/Elo2, SUR4/Elo3, yeast)-like 1	.	Cytoplasm	enzyme	.	-	-
	Fads1	fatty acid desaturase 1	.	Plasma Membrane	enzyme	.	Fads1	-1.15387
	Fads2	fatty acid desaturase 2	.	Plasma Membrane	enzyme	.	Fads2	-1.19777
			.			.
	Fatty acid activation and binding		.			.
			.			.
	Acsl1	acyl-CoA synthetase long-chain family member 1	.	Cytoplasm	enzyme	.	-	-
	Acsl4	acyl-CoA synthetase long-chain family member 4	.	Cytoplasm	enzyme	.	-	-
	Acss2	acyl-CoA synthetase short-chain family member 2	.	Cytoplasm	enzyme	.	-	-
	Acsm3	acyl-CoA synthetase medium-chain family member 3	.	Cytoplasm	enzyme	.	-	-
	Fabp3	fatty acid binding protein 3, muscle and heart	.	Cytoplasm	transporter	.	-	-
	Dbi	diazepam binding inhibitor	.	Cytoplasm	other	.	-	-
			.			.
	Glycerol activation		.			.
			.			.
	Gk	glycerol kinase	.	Cytoplasm	kinase	.	-	-
	Gk5	glycerol kinase 5 (putative)	.	Other	kinase	.	-	-
	Agk	acylglycerol kinase	.	Cytoplasm	kinase	.	-	-
	Gpd1	glycerol-3-phosphate dehydrogenase 1 (soluble)	.	Cytoplasm	enzyme	.	Gpd1	-0.526491
			.			.
	Triglyceride synthesis		.			.
			.			.
	Gpam	glycerol-3-phosphate acyltransferase, mitochondrial	.	Cytoplasm	enzyme	.	-	-
	Agpat1	1-acylglycerol-3-phosphate O-acyltransferase 1 (lysophosphatidic acid acyltransferase, alpha)	.	Cytoplasm	enzyme	.	-	-
	Lpin1	lipin 1	.	Nucleus	phosphatase	.	-	-
	Dgat1	diacylglycerol O-acyltransferase 1	.	Cytoplasm	enzyme	.	-	-
	Dgat2	diacylglycerol O-acyltransferase 2	.	Cytoplasm	enzyme	.	-	-
	Gpat4	glycerol-3-phosphate acyltransferase 4	.	Cytoplasm	enzyme	.	-	-
			.			.
	Cholesterol synthesis		.			.
			.			.
	Mvd	mevalonate (diphospho) decarboxylase	.	Cytoplasm	enzyme	.	-	-
	Idi1	isopentenyl-diphosphate delta isomerase	.	Cytoplasm	enzyme	.	-	-
	Fdps	farnesyl diphosphate synthetase	.	Cytoplasm	enzyme	.	-	-
	Ggps1	geranylgeranyl diphosphate synthase 1	.	Cytoplasm	enzyme	.	-	-
	Fdft1	farnesyl diphosphate farnesyl transferase 1	.	Cytoplasm	enzyme	.	-	-
	Sc5d	sterol-C5-desaturase	.	Cytoplasm	enzyme	.	-	-
	Msmo1	methylsterol monoxygenase 1	.	Cytoplasm	enzyme	.	-	-
	Dhcr7	7-dehydrocholesterol reductase	.	Cytoplasm	enzyme	.	Dhcr7	-1.01625
			.			.
	Lipid droplet formation		.			.
			.			.
	Xdh	xanthine dehydrogenase	.	Cytoplasm	enzyme	.	-	-
	Btn1a1	butyrophilin, subfamily 1, member A1	.	Plasma Membrane	other	.	-	-
	Btn2a2	butyrophilin, subfamily 2, member A2	.	Cytoplasm	other	.	-	-
	Plin2	perilipin 2	.	Plasma Membrane	other	.	-	-
			.			.
	Lactose synthesis-related genes		.			.
			.			.
	Slc2a1	solute carrier family 2 (facilitated glucose transporter), member 1	.	Plasma Membrane	transporter	.	-	-
	Slc2a12	solute carrier family 2 (facilitated glucose transporter), member 12	.	Plasma Membrane	transporter	.	-	-
	Slc50a1	solute carrier family 50 (sugar transporter), member 1	.	Plasma Membrane	transporter	.	-	-
	Hk1	hexokinase 1	.	Cytoplasm	kinase	.	-	-
	Pgm1	phosphoglucomutase 1	.	Cytoplasm	enzyme	.	-	-
	Ugp2	UDP-glucose pyrophosphorylase 2	.	Cytoplasm	enzyme	.	-	-
	Galt	galactose-1-phosphate uridyl transferase	.	Cytoplasm	enzyme	.	-	-
	Gale	galactose-4-epimerase, UDP	.	Cytoplasm	enzyme	.	Gale	-1.19282
	Cmpk1	cytidine monophosphate (UMP-CMP) kinase 1	.	Nucleus	kinase	.	-	-
	Galk1	galactokinase 1	.	Cytoplasm	kinase	.	-	-
	Nme2	NME/NM23 nucleoside diphosphate kinase 2	.	Nucleus	kinase	.	-	-
	Slc35a2	solute carrier family 35 (UDP-galactose transporter), member A2	.	Cytoplasm	transporter	.	Slc35a2	-0.64507
	B4galt1	UDP-Gal:betaGlcNAc beta 1,4- galactosyltransferase, polypeptide 1	.	Cytoplasm	enzyme	.	-	-
	References
	Cayre, S., Faraldo, M. M., Bardin, S., Miserey-Lenkei, S., Deugnier, M. A. and Goud, B. (2020). RAB6 GTPase regulates mammary secretory function by controlling the activation of STAT5. Development 147, dev190744. doi:10.1242/dev.190744.
	Han, J., Shao, J., Chen, Q., Sun, H., Guan, L., Li, Y., Liu, J. and Liu, H. (2019). Transcriptional changes in the hypothalamus, pituitary, and mammary gland underlying decreased lactation performance in mice under heat stress. FASEB J. 33,12588–12601.
	Kobayashi, K., Kuki, C., Oyama, S. and Kumura, H. (2016). Pro-inflammatory cytokine TNF-α is a key inhibitory factor for lactose synthesis pathway in lactating mammary epithelial cells. Exp. Cell Res. 340, 295–304.
	Lemay, D. G., Hovey, R. C., Hartono, S. R., Hinde, K, Smilowitz, J. T., Ventimiglia, F., Schmidt, K. A., Lee, J. W., Islas-Trejo, A., Silva, P. I., Korf, I., Medrano, J. F., Barry, P. A. and German, J. B. (2013). Sequencing the transcriptome of milk production: milk trumps mammary tissue. BMC Genomics 14, 872.
	Maningat, P. D., Sen, P., Rijnkels, M., Sunehag, A. L., Hadsell, D. L., Bray, M. and Haymond, M. W. (2009). Gene expression in the human mammary epithelium during lactation: the milk fat globule transcriptome. Physiol. Genomics 37, 12–22.
	Manjarin, R., Bequette, B. J., Wu, G. and Trottier, N. L. (2014). Linking our understanding of mammary gland metabolism to amino acid nutrition. Amino Acids 46, 2447–2462.
	Martin Carli, J. F., Trahan, G. D., Jones, K. L., Hirsch, N., Rolloff, K. P., Dunn, E. Z., Friedman, J. E., Barbour, L. A., Hernandez, T. L., MacLean, P. S., Monks, J., McManaman, J. L. and Rudolph, M. C. (2020). Single cell RNA sequencing of human milk-derived cells reveals sub-populations of mammary epithelial cells with molecular signatures of progenitor and mature states: a novel, non-invasiv…
	Mohammad, M. A. and Haymond, M. W. (2013). Regulation of lipid synthesis genes and milk fat production in human mammary epithelial cells during secretory activation. Am. J. Physiol. Endocrinol. Metab. 305, E700–E716.
	Osorio, J. S., Lohakare, J. and Bionaz, M. (2016). Biosynthesis of milk fat, protein, and lactose: roles of transcriptional and posttranscriptional regulation. Physiol Genomics. 48, 231–256.
	Patel, O. V., Casey, T. and Plaut, K. (2019). Profiling solute-carrier transporters in key metabolic tissues during the postpartum evolution of mammary epithelial cells from nonsecretory to secretory. Physiol. Genomics 51, 539–552.
	Qian, X. and Zhao, F. Q. (2014). Current major advances in the regulation of milk protein gene expression. Crit. Rev. Eukaryot. Gene Expr. 24, 357–378.
	Rudolph, M. C., McManaman, J. L., Phang, T., Russell, T., Kominsky, D. J., Serkova, N. J., Stein, T., Anderson, S. M. and Neville M. C. (2007). Metabolic regulation in the lactating mammary gland: a lipid synthesizing machine. Physiol. Genomics 28, 323–36.
