# Supplementary material for: Fur removal promotes an earlier expression of involution-related genes in mammary gland of lactating mice
Source: J Comp Physiol B. 2023 Jan 18;193(2):171–92. doi: 10.1007/s00360-023-01474-9 (PMC9992052; doi:10.1007/s00360-023-01474-9)
Supplement: Supplementary file 6 — Supplementary Table 5 (XLSX 474 KB) [file 360_2023_1474_MOESM6_ESM.xlsx]

## Sheet: Supplementary Table 5
	Supplementary Table 5. List of 345 mammary gland involution-related genes (from literature) checked against the differentially expressed genes (DEGs) in the inguinal mammary
	gland of shaved vs unshaved lactating MF1 mice (Table 4, Supplementary Table 3). The involution-related genes were extracted from 1) Stein et al. 2004, 2) Clarkson et al. 2004,
	3) Stein et al. 2007, and 4) Blanchard et al. 2007, referenced below the table. The presence of the involution-related genes among DEGs is indicated by their Log2 FC values;
	the absence is denoted by a hyphen. The positive and negative Log2 FC values are highlighted in red and green, respectively.
	Involution-related genes as in the original publication				Mouse Genome Informatics (MGI) nomenclature			DEGs for shaved vs unshaved mice
	Expression pattern/function	Probe name/function	Gene name		Gene symbol	Gene name		Overlap	Log2 FC
	Stein et al. 2004 (gene expression on days 1, 2, 3, 4 and 20 of involution)
	Genes upregulated during involution
	Cluster 1						.
		100034_at	Maspin	.	Serpinb5	serine (or cysteine) peptidase inhibitor, clade B, member 5	.	-	-
		102712_at	Serum amyloid A3	.	Saa3	serum amyloid A 3	.	-	-
		98041_at	Ribonuclease 1, pancreatic	.	Rnase1	ribonuclease, RNase A family, 1 (pancreatic)	.	Rnase1	2.51894
		96056_at	RhoC	.	Rhoc	ras homolog family member C	.	Rhoc	0.84072
		160686_at	Hypothetical transcription factor	.	Sltm	SAFB-like, transcription modulator	.	-	-
		101996_at	Protein tyrosine phosphatase, non-receptor type 2	.	Ptpn2	protein tyrosine phosphatase, non-receptor type 2	.	-	-
		95462_at	HFB2 homologue	.	Bzw2	basic leucine zipper and W2 domains 2	.	-	-
		99633_at	Neurochondrin-1	.	Ncdn	neurochondrin	.	-	-
		101892_f_at	Fused toes	.	Aktip	AKT interacting protein	.	-	-
		104340_at	Methyl-CpG binding protein, MBD1	.	Mbd1	methyl-CpG binding domain protein 1	.	-	-
		99582_at	Tumour-associated calcium signal transducer 1	.	Epcam	epithelial cell adhesion molecule	.	-	-
		103059_at	MAT8, FXYD domain-containing ion-transport regulator 3	.	Fxyd3	FXYD domain-containing ion transport regulator 3	.	-	-
		101583_at	B-cell translocation gene 2, anti-proliferative	.	Btg2	BTG anti-proliferation factor 2	.	Btg2	1.99685
		100893_at	Serine palmitoyltransferase, long chain base subunit 2	.	Sptlc2	serine palmitoyltransferase, long chain base subunit 2	.	-	-
		96657_at	Spermidine/spermine N1-acetyl transferase	.	Sat1	spermidine/spermine N1-acetyl transferase 1	.	Sat1	1.18429
		93017_at	Syntenin	.	Sdcbp	syndecan binding protein	.	-	-
		104725_at	Small ras-like GTPase Tc10	.	Rhoq	ras homolog family member Q	.	Rhoq	0.591015
		93220_at	Procollagen, type IV, α 5	.	Col4a5	collagen, type IV, alpha 5	.	-	-
		101995_at	Sequestosome 1	.	Sqstm1	sequestosome 1	.	-	-
		160713_at	Arsenite inducible RNA-associated protein (Airap)	.	Zfand2a	zinc finger, AN1-type domain 2A	.	-	-
		95674_r_at	Brain-abundant membrane-attached signal protein 1	.	Basp1	brain abundant, membrane attached signal protein 1	.	Basp1	1.37863
		160894_at	CCAAT/enhancer binding protein (C/EBP), δ	.	Cebpd	CCAAT/enhancer binding protein (C/EBP), delta	.	Cebpd	1.15166
		95673_s_at	Brain-abundant membrane-attached signal protein 1	.	Basp1	brain abundant, membrane attached signal protein 1	.	Basp1	1.37863
		104701_at	Basic helix–loop–helix protein B2/DEC1	.	Bhlhe40	basic helix-loop-helix family, member e40	.	-	-
				.			.
	Cluster 2						.
		95746_at	ATPase, H+ transporting, lysosomal (vacuolar proton pump), α 70 kDa, isoform 1	.	Atp6v1a	ATPase, H+ transporting, lysosomal V1 subunit A	.	-	-
		97492_at	Hypothetical protein with thioredoxin domain	.	Txndc12	thioredoxin domain containing 12 (endoplasmic reticulum)	.	-	-
		94850_at	Acyl-coenzyme A thioesterase 3, mitochondrial	.	Acot10	acyl-CoA thioesterase 10	.	-	-
		95622_at	Host cell factor homologue	.	Klhdc2	kelch domain containing 2	.	-	-
		101410_at	Claudin 4/mCPE receptor	.	Cldn4	claudin 4	.	Cldn4	2.34308
		160106_at	Capping protein (actin filament), gelsolin-like	.	Capg	capping protein (actin filament), gelsolin-like	.	-	-
		103305_at	Integrin β4	.	Itgb4	integrin beta 4	.	-	-
		98151_s_at	Catenin Src	.	Ctnnd1	catenin (cadherin associated protein), delta 1	.	-	-
		93347_at	RAB24, member of Ras oncogene family	.	Rab24	RAB24, member RAS oncogene family	.	-	-
				.			.
	Cluster 3						.
		102761_at	GrpE-like 2, mitochondrial	.	Grpel2	GrpE-like 2, mitochondrial	.	-	-
		162011_f_at	Ras homologue gene family, member U	.	Rhou	ras homolog family member U	.	-	-
		96747_at	Ras homologue gene family, member U	.	Rhou	ras homolog family member U	.	-	-
		103065_at	Solute carrier family 20, member 1	.	Slc20a1	solute carrier family 20, member 1	.	-	-
		93435_at	Cytochrome P450, 24	.	Cyp24a1	cytochrome P450, family 24, subfamily a, polypeptide 1	.	Cyp24a1	5.52538
		95348_at	GRO1 chemokine (C-X-C motif) ligand 1, GRO1/CXCL1	.	Cxcl1	chemokine (C-X-C motif) ligand 1	.	-	-
		95745_g_at	ATPase, H+ transporting, lysosomal (vacuolar proton pump), alpha 70kDa, isoform 1	.	Atp6v1a	ATPase, H+ transporting, lysosomal V1 subunit A	.	-	-
		94734_at	α1-acid glycoprotein 2, orosomucoid 2	.	Orm2	orosomucoid 2	.	-	-
		92312_at	Phosphatidylinositol 3-kinase p170	.	Pik3c2a	phosphatidylinositol-4-phosphate 3-kinase catalytic subunit type 2 alpha	.	Pik3c2a	0.782889
		98910_at	Homology to ETS-domain protein ELK-1 from rat	.	Ubald2	UBA-like domain containing 2	.	Ubald2	1.18765
		161139_f_at	DDEF1/development and differentiation enhancing 1	.	Asap1	ArfGAP with SH3 domain, ankyrin repeat and PH domain1	.	Asap1	1.00555
				.			.
	Cluster 4						.
		100136_at	Lysosomal membrane glycoprotein 2	.	Lamp2	lysosomal-associated membrane protein 2	.	-	-
		101055_at	Protective protein for β-galactosidase	.	Ctsa	cathepsin A	.	Ctsa	0.633339
		103812_at	Chloride channel calcium activated 1	.	Clca3a1	chloride channel accessory 3A1	.	-	-
		101389_at	scavenger receptor class B, member 2	.	Scarb2	scavenger receptor class B, member 2	.	Scarb2	0.935088
		93728_at	Transforming growth factor β1 induced transcript 4, TSC-22	.	Tsc22d1	TSC22 domain family, member 1	.	Tsc22d1	1.18127
		101587_at	Microsomal epoxide hydrolase (Eph1), allele b	.	Ephx1	epoxide hydrolase 1, microsomal	.	Ephx1	1.85017
		96119_s_at	Angiopoietin-like 4	.	Angptl4	angiopoietin-like 4	.	Angptl4	3.56875
		97420_at	Leucine-rich α2-glycoprotein	.	Lrg1	leucine-rich alpha-2-glycoprotein 1	.	-	-
		102114_f_at	Angiopoietin-like 4/fasting-induced adipose factor FIAF	.	Angptl4	angiopoietin-like 4	.	Angptl4	3.56875
				.			.
	Cluster 5						.
		100513_at	DDEF1/development and differentiation enhancing	.	Asap1	ArfGAP with SH3 domain, ankyrin repeat and PH domain1	.	Asap1	1.00555
		93281_at	Taipoxin-associated calcium-binding protein 49 mRNA, reticulocalbin2	.	Rcn2	reticulocalbin 2	.	-	-
		96738_at	Metalloprotease/disintegrin/cysteine-rich protein precursor (MDC9)	.	Adam9	a disintegrin and metallopeptidase domain 9 (meltrin gamma)	.	-	-
		100565_at	Glucosamine-6-phosphate deaminase	.	Gnpda1	glucosamine-6-phosphate deaminase 1	.	-	-
		103503_at	Phospholipase Cγ2 (phosphatidylinositol-specific)	.	Plcg2	phospholipase C, gamma 2	.	-	-
		160127_at	Cyclin G1	.	Ccng1	cyclin G1	.	-	-
		97948_at	Retinoblastoma 1	.	Rb1	RB transcriptional corepressor 1	.	-	-
				.			.
	Cluster 6						.
		162479_f_at	Ferritin light chain 1	.	Ftl1	ferritin light polypeptide 1	.	-	-
		97529_at	Annexin 8	.	Anxa8	annexin A8	.	-	-
							.
							.
							.
				.			.
	Cluster 7						.
		102255_at	Oncostatin M receptor	.	Osmr	oncostatin M receptor	.	-	-
		162206_f_at	Suppressor of cytokine signalling 3	.	Socs3	suppressor of cytokine signaling 3	.	Socs3	1.79016
		104155_f_at	ATF3 (LRG-21)	.	Atf3	activating transcription factor 3	.	Atf3	1.66851
		93294_at	Fibroblast inducible secreted protein, connective tissue growth factor	.	Ccn2	cellular communication network factor 2	.	-	-
		102362_i_at	JunB	.	Junb	jun B proto-oncogene	.	-	-
		93536_at	Bcl2-associated X protein	.	Bax	BCL2-associated X protein	.	Bax	1.21078
		103448_at	S100 calcium binding protein A8 (calgranulin A)	.	S100a8	S100 calcium binding protein A8 (calgranulin A)	.	-	-
		95680_at	Protein phosphatase 1, regulatory (inhibitor) subunit 2	.	Ppp1r2	protein phosphatase 1, regulatory inhibitor subunit 2	.	-	-
		96953_at	Small inducible cytokine subfamily B (Cys-X-Cys), member 14 /BMAC	.	Cxcl14	chemokine (C-X-C motif) ligand 14	.	-	-
		99952_at	Chitinase 3-like 1	.	Chil1	chitinase-like 1	.	Chil1	2.49047
		95681_f_at	Protein phosphatase 1, regulatory (inhibitor) subunit 2	.	Ppp1r2	protein phosphatase 1, regulatory inhibitor subunit 2	.	-	-
				.			.
	Cluster 8						.
		100313_at	Integrin α8	.	Itga8	integrin alpha 8	.	Itga8	1.1824
		101306_f_at	Serum amyloid A pseudogene	.	Saa-ps	serum amyloid A, pseudogene	.	-	-
		100333_at	Serum amyloid A2 (SAA-2)	.	Saa2	serum amyloid A 2	.	-	-
		96123_at	LPS-binding protein	.	Lbp	lipopolysaccharide binding protein	.	-	-
		96766_s_at	Receptor tyrosine kinase, Tyro3	.	Tyro3	TYRO3 protein tyrosine kinase 3	.	-	-
		96940_at	TEA-domain family member 2	.	Tead2	TEA domain family member 2	.	Tead2	1.22238
		100491_at	Solute carrier family 16 (monocarbox. acid transporters), member 2	.	Slc16a2	solute carrier family 16 (monocarboxylic acid transporters), member 2	.	Slc16a2	0.995736
		96592_at	Phosphatidylinositol 3-kinase, reg. subunit, polypeptide 1 (p85α)	.	Pik3r1	phosphoinositide-3-kinase regulatory subunit 1	.	Pik3r1	0.783159
		99133_at	Solute carrier family 3 (activators of dibasic and neutral amino acid transport), member 2	.	Slc3a2	solute carrier family 3 (activators of dibasic and neutral amino acid transport), member 2	.	-	-
		102049_at	Pyruvate dehydrogenase kinase, isoenzyme 4	.	Pdk4	pyruvate dehydrogenase kinase, isoenzyme 4	.	Pdk4	3.43575
		94881_at	Cyclin-dependent kinase inhibitor 1A (p21)	.	Cdkn1a	cyclin-dependent kinase inhibitor 1A (P21)	.	-	-
		161650_at	Secretory leukoprotease inhibitor	.	Slpi	secretory leukocyte peptidase inhibitor	.	Slpi	1.96148
		92858_at	Secretory leukoprotease inhibitor	.	Slpi	secretory leukocyte peptidase inhibitor	.	Slpi	1.96148
		96614_at	Hypothetical protein	.	Susd6	sushi domain containing 6	.	-	-
		101963_at	Cathepsin L	.	Ctsl	cathepsin L	.	Ctsl	1.07011
		92851_at	Caeruloplasmin	.	Cp	ceruloplasmin	.	Cp	1.26284
		93753_at	LPS-induced TN factor	.	Litaf	LPS-induced TN factor	.	-	-
		98088_at	CD14 antigen	.	Cd14	CD14 antigen	.	Cd14	2.43225
		101287_s_at	Cytochrome P450, 2d11	.	Cyp2d11	cytochrome P450, family 2, subfamily d, polypeptide 11	.	-	-
		94384_at	Immediate early response 3	.	Ier3	immediate early response 3	.	Ier3	1.7329
		99099_at	Acute-phase response factor APRF/STAT3	.	Stat3	signal transducer and activator of transcription 3	.	-	-
		102751_at	Transforming growth factor, β3	.	Tgfb3	transforming growth factor, beta 3	.	-	-
		102313_at	GTP cyclohydrolase 1	.	Gch1	GTP cyclohydrolase 1	.	-	-
				.			.
	Cluster 9						.
		96679_at	DnaJ (Hsp40) homologue, subfamily B, member 9	.	Dnajb9	DnaJ heat shock protein family (Hsp40) member B9	.	-	-
							.
							.
							.
							.
				.			.
	Cluster 10						.
		103016_s_at	CD68 antigen	.	Cd68	CD68 antigen	.	-	-
		95706_at	Galectin 3	.	Lgals3	lectin, galactose binding, soluble 3	.	-	-
		98543_at	Cathepsin S	.	Ctss	cathepsin S	.	-	-
		99071_at	Macrophage-expressed gene 1, Mpeg1/MPS1	.	Mpeg1	macrophage expressed gene 1	.	-	-
		104023_at	Immunoglobulin superfamily, member 7	.	Cd300c2	CD300C molecule 2	.	-	-
		93318_at	Adhesion molecule ninjurin	.	Ninj1	ninjurin 1	.	-	-
				.			.
	Genes downregulated during involution						.
		101580_at	Cytochrome c oxidase subunit VIIb	.	Cox7b	cytochrome c oxidase subunit 7B	.	-	-
		92587_at	Ferredoxin 1	.	Fdx1	ferredoxin 1	.	Fdx1	-0.587542
		160091_at	Phosphoglycerate mutase 1	.	Pgam1	phosphoglycerate mutase 1	.	-	-
		160385_at	RIKEN cDNA 5730591C18 gene (hypothetical mitochondrial)	.	Gcsh	glycine cleavage system protein H (aminomethyl carrier)	.	Gcsh	-0.938045
		160184_at	RIKEN cDNA 1200007D18 gene	.	Ergic1	endoplasmic reticulum-golgi intermediate compartment (ERGIC) 1	.	-	-
		162077_f_at	Stearoyl-coenzyme A desaturase 2	.	Scd2	stearoyl-Coenzyme A desaturase 2	.	-	-
		93332_at	CD36 antigen	.	Cd36	CD36 molecule	.	-	-
		95611_at	Lipoprotein lipase	.	Lpl	lipoprotein lipase	.	-	-
		94966_at	Glucose-6-phosphate dehydrogenase X-linked	.	G6pdx	glucose-6-phosphate dehydrogenase X-linked	.	-	-
		95053_s_at	Succinate dehydrogenase complex, subunit B, iron sulphur (Ip) putative orthologue	.	Sdhb	succinate dehydrogenase complex, subunit B, iron sulfur (Ip)	.	-	-
		99618_at	Homologous to ubiquinol–cytochrome c reductase complex 6.4 kDa protein (complex III subunit XI)	.	Uqcr11	ubiquinol-cytochrome c reductase, complex III subunit XI	.	-	-
		93308_s_at	Pyruvate carboxylase	.	Pcx	pyruvate carboxylase	.	-	-
		98575_at	Fatty acid synthase	.	Fasn	fatty acid synthase	.	-	-
		94427_at	Coatomer protein complex, subunit γ1	.	Copg1	coatomer protein complex, subunit gamma 1	.	-	-
		96850_at	Eukaryotic translation initiation factor 4 γ, 3, putative orthologue	.	Eif4g3	eukaryotic translation initiation factor 4 gamma, 3	.	-	-
		99009_at	Nicotinamide nucleotide transhydrogenase	.	Nnt	nicotinamide nucleotide transhydrogenase	.	-	-
	Clarkson et al. 2004 (gene expression at 12, 24, 48, 72 and 96 h of involution)
	Immune-related genes
	12 h peak, then downregulated
		cytokines	Lifr		Lifr	LIF receptor alpha	.	-	-
			Il1a		Il1a	interleukin 1 alpha	.	-	-
			Il1b		Il1b	interleukin 1 beta	.	-	-
			Il1r2		Il1r2	interleukin 1 receptor, type II	.	-	-
			Il11		Il11	interleukin 11	.	-	-
			Il13		Il13	interleukin 13	.	-	-
		chemokines	Cxcl1 (Gro1)		Cxcl1	chemokine (C-X-C motif) ligand 1	.	-	-
		immune cell antigens	Lsp1		Lsp1	lymphocyte specific 1	.	-	-
			Cd19		Cd19	CD19 antigen	.	-	-
			H2-M1		H2-M1	histocompatibility 2, M region locus 1	.	-	-
			Cd83		Cd83	CD83 antigen	.	-	-
			Tnfsf7 (Cd27l)		Cd70	CD70 antigen	.	-	-
			Tnfrsf9 (Cd137)		Tnfrsf9	tumor necrosis factor receptor superfamily, member 9	.	-	-
		acute phase response	A2m		A2m	alpha-2-macroglobulin	.	-	-
			Serpina1c		Serpina1c	serine (or cysteine) peptidase inhibitor, clade A, member 1C	.	-	-
		immunoglobulin-related	Fcer1g (Fc rec)		Fcer1g	Fc receptor, IgE, high affinity I, gamma polypeptide	.	-	-
			Pigr		Pigr	polymeric immunoglobulin receptor	.	-	-
			Sema4b		Sema4b	sema domain, immunoglobulin domain (Ig), transmembrane domain (TM) and short cytoplasmic domain, (semaphorin) 4B	.	-	-
			Sema7a		Sema7a	sema domain, immunoglobulin domain (Ig), and GPI membrane anchor, (semaphorin) 7A	.	Sema7a	-2.11181
		complement	C1qa		C1qa	complement component 1, q subcomponent, alpha polypeptide	.	-	-
			C3ar1		C3ar1	complement component 3a receptor 1	.	-	-
			C9		C9	complement component 9	.	-	-
		immune-related	Tnfsf4 (OX40L)		Tnfsf4	tumor necrosis factor (ligand) superfamily, member 4	.	-	-
			Tnfsf6 (FasL)		Fasl	Fas ligand (TNF superfamily, member 6)	.	-	-
			Tnfsf7 (Cd70)		Cd70	CD70 antigen	.	-	-
			Tnfsf10		Tnfsf10	tumor necrosis factor (ligand) superfamily, member 10	.	Tnfsf10	-0.768701
			Tnfsf12 (Tweak)		Tnfsf12	tumor necrosis factor (ligand) superfamily, member 12	.	-	-
			Tnfrsf9 (Cd137)		Tnfrsf9	tumor necrosis factor receptor superfamily, member 9	.	-	-
			Il4i1		Il4i1	interleukin 4 induced 1	.	-	-
			Gp5		Gp5	glycoprotein 5 (platelet)	.	-	-
	12 h peak extended
		cytokines	Il11ra2		Il11ra2	interleukin 11 receptor, alpha chain 2	.	-	-
			Ltbr		Ltbr	lymphotoxin B receptor	.	-	-
		immune cell antigens	Cd80		Cd80	CD80 antigen	.	-	-
			Tnfrsf7 (Cd27)		Cd27	CD27 antigen	.	-	-
		acute phase response	Hpxn		Hpx	hemopexin	.	-	-
			Orm2		Orm2	orosomucoid 2	.	-	-
			Cebpd		Cebpd	CCAAT/enhancer binding protein (C/EBP), delta	.	Cebpd	1.15166
		immunoglobulin-related	Axcam		Cntn4	contactin 4	.	-	-
		immune-related	E4bp4		Nfil3	nuclear factor, interleukin 3, regulated	.	-	-
			Inhbb		Inhbb	inhibin beta-B	.	-	-
			Pafah1b2		Pafah1b2	platelet-activating factor acetylhydrolase, isoform 1b, subunit 2	.	-	-
	24 h peak extended
		cytokines	Il12rb1		Il12rb1	interleukin 12 receptor, beta 1	.	-	-
		chemokines	Ccl9		Ccl9	chemokine (C-C motif) ligand 9	.	-	-
		immune cell antigens	Cd14		Cd14	CD14 antigen	.	Cd14	2.43225
		acute phase response	Cebpb		Cebpb	CCAAT/enhancer binding protein (C/EBP), beta	.	Cebpb	0.982543
			Lcn2		Lcn2	lipocalin 2	.	-	-
		immunoglobulin-related	Necl1-pending		Cadm3	cell adhesion molecule 3	.	-	-
		complement	C2		C2	complement component 2 (within H-2S)	.	-	-
		immune-related	Tgfb1		Tgfb1	transforming growth factor, beta 1	.	-	-
			Tgfb3		Tgfb3	transforming growth factor, beta 3	.	-	-
			Tnfrsf6 (Fas)		Fas	Fas (TNF receptor superfamily member 6)	.	Fas	0.849884
			Myd88		Myd88	myeloid differentiation primary response gene 88	.	-	-
			Emr1		Adgre1	adhesion G protein-coupled receptor E1	.	-	-
			Ecgf1		Tymp	thymidine phosphorylase	.	-	-
			Pla2g2a		Pla2g2a	phospholipase A2, group IIA (platelets, synovial fluid)	.	-	-
			Fadd		Fadd	Fas (TNFRSF6)-associated via death domain	.	-	-
	Steady increase from 24 to 96 h
		cytokines	Osmr		Osmr	oncostatin M receptor	.	-	-
			Il1r1		Il1r1	interleukin 1 receptor, type I	.	-	-
			Il10rb		Il10rb	interleukin 10 receptor, beta	.	-	-
			Csf1r		Csf1r	colony stimulating factor 1 receptor	.	-	-
		chemokines	Ccl6		Ccl6	chemokine (C-C motif) ligand 6	.	-	-
			Ccl7		Ccl7	chemokine (C-C motif) ligand 7	.	-	-
			Ccl8		Ccl8	chemokine (C-C motif) ligand 8	.	Ccl8	1.71454
			Ccl21a		Ccl21a	chemokine (C-C motif) ligand 21A (serine)	.	-	-
			Cxcl9		Cxcl9	chemokine (C-X-C motif) ligand 9	.	-	-
			Cxcl14		Cxcl14	chemokine (C-X-C motif) ligand 14	.	-	-
		immune cell antigens	Cd79a		Cd79a	CD79A antigen (immunoglobulin-associated alpha)	.	-	-
			Ly86		Ly86	lymphocyte antigen 86	.	-	-
			Cd86		Cd86	CD86 antigen	.	-	-
			Tnfrsf4 (Ox40)		Tnfrsf4	tumor necrosis factor receptor superfamily, member 4	.	-	-
			Lrp1 (Cd91)		Lrp1	low density lipoprotein receptor-related protein 1	.	-	-
		acute phase response	Hp		Hp	haptoglobin	.	-	-
			Saa1		Saa1	serum amyloid A 1	.	-	-
			Saa2		Saa2	serum amyloid A 2	.	-	-
			Saa3		Saa3	serum amyloid A 3	.	-	-
			Saa-ps		Saa-ps	serum amyloid A, pseudogene	.	-	-
		immunoglobulin-related	Sema4a		Sema4a	sema domain, immunoglobulin domain (Ig), transmembrane domain (TM) and short cytoplasmic domain, (semaphorin) 4A	.	-	-
			Ltf		Ltf	lactotransferrin	.	-	-
		complement	H2-Bf		Cfb	complement factor B	.	-	-
			C3		C3	complement component 3	.	-	-
			C4		C4b	complement component 4B (Chido blood group)	.	-	-
			C2		C2	complement component 2 (within H-2S)	.	-	-
			C1qa		C1qa	complement component 1, q subcomponent, alpha polypeptide	.	-	-
			C1qc		C1qc	complement component 1, q subcomponent, C chain	.	-	-
		immune-related	Casp1		Casp1	caspase 1	.	-	-
	Cell death-related genes
	12 h peak, then downregulated
		cell survival	Prdx2		Prdx2	peroxiredoxin 2	.	-	-
			Bcl10		Bcl10	B cell leukemia/lymphoma 10	.	-	-
		cell death	Hrk		Hrk	harakiri, BCL2 interacting protein (contains only BH3 domain)	.	-	-
			Gzmb		Gzmb	granzyme B	.	-	-
			Nkx3-1		Nkx3-1	NK3 homeobox 1	.	-	-
			Tnfsf6 (FasL)		Fasl	Fas ligand (TNF superfamily, member 6)	.	-	-
			Lsp1		Lsp1	lymphocyte specific 1	.	-	-
			Tnfsf4(OX40L)		Tnfsf4	tumor necrosis factor (ligand) superfamily, member 4	.	-	-
			Tnfsf7 (Cd27l)		Cd70	CD70 antigen	.	-	-
			Tnfsf10 (Trail)		Tnfsf10	tumor necrosis factor (ligand) superfamily, member 10	.	Tnfsf10	-0.768701
			Tnfsf12 (Tweak)		Tnfsf12	tumor necrosis factor (ligand) superfamily, member 12	.	-	-
			Tnfrsf9 (Cd137)		Tnfrsf9	tumor necrosis factor receptor superfamily, member 9	.	-	-
			Tnf (Tnfa)		Tnf	tumor necrosis factor	.	-	-
	12 h peak extended
		cell survival	Nfkb2		Nfkb2	nuclear factor of kappa light polypeptide gene enhancer in B cells 2, p49/p100		-	-
		cell death	Bcl2l10 (Diva)		Bcl2l10	Bcl2-like 10	.	-	-
			Casp4 (casp11)		Casp4	caspase 4, apoptosis-related cysteine peptidase	.	-	-
			Casp12		Casp12	caspase 12	.	-	-
			Gadd45b		Gadd45b	growth arrest and DNA-damage-inducible 45 beta	.	-	-
			Pdcd6		Pdcd6	programmed cell death 6	.	-	-
			Cdkn1a (p21)		Cdkn1a	cyclin-dependent kinase inhibitor 1A (P21)	.	-	-
			Unc5		Unc5a	unc-5 netrin receptor A	.	-	-
			Foxb2		Foxb2	forkhead box B2	.	-	-
			Mycs (s-myc)		Mycs	myc-like oncogene, s-myc protein	.	-	-
			E4bp4		Nfil3	nuclear factor, interleukin 3, regulated	.	-	-
			Ngfa		Klk1b4	kallikrein 1-related pepidase b4	.	-	-
			Ltbr		Ltbr	lymphotoxin B receptor	.	-	-
	24 h peak extended
		cell survival	Api5		Api5	apoptosis inhibitor 5	.	-	-
			Ank3		Ank3	ankyrin 3, epithelial	.	-	-
		cell death	Fsp27		Cidec	cell death-inducing DFFA-like effector c	.	-	-
			Bax		Bax	BCL2-associated X protein	.	Bax	1.21078
			Casp7		Casp7	caspase 7	.	-	-
			Serpinb5		Serpinb5	serine (or cysteine) peptidase inhibitor, clade B, member 5	.	-	-
			Pdcd6		Pdcd6	programmed cell death 6	.	-	-
			Pdcd5		Pdcd5	programmed cell death 5	.	-	-
			Tnfrsf6 (Fas)		Fas	Fas (TNF receptor superfamily member 6)	.	Fas	0.849884
			Fadd		Fadd	Fas (TNFRSF6)-associated via death domain	.	-	-
			Myd88		Myd88	myeloid differentiation primary response gene 88	.	-	-
			Tnfrsf1a		Tnfrsf1a	tumor necrosis factor receptor superfamily, member 1a	.	-	-
	Steady increase from 24 to 96 h
		cell survival	Bcl2l (BclX)		Bcl2l1	BCL2-like 1	.	-	-
			Mcl1		Mcl1	myeloid cell leukemia sequence 1	.	-	-
			Psap		Psap	prosaposin	.	-	-
		cell death	Igfbp5		Igfbp5	insulin-like growth factor binding protein 5	.	Igfbp5	2.102
			Casp1		Casp1	caspase 1	.	-	-
			Foxm1		Foxm1	forkhead box M1	.	-	-
			Apaf1		Apaf1	apoptotic peptidase activating factor 1	.	Apaf1	0.643978
			Gzma		Gzma	granzyme A	.	-	-
			Tia1		Tia1	cytotoxic granule-associated RNA binding protein 1	.	-	-
			Phlda1		Phlda1	pleckstrin homology like domain, family A, member 1	.	-	-
			Tnfrsf4 (Ox40)		Tnfrsf4	tumor necrosis factor receptor superfamily, member 4	.	-	-
			Tgfb1		Tgfb1	transforming growth factor, beta 1	.	-	-
	Tissue architecture genes
	Steady increase from 24 to 96 h
			DCN		Dcn	decorin	.	-	-
			Lama2		Lama2	laminin, alpha 2	.	-	-
			Lama3		Lama3	laminin, alpha 3	.	-	-
			Lamb1		Lamb1	laminin B1	.	Lamb1	-0.557891
			Lamc1		Lamc1	laminin, gamma 1	.	-	-
			NID1		Nid1	nidogen 1	.	-	-
			COL1A1		Col1a1	collagen, type I, alpha 1	.	-	-
			COL1A2		Col1a2	collagen, type I, alpha 2	.	-	-
			COL3A1		Col3a1	collagen, type III, alpha 1	.	-	-
			COL4A2		Col4a2	collagen, type IV, alpha 2	.	-	-
			MMP3		Mmp3	matrix metallopeptidase 3	.	-	-
			MMP12		Mmp12	matrix metallopeptidase 12	.	-	-
			GSN		Gsn	gelsolin	.	-	-
			PLAU		Plau	plasminogen activator, urokinase	.	-	-
			ADAMTS1		Adamts1	a disintegrin-like and metallopeptidase (reprolysin type) with thrombospondin type 1 motif, 1	.	-	-
	Stein et al. 2007 (based on the data from Stein et al. 2004 and Clarkson et al. 2004)
	The 12 Hour Cluster
		cell death ligands and receptors
			Lifr		Lifr	LIF receptor alpha	.	-	-
			IL6		Il6	interleukin 6	.	-	-
			LIF		Lif	leukemia inhibitory factor	.	Lif	2.78097
			Bax		Bax	BCL2-associated X protein	.	Bax	1.21078
			Sgp2		Sgp2	serum gp70 production 2	.	-	-
			Stat3		Stat3	signal transducer and activator of transcription 3	.	-	-
			CEBPD		Cebpd	CCAAT/enhancer binding protein (C/EBP), delta	.	Cebpd	1.15166
			IGFBP5		Igfbp5	insulin-like growth factor binding protein 5	.	Igfbp5	2.102
			AKT1		Akt1	thymoma viral proto-oncogene 1	.	Akt1	-0.72025
			Pik3r1		Pik3r1	phosphoinositide-3-kinase regulatory subunit 1	.	Pik3r1	0.783159
			Casp3		Casp3	caspase 3	.	-	-
			Pik3c2a		Pik3c2a	phosphatidylinositol-4-phosphate 3-kinase catalytic subunit type 2 alpha	.	Pik3c2a	0.782889
			Tnf		Tnf	tumor necrosis factor	.	-	-
			Trail		Tnfsf10	tumor necrosis factor (ligand) superfamily, member 10	.	Tnfsf10	-0.768701
			FasL		Fasl	Fas ligand (TNF superfamily, member 6)	.	-	-
			Tweak		Tnfsf12	tumor necrosis factor (ligand) superfamily, member 12	.	-	-
			TnfSF12		Tnfsf12	tumor necrosis factor (ligand) superfamily, member 12	.	-	-
			TnfR1		Tnfrsf1a	tumor necrosis factor receptor superfamily, member 1a	.	-	-
			Ikk2		Ikbkb	inhibitor of kappaB kinase beta	.	-	-
			Foxo3a		Foxo3	forkhead box O3	.	-	-
			Fn14		Tnfrsf12a	tumor necrosis factor receptor superfamily, member 12a	.	-	-
		pro-inflammatory cytokines
			Il-1a		Il1a	interleukin 1 alpha	.	-	-
			Il-1b		Il1b	interleukin 1 beta	.	-	-
			Il-13		Il13	interleukin 13	.	-	-
		neutrophil-attracting chemokines
			Cxcl1		Cxcl1	chemokine (C-X-C motif) ligand 1	.	-	-
		anti-inflamm factors (APR, class II)
			c/ebpδ		Cebpd	CCAAT/enhancer binding protein (C/EBP), delta	.	Cebpd	1.15166
			Lifr		Lifr	LIF receptor alpha	.	-	-
			Il-11		Il11	interleukin 11	.	-	-
			Orosomucoid 2		Orm2	orosomucoid 2	.	-	-
			α2-macroglobulin		A2m	alpha-2-macroglobulin	.	-	-
			Serpina1c		Serpina1c	serine (or cysteine) peptidase inhibitor, clade A, member 1C	.	-	-
		Stat3-activated Class I APR genes
			Uterocalin		Lcn2	lipocalin 2	.	-	-
	The 24 Hour Cluster
		cell death pathway associated with vitamin D
			Cyp24a		Cyp24a1	cytochrome P450, family 24, subfamily a, polypeptide 1	.	Cyp24a1	5.52538
			Vdr		Vdr	vitamin D (1,25-dihydroxyvitamin D3) receptor	.	-	-
			Cyp27b1		Cyp27b1	cytochrome P450, family 27, subfamily b, polypeptide 1	.	-	-
			Lps-binding protein		Lbp	lipopolysaccharide binding protein	.	-	-
			Cd14		Cd14	CD14 antigen	.	Cd14	2.43225
			Litaf		Litaf	LPS-induced TN factor	.	-	-
		cell attachment molecules	claudin 3		Cldn3	claudin 3	.	Cldn3	0.887776
			claudin 4		Cldn4	claudin 4	.	Cldn4	2.34308
			claudin 5		Cldn5	claudin 5	.	-	-
			Ep-cam		Epcam	epithelial cell adhesion molecule	.	-	-
			E-cadherin		Cdh1	cadherin 1	.	Cdh1	0.691111
			pp120/Catenin-src		Ctnnd1	catenin (cadherin associated protein), delta 1	.	-	-
			Integrin α6		Itga6	integrin alpha 6	.	-	-
			Integrin β4		Itgb4	integrin beta 4	.	-	-
		early mitochondrial response
			GrpE-like 2		Grpel2	GrpE-like 2, mitochondrial	.	-	-
			cytochrome b-245α		Cyba	cytochrome b-245, alpha polypeptide	.	-	-
			metallothionein 1		Mt1	metallothionein 1	.	-	-
	A 24 Hour Increase with Prolonged Expression
		anti-inflammatory pathways/acute phase response
			Aprf/Stat3		Stat3	signal transducer and activator of transcription 3	.	-	-
			C/ebpδ		Cebpd	CCAAT/enhancer binding protein (C/EBP), delta	.	Cebpd	1.15166
			Lps-induced Tnfα factor Litaf		Litaf	LPS-induced TN factor	.	-	-
			Cd14		Cd14	CD14 antigen	.	Cd14	2.43225
			Lbp		Lbp	lipopolysaccharide binding protein	.	-	-
			Serum Amyloid A2		Saa2	serum amyloid A 2	.	-	-
			Serum Amyloid A3		Saa3	serum amyloid A 3	.	-	-
			Serum amyloid A pseudogene	.	Saa-ps	serum amyloid A, pseudogene	.	-	-
			Ceruloplasmin		Cp	ceruloplasmin	.	Cp	1.26284
			Swam2		Wfdc12	WAP four-disulfide core domain 12	.	-	-
			Slpi		Slpi	secretory leukocyte peptidase inhibitor	.	Slpi	1.96148
			Haptoglobin		Hp	haptoglobin	.	-	-
		phagocytosis of apoptotic cells
			Cd14		Cd14	CD14 antigen	.	Cd14	2.43225
			Receptor tyrosine kinase, Tyro3	.	Tyro3	TYRO3 protein tyrosine kinase 3	.	-	-
			Mfge8		Mfge8	milk fat globule EGF and factor V/VIII domain containing	.	-	-
		Tgfβ3 pathway	Tgfβ3		Tgfb3	transforming growth factor, beta 3	.	-	-
			Smad2		Smad2	SMAD family member 2	.	-	-
			Smad3		Smad3	SMAD family member 3	.	-	-
			Smad4		Smad4	SMAD family member 4	.	Smad4	0.511358
			Tsc-22		Tsc22d1	TSC22 domain family, member 1	.	Tsc22d1	1.18127
		Bax activation	Bax		Bax	BCL2-associated X protein	.	Bax	1.21078
	A 48 Hour Delayed Expression
		Ap-1 transcription factors	c-Jun		Jun	jun proto-oncogene	.	-	-
			JunB		Junb	jun B proto-oncogene	.	-	-
			JunD		Jund	jun D proto-oncogene	.	-	-
			c-Fos		Fos	FBJ osteosarcoma oncogene	.	-	-
			Mafb		Mafb	v-maf musculoaponeurotic fibrosarcoma oncogene family, protein B (avian)	.	-	-
			Atf3		Atf3	activating transcription factor 3	.	Atf3	1.66851
		macrophage infiltration	Mpeg1		Mpeg1	macrophage expressed gene 1	.	-	-
			Cathepsin S		Ctss	cathepsin S	.	-	-
			Galectin 3		Lgals3	lectin, galactose binding, soluble 3	.	-	-
			Cd68		Cd68	CD68 antigen	.	-	-
			Cxcl14		Cxcl14	chemokine (C-X-C motif) ligand 14	.	-	-
			Ccl6		Ccl6	chemokine (C-C motif) ligand 6	.	-	-
			Ccl7		Ccl7	chemokine (C-C motif) ligand 7	.	-	-
			Ccl8		Ccl8	chemokine (C-C motif) ligand 8	.	Ccl8	1.71454
			Ccl21		Ccl21a	chemokine (C-C motif) ligand 21A (serine)	.	-	-
			Cxcl9		Cxcl9	chemokine (C-X-C motif) ligand 9	.	-	-
			Mmp3		Mmp3	matrix metallopeptidase 3	.	-	-
			Mmp14		Mmp14	matrix metallopeptidase 14 (membrane-inserted)	.	-	-
							.
	The 96 Hour Cluster						.
		matrix metalloproteinases and carboxypeptidases
			Ninjurin		Ninj1	ninjurin 1	.	-	-
			Mmp 11		Mmp11	matrix metallopeptidase 11	.	-	-
			Mmp 12		Mmp12	matrix metallopeptidase 12	.	-	-
			carboxypeptidase E		Cpe	carboxypeptidase E	.	-	-
			carboxypeptidase X1		Cpxm1	carboxypeptidase X 1 (M14 family)	.	-	-
			carboxypeptidase A3		Cpa3	carboxypeptidase A3, mast cell	.	-	-
			Timp3		Timp3	tissue inhibitor of metalloproteinase 3	.	-	-
			Serpina1b		Serpina1b	serine (or cysteine) preptidase inhibitor, clade A, member 1B	.	-	-
			Serpina3c		Serpina3c	serine (or cysteine) peptidase inhibitor, clade A, member 3C	.	-	-
		eosinophils/neutrophil markers
			Ccl11		Ccl11	chemokine (C-C motif) ligand 11	.	-	-
			eosinophil-associated ribonuclease A family member 1	.	Ear1	eosinophil-associated, ribonuclease A family, member 1	.	-	-
			eosinophil-associated ribonuclease A family member 2	.	Ear2	eosinophil-associated, ribonuclease A family, member 2	.	-	-
			Lrg		Lrg1	leucine-rich alpha-2-glycoprotein 1	.	-	-
			neutrophil cytosolic factors 2		Ncf2	neutrophil cytosolic factor 2	.	-	-
			neutrophil cytosolic factors 4		Ncf4	neutrophil cytosolic factor 4	.	-	-
	Blanchard et al. 2007 (gene expression at 24 h of involution)
	Apoptosis genes upregulated
			BCL2		Bcl2	B cell leukemia/lymphoma 2	.	-	-
			PDCD5		Pdcd5	programmed cell death 5	.	-	-
			DNASE2A		Dnase2a	deoxyribonuclease II alpha	.	Dnase2a	0.739602
			BID		Bid	BH3 interacting domain death agonist	.	-	-
			DOCK1		Dock1	dedicator of cytokinesis 1	.	-	-
			API5		Api5	apoptosis inhibitor 5	.	-	-
			TNFRSF12A		Tnfrsf12a	tumor necrosis factor receptor superfamily, member 12a	.	-	-
			CASP11		Casp4	caspase 4, apoptosis-related cysteine peptidase	.	-	-
			SIAH1A		Siah1a	siah E3 ubiquitin protein ligase 1A	.	-	-
			GADD45B		Gadd45b	growth arrest and DNA-damage-inducible 45 beta	.	-	-
			PEA15		Pea15a	phosphoprotein enriched in astrocytes 15A	.	-	-
			TXNL1		Txnl1	thioredoxin-like 1	.	-	-
			BCL2L1		Bcl2l1	BCL2-like 1	.	-	-
			PDCL3		Pdcl3	phosducin-like 3	.	-	-
			YARS		Yars	tyrosyl-tRNA synthetase	.	-	-
			TRP53INP1		Trp53inp1	transformation related protein 53 inducible nuclear protein 1	.	Trp53inp1	2.20204
			CTNNBL1		Ctnnbl1	catenin, beta like 1	.	-	-
			ROCK1		Rock1	Rho-associated coiled-coil containing protein kinase 1	.	-	-
			PAWR		Pawr	PRKC, apoptosis, WT1, regulator	.	-	-
			CASP2		Casp2	caspase 2	.	Casp2	0.585167
			JAK2		Jak2	Janus kinase 2	.	Jak2	0.607666
			BAX		Bax	BCL2-associated X protein	.	Bax	1.21078
			BNIP2		Bnip2	BCL2/adenovirus E1B interacting protein 2	.	-	-
			BCL2L13		Bcl2l13	BCL2-like 13 (apoptosis facilitator)	.	-	-
			SGPL1		Sgpl1	sphingosine phosphate lyase 1	.	-	-
			CASP12		Casp12	caspase 12	.	-	-
			TNFSF5IP1		Psmg2	proteasome (prosome, macropain) assembly chaperone 2	.	-	-
			RHOB		Rhob	ras homolog family member B	.	Rhob	1.06557
			LTBR		Ltbr	lymphotoxin B receptor	.	-	-
			PDCD6		Pdcd6	programmed cell death 6	.	-	-
			DDX41		Ddx41	DEAD box helicase 41	.	-	-
			RAD21		Rad21	RAD21 cohesin complex component	.	-	-
			TAF10		Taf10	TATA-box binding protein associated factor 10	.	-	-
			EGLN3		Egln3	egl-9 family hypoxia-inducible factor 3	.	Egln3	-2.2025
			PSEN1		Psen1	presenilin 1	.	-	-
			CASP8		Casp8	caspase 8	.	-	-
			DEDD2		Dedd2	death effector domain-containing DNA binding protein 2	.	Dedd2	1.0618
			RYBP		Rybp	RING1 and YY1 binding protein	.	-	-
			SMNDC1		Smndc1	survival motor neuron domain containing 1	.	-	-
			APPBP1		Nae1	NEDD8 activating enzyme E1 subunit 1	.	-	-
			MCL1		Mcl1	myeloid cell leukemia sequence 1	.	-	-
			HIPK3		Hipk3	homeodomain interacting protein kinase 3	.	-	-
			ERN1		Ern1	endoplasmic reticulum (ER) to nucleus signalling 1	.	-	-
			SULF1		Sulf1	sulfatase 1	.	Sulf1	1.10262
			APAF1		Apaf1	apoptotic peptidase activating factor 1	.	Apaf1	0.643978
			SIRT1		Sirt1	sirtuin 1	.	Sirt1	0.900466
							.
	Apoptosis genes downregulated
			PAX7		Pax7	paired box 7	.	-	-
			DAP		Dap	death-associated protein	.	-	-
			GAS2		Gas2	growth arrest specific 2	.	-	-
			ANK2		Ank2	ankyrin 2, brain	.	-	-
			SIAH2		Siah2	siah E3 ubiquitin protein ligase 2	.	-	-
			ELMO1		Elmo1	engulfment and cell motility 1	.	-	-
			TNFSF12		Tnfsf12	tumor necrosis factor (ligand) superfamily, member 12	.	-	-
			BAK1		Bak1	BCL2-antagonist/killer 1	.	-	-
			BNIP3		Bnip3	BCL2/adenovirus E1B interacting protein 3	.	-	-
			SGK		Sgk1	serum/glucocorticoid regulated kinase 1	.	-	-
			CIDEA		Cidea	cell death-inducing DNA fragmentation factor, alpha subunit-like effector A	.	-	-
			BAG1		Bag1	BCL2-associated athanogene 1	.	-	-
			LGALS12		Lgals12	lectin, galactose binding, soluble 12	.	-	-
			PYCARD		Pycard	PYD and CARD domain containing	.	-	-
			DAPK1		Dapk1	death associated protein kinase 1	.	-	-
			STK17B		Stk17b	serine/threonine kinase 17b (apoptosis-inducing)	.	-	-
			AKT1		Akt1	thymoma viral proto-oncogene 1	.	Akt1	-0.72025
			TRIM35		Trim35	tripartite motif-containing 35	.	-	-
							.
	Cell adhesion and invasion
			CLDN1		Cldn1	claudin 1	.	-	-
			CLDN4		Cldn4	claudin 4	.	Cldn4	2.34308
			CLDN3		Cldn3	claudin 3	.	Cldn3	0.887776
			HSP27		Hspb2	heat shock protein 2	.	-	-
			PTHLP		Pthlh	parathyroid hormone-like peptide	.	-	-
			ARHGAP6		Arhgap6	Rho GTPase activating protein 6	.	-	-
			SYNJ2		Synj2	synaptojanin 2	.	-	-
							.
	Proliferation
			MT2		Mt2	metallothionein 2	.	-	-
			CISH3		Socs3	suppressor of cytokine signaling 3	.	Socs3	1.79016
			LIF		Lif	leukemia inhibitory factor	.	Lif	2.78097
			GADD45A		Gadd45a	growth arrest and DNA-damage-inducible 45 alpha	.	Gadd45a	2.15633
			TGFB2		Tgfb2	transforming growth factor, beta 2	.	-	-
			FGF18		Fgf18	fibroblast growth factor 18	.	-	-
			EGF		Egf	epidermal growth factor	.	-	-
			KIT		Kit	KIT proto-oncogene receptor tyrosine kinase	.	-	-
			MYT1		Myt1	myelin transcription factor 1	.	-	-
			GOS2		G0s2	G0/G1 switch gene 2	.	-	-
							.
	Angiogenesis and hypoxia
			THBS1		Thbs1	thrombospondin 1	.	Thbs1	1.86332
			CTGF		Ccn2	cellular communication network factor 2	.	-	-
			TMSB10		Tmsb10	thymosin, beta 10	.	-	-
			ANGPTL4		Angptl4	angiopoietin-like 4	.	Angptl4	3.56875
							.
	Apoptosis and stress
			HSP25		Hspb1	heat shock protein 1	.	-	-
			ANXA3		Anxa3	annexin A3	.	-	-
			CAPN2		Capn2	calpain 2	.	-	-
			TNFRSF12A		Tnfrsf12a	tumor necrosis factor receptor superfamily, member 12a	.	-	-
			BID		Bid	BH3 interacting domain death agonist	.	-	-
			BCL2		Bcl2	B cell leukemia/lymphoma 2	.	-	-
			BIK		Bik	BCL2-interacting killer	.	Bik	1.17086
							.
	Tumor supressor
			ANXA1		Anxa1	annexin A1	.	-	-
			SOX4		Sox4	SRY (sex determining region Y)-box 4	.	Sox4	2.38716
			KLF15		Klf15	Kruppel-like factor 15	.	-	-
			JUB		Ajuba	ajuba LIM protein	.	-	-
			CDKN1A		Cdkn1a	cyclin-dependent kinase inhibitor 1A (P21)	.	-	-
							.
	Other genes upregulated
			ZFAND2A		Zfand2a	zinc finger, AN1-type domain 2A	.	-	-
			STMN1		Stmn1	stathmin 1	.	-	-
			SAA2		Saa2	serum amyloid A 2	.	-	-
			CACC		Clca2	chloride channel accessory 2	.	-	-
			SOCS3		Socs3	suppressor of cytokine signaling 3	.	Socs3	1.79016
							.
	Other genes downregulated
			SLC34A2		Slc34a2	solute carrier family 34 (sodium phosphate), member 2	.	-	-
			STEAP		Steap1	six transmembrane epithelial antigen of the prostate 1	.	-	-
			NETO1		Neto1	neuropilin (NRP) and tolloid (TLL)-like 1	.	-	-
	References
	Stein T, Morris JS, Davies CR, Weber-Hall SJ, Duffy MA, Heath VJ, Bell AK, Ferrier RK, Sandilands GP, Gusterson BA. (2004). Involution of the mouse mammary gland is associated with an immune cascade and an acute-phase response, involving LBP, CD14 and STAT3. Breast Cancer Res. 6, R75–91. doi: 10.1186/bcr753.
	Clarkson RW, Wayland MT, Lee J, Freeman T, Watson CJ. (2004). Gene expression profiling of mammary gland development reveals putative roles for death receptors and immune mediators in post-lactational regression. Breast Cancer Res. 6, R92–109. doi: 10.1186/bcr754.
	Stein T, Salomonis N, Gusterson BA. (2007). Mammary gland involution as a multi-step process. J. Mammary Gland Biol. Neoplasia 12, 25–35. doi: 10.1007/s10911-007-9035-7.
	Blanchard A, Shiu R, Booth S, Sorensen G, DeCorby N, Nistor A, Wong P, Leygue E, Myal Y. (2007). Gene expression profiling of early involuting mammary gland reveals novel genes potentially relevant to human breast cancer. Front. Biosci. 12, 2221–32. doi: 10.2741/2225.
