# Supplementary material for: Fur removal promotes an earlier expression of involution-related genes in mammary gland of lactating mice
Source: J Comp Physiol B. 2023 Jan 18;193(2):171–92. doi: 10.1007/s00360-023-01474-9 (PMC9992052; doi:10.1007/s00360-023-01474-9)
Supplement: Supplementary file 7 — Supplementary Table 6 (XLSX 21 KB) [file 360_2023_1474_MOESM7_ESM.xlsx]

## Sheet: Supplementary Table 6
	Supplementary Table 6. Results of one-sided Fisher's exact tests performed on gene sets listed in Table 5 to evaluate the significance of their overlaps. The p-value in red
	represents a significant overlap after applying Bonferroni correction for multiple comparisons (p-value < 0.05/2).
	Gene set comparison	2 x 2 contingency table		p-value
	Overlap between 752 DEGs and 100 milk synthesis-related genes (8 common genes, RNA-seq output of 10901 genes)	8	744	0.3854
		92	10057
	Overlap between 752 DEGs and 345 involution-related genes (59 common genes, RNA-seq output of 10901 genes)	59	693	5.002e-11
		286	9863
