# Supplementary material for: Fur removal promotes an earlier expression of involution-related genes in mammary gland of lactating mice
Source: J Comp Physiol B. 2023 Jan 18;193(2):171–92. doi: 10.1007/s00360-023-01474-9 (PMC9992052; doi:10.1007/s00360-023-01474-9)
Supplement: Supplementary file 8 — Supplementary Table 7 (XLSX 10 KB) [file 360_2023_1474_MOESM8_ESM.xlsx]

## Sheet: Supplementary Table 7
	Supplementary Table 7. Overlaps between DEGs in shaved vs unshaved mice (Supplementary Table 3) and involution-related gene lists from literature. All
	gene sets represent mouse mammary gland. The literature involution-related gene lists originate from the studies by Stein et al. 2004, Clarkson et al. 2004,
	Stein et al. 2007 and Blanchard et al. 2007 (Supplementary Table 5). The overlap is represented by the number of common genes, with the significance
	evaluated by a one-sided Fisher's exact test. Asterisks refer to significant overlaps after applying Bonferroni correction for multiple comparisons
	(p-value < 0.05/4).
	Gene set (this study)	Involution-related gene lists from literature
		Stein et al. 2004	Clarkson et al. 2004	Stein et al. 2007	Blanchard et al. 2007
		(n = 112)	(n = 130)	(n = 93)	(n = 101)
	Shaving-induced DEGs (n = 752)	33*1	11	19*2	21*3
	1 Significant at p-value = 3.29E−13; 2 significant at p-value = 1.54E−05; 3 significant at p-value = 4.13E−06.
