# Supplementary material for: Fur removal promotes an earlier expression of involution-related genes in mammary gland of lactating mice
Source: J Comp Physiol B. 2023 Jan 18;193(2):171–92. doi: 10.1007/s00360-023-01474-9 (PMC9992052; doi:10.1007/s00360-023-01474-9)
Supplement: Supplementary file 9 — Supplementary Table 8 (XLSX 22 KB) [file 360_2023_1474_MOESM9_ESM.xlsx]

## Sheet: Supplementary Table 8
	Supplementary Table 8. Details of 11 upstream regulators predicted from gene expression changes in the mammary gland of shaved vs unshaved lactating mice (n = 5 females per group)
	by Ingenuity Pathway Analysis (IPA). The analysis was performed on 752 DEGs (for details see Supplementary Table 3). Upstream regulators were considered significant at
	Benjamini-Hochberg (B-H) multiple testing correction p-value < 0.05 and absolute z-score ≥ 2. Upstream regulators with z-score ≥ 2 are predicted to be activated (highlighted in red), while
	those with z-score ≤ −2 are considered inhibited (highlighted in green).
	Upstream regulator predicted by IPA								Target genes (DEGs regulated by each upstream regulator)1
	Gene symbol	Gene name	Gene type		Activation state	z-score	B-H p-value		Number	Gene symbols
	Trp53	transformation related protein 53	transcription regulator	.	activated	3.391	0.018		83	Abhd4, Acat1, Akt3, Apaf1, Ass1, Atf3, Atp5g1, Atp5g3, Aurka, Bax, Bbc3, Btg2, Ccng2, Cdkn1b, Chmp4c, Cox15, Cp, Dlat, Dstn, Ephx1, Fas, Fh1, Fth1, Gadd45a, Gda, Gpd1, Gpm6b, Gpr137c, Gtse1, Hmox1, Hspd1, Ier3, Igfbp5, Kdr, Kpna2, Krt18, Lima1, Ltbp1, Man2a1, Mcm5, Mgmt, Mki67, Nid2, Notch1, Notch3, P4hb, Pak1, Pidd1, Pik3cb, Pik3r1, Prodh, Prrx2, Psrc1, Ptch1, Ptgs1, Rb1cc1, Rev1, Rhob, Rpn1, Rp…
	Ifng	interferon gamma	cytokine	.	activated	2.857	0.0166		38	Abca1, Ahr, Bax, Bcl2l11, Ccl8, Cd14, Cebpb, Cebpd, Cmpk2, Ctsl, Ednrb, Fas, Fth1, Gprc5b, Hmga1, Il15, Irs2, Itpr1, Jak2, Lif, Map3k8, Marcksl1, Myo6, Ncald, Notch3, Oas1a, Pfkfb3, Scnn1a, Sema7a, Slc29a1, Slpi, Smad4, Socs3, Srebf1, Thbs1, Tlr4, Tnfsf10, Wfdc17
	Cdkn2a	cyclin dependent kinase inhibitor 2A	transcription regulator	.	activated	2.209	0.0139		13	Bax, Bcl2l11, Ccl8, Ccnd1, Cebpb, Cebpd, Cx3cl1, Efna1, Egr1, Igfbp5, Il15, Mki67, Tlr4
	Jak1	Janus kinase 1	kinase	.	activated	2.204	0.018		8	Bcl2l11, Bmf, Cd14, Cdkn1b, Chil1, Map3k8, Runx1, Socs3
	Mapk8	mitogen-activated protein kinase 8	kinase	.	activated	2.198	0.00444		13	Akt1, Bbc3, Ccnd1, Cdh1, Cdkn1b, Cebpb, Egr1, Fosl2, Gadd45a, Hmox1, Klf6, Lif, Ptch1
	Id3	inhibitor of DNA binding 3	transcription regulator	.	activated	2.121	0.0418		17	Bcl2l11, Btg2, Ccng2, Cdkn1b, Cebpb, Ets2, Foxp1, Ifngr2, Ikzf4, Jak2, Klf6, Notch1, Pik3ip1, Pik3r1, Socs3, Sox4, Tnfsf10
	Zbtb33	zinc finger and BTB domain containing 33	transcription regulator	.	activated	2	0.0418		4	Apaf1, Bax, Bbc3, Fas
	Actl6a	actin-like 6A	actin-related protein	.	inhibited	-2.121	0.00444		8	Apaf1, Bbc3, Bcl2l11, Ccnd1, Cdkn1b, Fas, Hmox1, Trp53inp1
	Zmpste24	zinc metallopeptidase, STE24	peptidase	.	inhibited	-2.208	0.0431		8	Atf3, Btg2, Ccl8, Ctsl, Gadd45a, Igfbp5, Jak2, Socs3
	Gas2l3	growth arrest-specific 2 like 3	cytoskeletal linker protein	.	inhibited	-2.449	0.0316		6	Btg2, Ephx1, Fas, Lif, Sat1, Tm4sf1
	Egfr	epidermal growth factor receptor	kinase	.	inhibited	-2.514	0.0211		16	Atad3a, Cad, Ccnd1, Cebpb, Egr1, Eif5a, F3, Fkbp11, Hmga1, Lrp8, Lyar, Mbp, Odc1, Pa2g4, Sema7a, Tuba4a
	1 Gene symbols and names, followed by Log2 FC
	Abca1, ATP-binding cassette, sub-family A (ABC1), member 1, 1.7
	Abhd4, abhydrolase domain containing 4, 1.0
	Acat1, acetyl-Coenzyme A acetyltransferase 1, -0.6
	Ahr, aryl-hydrocarbon receptor, 1.2
	Akt1, thymoma viral proto-oncogene 1, -0.7
	Akt3, thymoma viral proto-oncogene 3, 0.8
	Apaf1, apoptotic peptidase activating factor 1, 0.6
	Ass1, argininosuccinate synthetase 1, -0.5
	Atad3a, ATPase family, AAA domain containing 3A, -0.6
	Atf3, activating transcription factor 3, 1.7
	Atp5g1, ATP synthase, H+ transporting, mitochondrial F0 complex, subunit C1 (subunit 9), -0.7
	Atp5g3, ATP synthase, H+ transporting, mitochondrial F0 complex, subunit C3 (subunit 9), -0.6
	Aurka, aurora kinase A, -0.9
	Bax, BCL2-associated X protein, 1.2
	Bbc3, BCL2 binding component 3, 1.3
	Bcl2l11, BCL2-like 11 (apoptosis facilitator), 1.2
	Bmf, BCL2 modifying factor, 1.1
	Btg2, BTG anti-proliferation factor 2, 2.0
	Cad, carbamoyl-phosphate synthetase 2, aspartate transcarbamylase, and dihydroorotase, -0.8
	Ccl8, chemokine (C-C motif) ligand 8, 1.7
	Ccnd1, cyclin D1, -1.4
	Ccng2, cyclin G2, 1.8
	Cd14, CD14 antigen, 2.4
	Cdh1, cadherin 1, 0.7
	Cdkn1b, cyclin-dependent kinase inhibitor 1B, 0.5
	Cebpb, CCAAT/enhancer binding protein (C/EBP), beta, 1.0
	Cebpd, CCAAT/enhancer binding protein (C/EBP), delta, 1.2
	Chil1, chitinase-like 1, 2.5
	Chmp4c, charged multivesicular body protein 4C, 1.0
	Cmpk2, cytidine monophosphate (UMP-CMP) kinase 2, mitochondrial, -1.1
	Cox15, cytochrome c oxidase assembly protein 15, -0.5
	Cp, ceruloplasmin, 1.3
	Ctsl, cathepsin L, 1.1
	Cx3cl1, chemokine (C-X3-C motif) ligand 1, 0.9
	Dlat, dihydrolipoamide S-acetyltransferase (E2 component of pyruvate dehydrogenase complex), -0.9
	Dstn, destrin, 0.7
	Ednrb, endothelin receptor type B, 1.3
	Efna1, ephrin A1, 1.1
	Egr1, early growth response 1, 2.0
	Eif5a, eukaryotic translation initiation factor 5A, -0.5
	Ephx1, epoxide hydrolase 1, microsomal, 1.9
	Ets2, E26 avian leukemia oncogene 2, 3' domain, 0.5
	F3, coagulation factor III, 2.5
	Fas, Fas (TNF receptor superfamily member 6), 0.8
	Fh1, fumarate hydratase 1, -0.6
	Fkbp11, FK506 binding protein 11, -1.4
	Fosl2, fos-like antigen 2, 1.0
	Foxp1, forkhead box P1, 0.9
	Fth1, ferritin heavy polypeptide 1, 0.8
	Gadd45a, growth arrest and DNA-damage-inducible 45 alpha, 2.2
	Gda, guanine deaminase, 0.9
	Gpd1, glycerol-3-phosphate dehydrogenase 1 (soluble), -0.5
	Gpm6b, glycoprotein m6b, -0.7
	Gpr137c, G protein-coupled receptor 137C, 1.3
	Gprc5b, G protein-coupled receptor, family C, group 5, member B, -1.0
	Gtse1, G two S phase expressed protein 1, 0.9
	Hmga1, high mobility group AT-hook 1, 0.6
	Hmox1, heme oxygenase 1, 1.5
	Hspd1, heat shock protein 1 (chaperonin), -0.6
	Ier3, immediate early response 3, 1.7
	Ifngr2, interferon gamma receptor 2, 0.7
	Igfbp5, insulin-like growth factor binding protein 5, 2.1
	Ikzf4, IKAROS family zinc finger 4, -1.4
	Il15, interleukin 15, -0.8
	Irs2, insulin receptor substrate 2, -1.4
	Itpr1, inositol 1,4,5-trisphosphate receptor 1, 0.9
	Jak2, Janus kinase 2, 0.6
	Kdr, kinase insert domain protein receptor, -0.9
	Klf6, Kruppel-like factor 6, 1.3
	Kpna2, karyopherin (importin) alpha 2, -0.6
	Krt18, keratin 18, 1.1
	Lif, leukemia inhibitory factor, 2.8
	Lima1, LIM domain and actin binding 1, 1.1
	Lrp8, low density lipoprotein receptor-related protein 8, apolipoprotein e receptor, -1.0
	Ltbp1, latent transforming growth factor beta binding protein 1, 1.8
	Lyar, Ly1 antibody reactive clone, -0.7
	Man2a1, mannosidase 2, alpha 1, 0.8
	Map3k8, mitogen-activated protein kinase kinase kinase 8, 1.5
	Marcksl1, MARCKS-like 1, 0.7
	Mbp, myelin basic protein, 0.6
	Mcm5, minichromosome maintenance complex component 5, -1.1
	Mgmt, O-6-methylguanine-DNA methyltransferase, 0.9
	Mki67, antigen identified by monoclonal antibody Ki 67, -1.5
	Myo6, myosin VI, 0.7
	Ncald, neurocalcin delta, 1.2
	Nid2, nidogen 2, -1.1
	Notch1, notch 1, 0.9
	Notch3, notch 3, -0.9
	Oas1a, 2'-5' oligoadenylate synthetase 1A, -1.2
	Odc1, ornithine decarboxylase, structural 1, -1.5
	P4hb, prolyl 4-hydroxylase, beta polypeptide, -0.7
	Pa2g4, proliferation-associated 2G4, -0.6
	Pak1, p21 (RAC1) activated kinase 1, 0.6
	Pfkfb3, 6-phosphofructo-2-kinase/fructose-2,6-biphosphatase 3, 1.5
	Pidd1, p53 induced death domain protein 1, -0.9
	Pik3cb, phosphatidylinositol-4,5-bisphosphate 3-kinase catalytic subunit beta, 0.6
	Pik3ip1, phosphoinositide-3-kinase interacting protein 1, 1.6
	Pik3r1, phosphoinositide-3-kinase regulatory subunit 1, 0.8
	Prodh, proline dehydrogenase, -0.8
	Prrx2, paired related homeobox 2, 1.6
	Psrc1, proline/serine-rich coiled-coil 1, 2.0
	Ptch1, patched 1, 0.6
	Ptgs1, prostaglandin-endoperoxide synthase 1, -1.0
	Rb1cc1, RB1-inducible coiled-coil 1, 0.6
	Rev1, REV1, DNA directed polymerase, 0.6
	Rhob, ras homolog family member B, 1.1
	Rpn1, ribophorin I, -0.7
	Rpn2, ribophorin II, -0.7
	Runx1, runt related transcription factor 1, 1.7
	Sat1, spermidine/spermine N1-acetyl transferase 1, 1.2
	Scd1, stearoyl-Coenzyme A desaturase 1, -1.0
	Scnn1a, sodium channel, nonvoltage-gated 1 alpha, 1.2
	Sec23b, SEC23 homolog B, COPII coat complex component, -1.3
	Sec61a1, Sec61 alpha 1 subunit (S. cerevisiae), -0.7
	Sec61b, Sec61 beta subunit, -0.6
	Sema7a, sema domain, immunoglobulin domain (Ig), and GPI membrane anchor, (semaphorin) 7A, -2.1
	Sirt1, sirtuin 1, 0.9
	Slc29a1, solute carrier family 29 (nucleoside transporters), member 1, -0.9
	Slc5a8, solute carrier family 5 (iodide transporter), member 8, 2.6
	Slpi, secretory leukocyte peptidase inhibitor, 2.0
	Smad4, SMAD family member 4, 0.5
	Snx3, sorting nexin 3, -0.7
	Socs3, suppressor of cytokine signaling 3, 1.8
	Sox4, SRY (sex determining region Y)-box 4, 2.4
	Srebf1, sterol regulatory element binding transcription factor 1, -1.2
	Stip1, stress-induced phosphoprotein 1, -0.5
	Suclg1, succinate-CoA ligase, GDP-forming, alpha subunit, -0.5
	Thbs1, thrombospondin 1, 1.9
	Thop1, thimet oligopeptidase 1, -0.6
	Tigar, Trp53 induced glycolysis regulatory phosphatase, -0.7
	Timp2, tissue inhibitor of metalloproteinase 2, 0.6
	Tinagl1, tubulointerstitial nephritis antigen-like 1, -1.4
	Tlr4, toll-like receptor 4, 0.9
	Tm4sf1, transmembrane 4 superfamily member 1, 1.5
	Tmem43, transmembrane protein 43, 1.4
	Tnfsf10, tumor necrosis factor (ligand) superfamily, member 10, -0.8
	Tob1, transducer of ErbB-2.1, -0.9
	Tomm40, translocase of outer mitochondrial membrane 40, -0.6
	Trp53inp1, transformation related protein 53 inducible nuclear protein 1, 2.2
	Tuba4a, tubulin, alpha 4A, -1.1
	Ucp3, uncoupling protein 3 (mitochondrial, proton carrier), 1.1
	Uhrf1, ubiquitin-like, containing PHD and RING finger domains, 1, -1.7
	Ulk1, unc-51 like kinase 1, 0.7
	Wfdc17, WAP four-disulfide core domain 17, 1.6
