# Supplementary material for: Fur removal promotes an earlier expression of involution-related genes in mammary gland of lactating mice
Source: J Comp Physiol B. 2023 Jan 18;193(2):171–92. doi: 10.1007/s00360-023-01474-9 (PMC9992052; doi:10.1007/s00360-023-01474-9)
Supplement: Supplementary file 10 — Supplementary Table 9 (XLSX 26 KB) [file 360_2023_1474_MOESM10_ESM.xlsx]

## Sheet: Supplementary Table 9
	Supplementary Table 9. Details of 4 downstream effects predicted from gene expression changes in the mammary gland of shaved vs unshaved lactating mice
	(n = 5 females per group) by Ingenuity Pathway Analysis (IPA). The analysis was performed on 752 DEGs (for details see Supplementary Table 3).
	Downstream effects were considered significant at Benjamini-Hochberg (B-H) multiple testing correction p-value < 0.05 and the number of contributing genes > 100.
	The z-score ≥ 2 predicts increased downstream effects, while z-score ≤ −2 predicts decreased downstream effects; the lack of prediction is indicated by a hyphen (-).
	Downstream effect predicted by IPA							Contributing genes (DEGs associated with each downstream effect)1
	Biological process or disease	Functional category		B-H p-value	Activation state	z-score		Number	Gene symbols
			.
	Apoptosis	Cell Death and Survival	.	0.0121	-	-0.019		150	Abca1, Abce1, Adar, Ago4, Ahr, Akt1, Akt3, Angptl4, Ano6, Apaf1, Apln, Atf2, Atf3, Aurka, Bach1, Bag2, Bax, Bbc3, Bcl2l11, Bik, Bmf, Cacfd1, Casp2, Ccdc86, Ccnd1, Ccni, Cd14, Cd1d1, Cdc20, Cdc25a, Cdh1, Cdk19, Cdkn1b, Cebpb, Cebpd, Chil1, Cited2, Cpeb1, Crebl2, Ctsl, Cycs, Des, Dnase2a, Dynll1, Efna1, Egln3, Egr1, Eif5a, Ephx1, Erbb3, Ets2, Fas, Fh1, Flcn, Fnip1, Fnip2, Foxp1, Fth1, Gadd45a, Gata…
	Cell Movement	Cellular Movement	.	0.0121	-	1.072		125	Abr, Adgrg6, Ahr, Akt1, Akt3, Angptl4, Ano6, Apaf1, Apln, Appl1, Appl2, Aqp3, Arid5b, Aurka, Bax, Btg2, Ccnd1, Cd14, Cd1d1, Cdh1, Cdkn1b, Cebpd, Chil1, Clasp2, Cnbd2, Cpeb1, Ctsl, Cx3cl1, Dock7, Dstn, Ednrb, Efna1, Efna5, Egln3, Erbb3, F3, Fas, Fh1, Fhl2, Fnbp1l, Fosl2, Foxp1, Fzd3, Gadd45a, Gata3, Gcnt1, Grb7, H2-K1, Hmox1, Hspd1, Ifngr2, Igfbp5, Il15, Irs2, Itga8, Jak2, Kdr, Klf6, Lif, Lima1, L…
	Solid Tumor	Cancer	.	0.0121	Decreased	-2.868		122	Adamts5, Ahr, Aimp2, Akt1, Angptl4, Ano6, Arid2, Arid4b, Ass1, Atad3a, Atf2, Atf3, Aurka, Bag2, Bax, Bbc3, Bcl2l11, Bmf, Btg2, Cad, Casp2, Cbx7, Ccnd1, Cd1d1, Cdc20, Cdc25a, Cdh1, Cdkn1b, Cebpb, Cebpd, Chaf1b, Chil1, Chka, Cldn3, Cpeb1, Ctsl, Cx3cl1, Ednrb, Egr1, Erbb3, Ets2, Fas, Fnip1, Fnip2, Fth1, Gadd45a, Gart, Hmga1, Hmox1, Hunk, Hyou1, Ier3, Igfbp5, Il15, Irs2, Jak2, Kdm5a, Kdr, Klf6, Kpna2…
	Migration of Cells	Cellular Movement	.	0.0121	-	0.901		113	Abr, Adgrg6, Ahr, Akt1, Akt3, Angptl4, Ano6, Apaf1, Apln, Appl1, Appl2, Aqp3, Arid5b, Aurka, Bax, Btg2, Ccnd1, Cd14, Cd1d1, Cdh1, Cdkn1b, Chil1, Clasp2, Ctsl, Cx3cl1, Dock7, Ednrb, Efna5, Egln3, Erbb3, F3, Fas, Fhl2, Fosl2, Foxp1, Fzd3, Gadd45a, Gata3, Gcnt1, Grb7, H2-K1, Hmox1, Hspd1, Ifngr2, Igfbp5, Il15, Irs2, Itga8, Jak2, Kdr, Klf6, Lima1, Lrch1, Lrp8, Lyn, Map3k8, Map4k4, Mapk13, Mapk3, Marc…
	1 Gene symbols and names, followed by Log2 FC
	Abca1, ATP-binding cassette, sub-family A (ABC1), member 1, 1.7
	Abce1, ATP-binding cassette, sub-family E (OABP), member 1, -0.6
	Abr, active BCR-related gene, -1.2
	Adamts5, a disintegrin-like and metallopeptidase (reprolysin type) with thrombospondin type 1 motif, 5 (aggrecanase-2), -1.9
	Adar, adenosine deaminase, RNA-specific, -0.8
	Adgrg6, adhesion G protein-coupled receptor G6, 1.7
	Ago4, argonaute RISC catalytic subunit 4, 0.7
	Ahr, aryl-hydrocarbon receptor, 1.2
	Aimp2, aminoacyl tRNA synthetase complex-interacting multifunctional protein 2, -0.9
	Akt1, thymoma viral proto-oncogene 1, -0.7
	Akt3, thymoma viral proto-oncogene 3, 0.8
	Angptl4, angiopoietin-like 4, 3.6
	Ano6, anoctamin 6, 0.6
	Apaf1, apoptotic peptidase activating factor 1, 0.6
	Apln, apelin, -2.5
	Appl1, adaptor protein, phosphotyrosine interaction, PH domain and leucine zipper containing 1, 0.5
	Appl2, adaptor protein, phosphotyrosine interaction, PH domain and leucine zipper containing 2, 0.8
	Aqp3, aquaporin 3, -1.4
	Arid2, AT rich interactive domain 2 (ARID, RFX-like), 0.5
	Arid4b, AT rich interactive domain 4B (RBP1-like), 0.7
	Arid5b, AT rich interactive domain 5B (MRF1-like), 1.6
	Ass1, argininosuccinate synthetase 1, -0.5
	Atad3a, ATPase family, AAA domain containing 3A, -0.6
	Atf2, activating transcription factor 2, 0.5
	Atf3, activating transcription factor 3, 1.7
	Aurka, aurora kinase A, -0.9
	Bach1, BTB and CNC homology 1, basic leucine zipper transcription factor 1, 0.7
	Bag2, BCL2-associated athanogene 2, -0.6
	Bax, BCL2-associated X protein, 1.2
	Bbc3, BCL2 binding component 3, 1.3
	Bcl2l11, BCL2-like 11 (apoptosis facilitator), 1.2
	Bik, BCL2-interacting killer, 1.2
	Bmf, BCL2 modifying factor, 1.1
	Btg2, BTG anti-proliferation factor 2, 2.0
	Cacfd1, calcium channel flower domain containing 1, -0.6
	Cad, carbamoyl-phosphate synthetase 2, aspartate transcarbamylase, and dihydroorotase, -0.8
	Casp2, caspase 2, 0.6
	Cbx7, chromobox 7, 0.6
	Ccdc86, coiled-coil domain containing 86, -0.6
	Ccnd1, cyclin D1, -1.4
	Ccni, cyclin I, 0.5
	Cd14, CD14 antigen, 2.4
	Cd1d1, CD1d1 antigen, 1.0
	Cdc20, cell division cycle 20, -1.7
	Cdc25a, cell division cycle 25A, -0.6
	Cdh1, cadherin 1, 0.7
	Cdk19, cyclin-dependent kinase 19, 0.8
	Cdkn1b, cyclin-dependent kinase inhibitor 1B, 0.5
	Cebpb, CCAAT/enhancer binding protein (C/EBP), beta, 1.0
	Cebpd, CCAAT/enhancer binding protein (C/EBP), delta, 1.2
	Chaf1b, chromatin assembly factor 1, subunit B (p60), 0.6
	Chil1, chitinase-like 1, 2.5
	Chka, choline kinase alpha, 0.9
	Cited2, Cbp/p300-interacting transactivator, with Glu/Asp-rich carboxy-terminal domain, 2, 0.6
	Clasp2, CLIP associating protein 2, 0.7
	Cldn3, claudin 3, 0.9
	Cnbd2, cyclic nucleotide binding domain containing 2, 2.4
	Cpeb1, cytoplasmic polyadenylation element binding protein 1, 1.0
	Crebl2, cAMP responsive element binding protein-like 2, 0.7
	Ctsl, cathepsin L, 1.1
	Cx3cl1, chemokine (C-X3-C motif) ligand 1, 0.9
	Cycs, cytochrome c, somatic, -0.6
	Des, desmin, -3.8
	Dnase2a, deoxyribonuclease II alpha, 0.7
	Dock7, dedicator of cytokinesis 7, 1.0
	Dstn, destrin, 0.7
	Dynll1, dynein light chain LC8-type 1, -0.6
	Ednrb, endothelin receptor type B, 1.3
	Efna1, ephrin A1, 1.1
	Efna5, ephrin A5, 2.1
	Egln3, egl-9 family hypoxia-inducible factor 3, -2.2
	Egr1, early growth response 1, 2.0
	Eif5a, eukaryotic translation initiation factor 5A, -0.5
	Ephx1, epoxide hydrolase 1, microsomal, 1.9
	Erbb3, erb-b2 receptor tyrosine kinase 3, 1.1
	Ets2, E26 avian leukemia oncogene 2, 3' domain, 0.5
	F3, coagulation factor III, 2.5
	Fas, Fas (TNF receptor superfamily member 6), 0.8
	Fh1, fumarate hydratase 1, -0.6
	Fhl2, four and a half LIM domains 2, 1.3
	Flcn, folliculin, 0.7
	Fnbp1l, formin binding protein 1-like, 0.8
	Fnip1, folliculin interacting protein 1, 0.9
	Fnip2, folliculin interacting protein 2, 1.3
	Fosl2, fos-like antigen 2, 1.0
	Foxp1, forkhead box P1, 0.9
	Fth1, ferritin heavy polypeptide 1, 0.8
	Fzd3, frizzled class receptor 3, 1.0
	Gadd45a, growth arrest and DNA-damage-inducible 45 alpha, 2.2
	Gart, phosphoribosylglycinamide formyltransferase, -0.7
	Gata3, GATA binding protein 3, 0.7
	Gcnt1, glucosaminyl (N-acetyl) transferase 1, core 2, -1.6
	Gnl3, guanine nucleotide binding protein-like 3 (nucleolar), -0.7
	Gpm6b, glycoprotein m6b, -0.7
	Grb7, growth factor receptor bound protein 7, 1.2
	H2-K1, histocompatibility 2, K1, K region, -0.8
	Hipk2, homeodomain interacting protein kinase 2, 0.6
	Hmga1, high mobility group AT-hook 1, 0.6
	Hmox1, heme oxygenase 1, 1.5
	Hspd1, heat shock protein 1 (chaperonin), -0.6
	Hunk, hormonally upregulated Neu-associated kinase, -1.3
	Hyou1, hypoxia up-regulated 1, -0.7
	Ier3, immediate early response 3, 1.7
	Ifngr2, interferon gamma receptor 2, 0.7
	Igfbp5, insulin-like growth factor binding protein 5, 2.1
	Il15, interleukin 15, -0.8
	Ints1, integrator complex subunit 1, -0.5
	Ip6k2, inositol hexaphosphate kinase 2, 0.8
	Ipo4, importin 4, -0.6
	Irs2, insulin receptor substrate 2, -1.4
	Itga8, integrin alpha 8, 1.2
	Itpr1, inositol 1,4,5-trisphosphate receptor 1, 0.9
	Jak2, Janus kinase 2, 0.6
	Jmjd1c, jumonji domain containing 1C, 0.6
	Kdm3a, lysine (K)-specific demethylase 3A, 0.8
	Kdm5a, lysine (K)-specific demethylase 5A, 0.7
	Kdr, kinase insert domain protein receptor, -0.9
	Klf6, Kruppel-like factor 6, 1.3
	Kpna2, karyopherin (importin) alpha 2, -0.6
	Krt18, keratin 18, 1.1
	Lamb1, laminin B1, -0.6
	Ldb3, LIM domain binding 3, -1.1
	Lgr4, leucine-rich repeat-containing G protein-coupled receptor 4, 0.6
	Lif, leukemia inhibitory factor, 2.8
	Lima1, LIM domain and actin binding 1, 1.1
	Lmo7, LIM domain only 7, 1.4
	Lrch1, leucine-rich repeats and calponin homology (CH) domain containing 1, 0.7
	Lrp8, low density lipoprotein receptor-related protein 8, apolipoprotein e receptor, -1.0
	Lurap1l, leucine rich adaptor protein 1-like, 1.0
	Lyn, LYN proto-oncogene, Src family tyrosine kinase, 1.0
	Man2a1, mannosidase 2, alpha 1, 0.8
	Manf, mesencephalic astrocyte-derived neurotrophic factor, -0.6
	Map3k2, mitogen-activated protein kinase kinase kinase 2, 0.8
	Map3k8, mitogen-activated protein kinase kinase kinase 8, 1.5
	Map4k4, mitogen-activated protein kinase kinase kinase kinase 4, 0.8
	Mapk13, mitogen-activated protein kinase 13, 0.6
	Mapk3, mitogen-activated protein kinase 3, 0.9
	Marcksl1, MARCKS-like 1, 0.7
	Mbp, myelin basic protein, 0.6
	Mdga1, MAM domain containing glycosylphosphatidylinositol anchor 1, -0.9
	Mdk, midkine, 2.4
	Mgmt, O-6-methylguanine-DNA methyltransferase, 0.9
	Mki67, antigen identified by monoclonal antibody Ki 67, -1.5
	Mmp28, matrix metallopeptidase 28 (epilysin), -1.1
	Morrbid, myeloid RNA regulator of BCL2L11 induced cell death, 0.8
	Mpzl1, myelin protein zero-like 1, 1.1
	Mxi1, MAX interactor 1, dimerization protein, 0.8
	Mybbp1a, MYB binding protein (P160) 1a, -0.5
	Ncoa2, nuclear receptor coactivator 2, 0.7
	Ndel1, nudE neurodevelopment protein 1 like 1, 0.5
	Notch1, notch 1, 0.9
	Notch3, notch 3, -0.9
	Odc1, ornithine decarboxylase, structural 1, -1.5
	Ophn1, oligophrenin 1, 0.7
	Osbpl8, oxysterol binding protein-like 8, 0.6
	P4hb, prolyl 4-hydroxylase, beta polypeptide, -0.7
	Pa2g4, proliferation-associated 2G4, -0.6
	Pak1, p21 (RAC1) activated kinase 1, 0.6
	Pde4b, phosphodiesterase 4B, cAMP specific, 0.9
	Pdk4, pyruvate dehydrogenase kinase, isoenzyme 4, 3.4
	Pdlim4, PDZ and LIM domain 4, -1.0
	Pglyrp1, peptidoglycan recognition protein 1, -1.9
	Pidd1, p53 induced death domain protein 1, -0.9
	Pik3cb, phosphatidylinositol-4,5-bisphosphate 3-kinase catalytic subunit beta, 0.6
	Pik3ip1, phosphoinositide-3-kinase interacting protein 1, 1.6
	Pik3r1, phosphoinositide-3-kinase regulatory subunit 1, 0.8
	Plekhf1, pleckstrin homology domain containing, family F (with FYVE domain) member 1, 0.8
	Ppp1r15a, protein phosphatase 1, regulatory subunit 15A, 0.9
	Pprc1, peroxisome proliferative activated receptor, gamma, coactivator-related 1, -1.0
	Prmt5, protein arginine N-methyltransferase 5, -0.6
	Ptch1, patched 1, 0.6
	Ptgs1, prostaglandin-endoperoxide synthase 1, -1.0
	Ptpra, protein tyrosine phosphatase, receptor type, A, -0.6
	Pycr2, pyrroline-5-carboxylate reductase family, member 2, -1.0
	Rad9a, RAD9 checkpoint clamp component A, -0.7
	Ramp1, receptor (calcitonin) activity modifying protein 1, 1.0
	Rassf6, Ras association (RalGDS/AF-6) domain family member 6, -0.9
	Rb1cc1, RB1-inducible coiled-coil 1, 0.6
	Reps2, RALBP1 associated Eps domain containing protein 2, 0.9
	Ret, ret proto-oncogene, -1.2
	Rffl, ring finger and FYVE like domain containing protein, 0.6
	Rhob, ras homolog family member B, 1.1
	Rhoc, ras homolog family member C, 0.8
	Rictor, RPTOR independent companion of MTOR, complex 2, 0.8
	Rnase1, ribonuclease, RNase A family, 1 (pancreatic), 2.5
	Rrm2, ribonucleotide reductase M2, -1.5
	Rrp12, ribosomal RNA processing 12 homolog, -0.8
	Rspo1, R-spondin 1, -3.3
	Runx1, runt related transcription factor 1, 1.7
	Sash1, SAM and SH3 domain containing 1, 0.8
	Sat1, spermidine/spermine N1-acetyl transferase 1, 1.2
	Scarb2, scavenger receptor class B, member 2, 0.9
	Scd1, stearoyl-Coenzyme A desaturase 1, -1.0
	Sdf2l1, stromal cell-derived factor 2-like 1, -0.6
	Sec23b, SEC23 homolog B, COPII coat complex component, -1.3
	Sema6d, sema domain, transmembrane domain (TM), and cytoplasmic domain, (semaphorin) 6D, 0.9
	Sema7a, sema domain, immunoglobulin domain (Ig), and GPI membrane anchor, (semaphorin) 7A, -2.1
	Sirt1, sirtuin 1, 0.9
	Slc17a9, solute carrier family 17, member 9, -1.6
	Slc2a8, solute carrier family 2, (facilitated glucose transporter), member 8, 0.7
	Slc35c1, solute carrier family 35, member C1, -0.6
	Slc7a2, solute carrier family 7 (cationic amino acid transporter, y+ system), member 2, -1.1
	Slpi, secretory leukocyte peptidase inhibitor, 2.0
	Smad1, SMAD family member 1, 0.7
	Smad4, SMAD family member 4, 0.5
	Smyd5, SET and MYND domain containing 5, -0.7
	Snd1, staphylococcal nuclease and tudor domain containing 1, -0.6
	Snhg6, small nucleolar RNA host gene 6, -0.7
	Socs3, suppressor of cytokine signaling 3, 1.8
	Sox4, SRY (sex determining region Y)-box 4, 2.4
	Spout1, SPOUT domain containing methyltransferase 1, -0.9
	Srebf1, sterol regulatory element binding transcription factor 1, -1.2
	Srm, spermidine synthase, -1.0
	St3gal1, ST3 beta-galactoside alpha-2,3-sialyltransferase 1, -0.8
	St3gal4, ST3 beta-galactoside alpha-2,3-sialyltransferase 4, -0.9
	Stard13, StAR-related lipid transfer (START) domain containing 13, -1.8
	Steap3, STEAP family member 3, -0.8
	Stip1, stress-induced phosphoprotein 1, -0.5
	Tbpl1, TATA box binding protein-like 1, 0.7
	Tead2, TEA domain family member 2, 1.2
	Tfap2c, transcription factor AP-2, gamma, -1.3
	Thbd, thrombomodulin, -1.7
	Thbs1, thrombospondin 1, 1.9
	Thop1, thimet oligopeptidase 1, -0.6
	Timp2, tissue inhibitor of metalloproteinase 2, 0.6
	Tirap, toll-interleukin 1 receptor (TIR) domain-containing adaptor protein, -0.6
	Tlr4, toll-like receptor 4, 0.9
	Tlr5, toll-like receptor 5, -1.1
	Tm4sf1, transmembrane 4 superfamily member 1, 1.5
	Tm7sf3, transmembrane 7 superfamily member 3, 0.6
	Tnfsf10, tumor necrosis factor (ligand) superfamily, member 10, -0.8
	Tnk2, tyrosine kinase, non-receptor, 2, -0.7
	Tnni3, troponin I, cardiac 3, -1.2
	Top2b, topoisomerase (DNA) II beta, 0.6
	Tph1, tryptophan hydroxylase 1, -2.2
	Trim2, tripartite motif-containing 2, 1.1
	Trp53inp1, transformation related protein 53 inducible nuclear protein 1, 2.2
	Tsc22d1, TSC22 domain family, member 1, 1.2
	Ubr1, ubiquitin protein ligase E3 component n-recognin 1, 1.1
	Uhrf1, ubiquitin-like, containing PHD and RING finger domains, 1, -1.7
	Usp36, ubiquitin specific peptidase 36, -0.5
	Vstm5, V-set and transmembrane domain containing 5, -1.3
	Vtn, vitronectin, -0.7
	Wfdc17, WAP four-disulfide core domain 17, 1.6
	Yes1, YES proto-oncogene 1, Src family tyrosine kinase, 0.5
	Zfand5, zinc finger, AN1-type domain 5, 0.7
	Zfp871, zinc finger protein 871, 0.5
