# Supplementary material for: Fur removal promotes an earlier expression of involution-related genes in mammary gland of lactating mice
Source: J Comp Physiol B. 2023 Jan 18;193(2):171–92. doi: 10.1007/s00360-023-01474-9 (PMC9992052; doi:10.1007/s00360-023-01474-9)
Supplement: Supplementary file 11 — Supplementary Table 10 (XLSX 1589 KB) [file 360_2023_1474_MOESM11_ESM.xlsx]

## Sheet: Supplementary Table 10
	Supplementary Table 10. Results of correlation analysis between mammary gland gene expression (normalised CPM values) and milk production (kJ/day) in 5 shaved mice,
	5 unshaved mice, and both shaved and unshaved mice (n = 10) with the fur effect blocked. Correlations were considered significant at FDR < 0.05 (highlighted in red), yielding
	0, 0 and 2 genes for shaved, unshaved and all mice, respectively.
	Shaved mice (n = 5)						Unshaved mice (n = 5)						Shaved and unshaved mice (n = 10) with the fur effect blocked
	Gene symbol	Gene name	correlation coefficient r	p-value	FDR		Gene symbol	Gene name	correlation coefficient r	p-value	FDR		Gene symbol	Gene name	correlation coefficient r	p-value	FDR
	Cd2bp2	CD2 cytoplasmic tail binding protein 2	-0.999258	2.42443e-05	0.136716		Aff1	AF4/FMR2 family, member 1	0.998017	0.000105981	0.572601		Cd276	CD276 antigen	-0.976467	6.43369e-06	0.0489698
	Cttnbp2nl	CTTNBP2 N-terminal like	-0.998535	6.73204e-05	0.136716		Cdc42ep3	CDC42 effector protein (Rho GTPase binding) 3	-0.995227	0.000395506	0.572601		Daglb	diacylglycerol lipase, beta	-0.972766	1.06874e-05	0.0489698
	Atpif1	ATPase inhibitory factor 1	-0.998212	9.07678e-05	0.136716		Daglb	diacylglycerol lipase, beta	-0.995787	0.000328072	0.572601		Trim26	tripartite motif-containing 26	0.956747	5.3112e-05	0.162239
	Nr1h2	nuclear receptor subfamily 1, group H, member 2	-0.998172	9.37577e-05	0.136716		Npnt	nephronectin	-0.995053	0.000417344	0.572601		Ado	2-aminoethanethiol (cysteamine) dioxygenase	0.767312	0.0158011	0.287399
	Slc41a2	solute carrier family 41, member 2	-0.997979	0.000109055	0.136716		Rps9	ribosomal protein S9	-0.996812	0.000215987	0.572601		Hacd1	3-hydroxyacyl-CoA dehydratase 1	-0.830181	0.00560426	0.287399
	Vwa5a	von Willebrand factor A domain containing 5A	-0.997495	0.000150452	0.136716		Vac14	Vac14 homolog (S. cerevisiae)	-0.994439	0.000497427	0.572601		Phgdh	3-phosphoglycerate dehydrogenase	0.751586	0.0195359	0.287399
	Arhgap27	Rho GTPase activating protein 27	-0.997355	0.000163211	0.136716		Vps4a	vacuolar protein sorting 4A	0.994863	0.000441619	0.572601		Azi2	5-azacytidine induced gene 2	0.816797	0.0072078	0.287399
	Tecpr1	tectonin beta-propeller repeat containing 1	0.996988	0.00019835	0.136716		Hddc3	HD domain containing 3	0.996856	0.000211479	0.572601		Pfkfb3	6-phosphofructo-2-kinase/fructose-2,6-biphosphatase 3	-0.743684	0.0216156	0.287399
	Tpk1	thiamine pyrophosphokinase	-0.996973	0.000199785	0.136716		Cd276	CD276 antigen	-0.991905	0.000873274	0.731089		Adamts9	a disintegrin-like and metallopeptidase (reprolysin type) with thrombospondin type 1 motif, 9	-0.83318	0.00528178	0.287399
	Slc39a14	solute carrier family 39 (zinc transporter), member 14	0.996817	0.000215488	0.136716		Gjb6	gap junction protein, beta 6	-0.992149	0.000834109	0.731089		Akap13	A kinase (PRKA) anchor protein 13	-0.81292	0.00772476	0.287399
	Sptan1	spectrin alpha, non-erythrocytic 1	-0.99679	0.000218227	0.136716		Mau2	MAU2 sister chromatid cohesion factor	0.992422	0.000791019	0.731089		Acp2	acid phosphatase 2, lysosomal	-0.88522	0.00150516	0.287399
	Sp3	trans-acting transcription factor 3	0.996754	0.000221897	0.136716		C2cd5	C2 calcium-dependent domain containing 5	-0.988358	0.00150534	0.916647		Anp32a	acidic (leucine-rich) nuclear phosphoprotein 32 family, member A	0.835406	0.00505085	0.287399
	Wdr3	WD repeat domain 3	0.996708	0.000226597	0.136716		Camta1	calmodulin binding transcription activator 1	-0.983743	0.00248218	0.916647		Arpc5	actin related protein 2/3 complex, subunit 5	-0.804419	0.0089449	0.287399
	Atp6v0e	ATPase, H+ transporting, lysosomal V0 subunit E	-0.996704	0.000227075	0.136716		Cnih1	cornichon family AMPA receptor auxiliary protein 1	-0.985243	0.00214726	0.916647		Ascc1	activating signal cointegrator 1 complex subunit 1	-0.900835	0.000916545	0.287399
	Gmppb	GDP-mannose pyrophosphorylase B	0.996648	0.000232797	0.136716		Fam149b	family with sequence similarity 149, member B	0.98375	0.00248053	0.916647		Abt1	activator of basal transcription 1	0.745192	0.0212079	0.287399
	Dmkn	dermokine	-0.99662	0.000235743	0.136716		Fmn1	formin 1	0.988568	0.00146485	0.916647		Acad9	acyl-Coenzyme A dehydrogenase family, member 9	0.799071	0.00977591	0.287399
	Angptl4	angiopoietin-like 4	-0.996433	0.000255647	0.137688		Gstm5	glutathione S-transferase, mu 5	-0.989557	0.00127898	0.916647		Acadl	acyl-Coenzyme A dehydrogenase, long-chain	-0.749902	0.0199674	0.287399
	Nck2	non-catalytic region of tyrosine kinase adaptor protein 2	-0.996197	0.000281353	0.137688		Ltn1	listerin E3 ubiquitin protein ligase 1	0.986164	0.00194952	0.916647		Acads	acyl-Coenzyme A dehydrogenase, short chain	-0.768666	0.0155038	0.287399
	Gtf2ird1	general transcription factor II I repeat domain-containing 1	-0.996057	0.000297037	0.137688		Mrpl49	mitochondrial ribosomal protein L49	-0.987254	0.00172404	0.916647		Acox1	acyl-Coenzyme A oxidase 1, palmitoyl	-0.870514	0.00226121	0.287399
	Mgat5	mannoside acetylglucosaminyltransferase 5	-0.995983	0.000305436	0.137688		Nkap	NFKB activating protein	0.984764	0.00225242	0.916647		Agk	acylglycerol kinase	-0.722331	0.0279538	0.287399
	Tbc1d1	TBC1 domain family, member 1	-0.995929	0.000311612	0.137688		Psip1	PC4 and SFRS1 interacting protein 1	0.988869	0.00140741	0.916647		Acyp2	acylphosphatase 2, muscle type	-0.831367	0.00547522	0.287399
	Ebf1	early B cell factor 1	-0.995597	0.000350441	0.147806		Smc5	structural maintenance of chromosomes 5	0.986724	0.00183257	0.916647		Adamtsl4	ADAMTS-like 4	-0.825599	0.00612248	0.287399
	Ralgps1	Ral GEF with PH domain and SH3 binding motif 1	0.994792	0.000450767	0.149754		Tubgcp3	tubulin, gamma complex associated protein 3	0.983716	0.00248846	0.916647		Ap1b1	adaptor protein complex AP-1, beta 1 subunit	0.744667	0.0213492	0.287399
	Mx1	MX dynamin-like GTPase 1	-0.994674	0.000466233	0.149754		Wdr55	WD repeat domain 55	0.985538	0.00208313	0.916647		Ap1s1	adaptor protein complex AP-1, sigma 1	-0.792054	0.0109429	0.287399
	Rbm3	RNA binding motif (RNP1, RRM) protein 3	-0.994633	0.000471647	0.149754		Wtap	WT1 associating protein	0.984556	0.00229862	0.916647		Ap3m1	adaptor-related protein complex 3, mu 1 subunit	0.814722	0.00748138	0.287399
	Oaz2	ornithine decarboxylase antizyme 2	-0.994444	0.000496748	0.149754		Trak1	trafficking protein, kinesin binding 1	0.983129	0.00262396	0.929385		Ap5z1	adaptor-related protein complex 5, zeta 1 subunit	-0.784474	0.0123055	0.287399
	Ccdc43	coiled-coil domain containing 43	-0.994443	0.000496864	0.149754		Abhd4	abhydrolase domain containing 4	0.981778	0.00294472	0.958689		Ap1m1	adaptor-related protein complex AP-1, mu subunit 1	-0.788817	0.0115117	0.287399
	Zswim6	zinc finger SWIM-type containing 6	-0.994421	0.000499761	0.149754		Elf2	E74-like factor 2	-0.981472	0.003019	0.958689		Ap4m1	adaptor-related protein complex AP-4, mu 1	-0.735447	0.023934	0.287399
	Nfe2l3	nuclear factor, erythroid derived 2, like 3	-0.994328	0.000512399	0.149754		Klhl18	kelch-like 18	0.982188	0.00284614	0.958689		Adal	adenosine deaminase-like	0.747398	0.0206209	0.287399
	Pld2	phospholipase D2	-0.994044	0.000551329	0.149754		Agpat1	1-acylglycerol-3-phosphate O-acyltransferase 1 (lysophosphatidic acid acyltransferase, alpha)	0.503299	0.387368	0.99976		Adk	adenosine kinase	0.717112	0.0296685	0.287399
	Rtf2	replication termination factor 2	-0.993846	0.000578997	0.149754		Agpat3	1-acylglycerol-3-phosphate O-acyltransferase 3	-0.222366	0.719226	0.99976		Adgrf1	adhesion G protein-coupled receptor F1	0.731412	0.0251269	0.287399
	Wdsub1	WD repeat, SAM and U-box domain containing 1	-0.993838	0.000580073	0.149754		Agpat5	1-acylglycerol-3-phosphate O-acyltransferase 5 (lysophosphatidic acid acyltransferase, epsilon)	0.360623	0.550996	0.99976		Adgrl4	adhesion G protein-coupled receptor L4	-0.862575	0.00276228	0.287399
	Plppr3	phospholipid phosphatase related 3	-0.993645	0.000607523	0.149754		Accs	1-aminocyclopropane-1-carboxylate synthase (non-functional)	0.0514863	0.934475	0.99976		Amigo1	adhesion molecule with Ig like domain 1	0.857041	0.00315369	0.287399
	Psme3	proteaseome (prosome, macropain) activator subunit 3 (PA28 gamma, Ki)	0.993612	0.000612361	0.149754		Bpgm	2,3-bisphosphoglycerate mutase	-0.463021	0.432263	0.99976		Amigo2	adhesion molecule with Ig like domain 2	-0.752111	0.0194026	0.287399
	Swap70	SWA-70 protein	-0.993508	0.000627258	0.149754		Cnp	2',3'-cyclic nucleotide 3' phosphodiesterase	-0.487736	0.40458	0.99976		Arfgef1	ADP-ribosylation factor guanine nucleotide-exchange factor 1(brefeldin A-inhibited)	0.715521	0.0302046	0.287399
	Itgb1	integrin beta 1 (fibronectin receptor beta)	-0.993485	0.000630702	0.149754		Decr1	2,4-dienoyl CoA reductase 1, mitochondrial	-0.115578	0.85317	0.99976		Arl15	ADP-ribosylation factor-like 15	-0.836719	0.00491787	0.287399
	Pramel12	PRAME like 12	-0.99336	0.000648884	0.149754		Dhcr24	24-dehydrocholesterol reductase	-0.572045	0.313596	0.99976		Arl4d	ADP-ribosylation factor-like 4D	0.759131	0.0176781	0.287399
	Igfbp5	insulin-like growth factor binding protein 5	-0.992979	0.000705448	0.149754		Decr2	2-4-dienoyl-Coenzyme A reductase 2, peroxisomal	0.406672	0.496859	0.99976		Arl6ip1	ADP-ribosylation factor-like 6 interacting protein 1	-0.840443	0.00455388	0.287399
	Prkcz	protein kinase C, zeta	-0.99281	0.000731093	0.149754		Oas1a	2'-5' oligoadenylate synthetase 1A	0.497916	0.393301	0.99976		Arl6ip5	ADP-ribosylation factor-like 6 interacting protein 5	-0.788254	0.0116126	0.287399
	Cd81	CD81 antigen	-0.992659	0.000754176	0.149754		Oas1b	2'-5' oligoadenylate synthetase 1B	0.441833	0.456321	0.99976		Adra2c	adrenergic receptor, alpha 2c	0.755961	0.0184437	0.287399
	Bloc1s3	biogenesis of lysosomal organelles complex-1, subunit 3	-0.992611	0.000761606	0.149754		Oas2	2'-5' oligoadenylate synthetase 2	0.337913	0.57809	0.99976		Aff1	AF4/FMR2 family, member 1	0.934376	0.000223469	0.287399
	Pold1	polymerase (DNA directed), delta 1, catalytic subunit	-0.992598	0.000763631	0.149754		Oasl1	2'-5' oligoadenylate synthetase-like 1	0.314032	0.606834	0.99976		Akr1a1	aldo-keto reductase family 1, member A1 (aldehyde reductase)	-0.826708	0.00599418	0.287399
	Thsd4	thrombospondin, type I, domain containing 4	-0.992472	0.000783122	0.149754		Oasl2	2'-5' oligoadenylate synthetase-like 2	0.212604	0.731358	0.99976		Aldoc	aldolase C, fructose-bisphosphate	0.718974	0.0290489	0.287399
	Sox4	SRY (sex determining region Y)-box 4	-0.992469	0.000783593	0.149754		Ado	2-aminoethanethiol (cysteamine) dioxygenase	0.585355	0.299775	0.99976		Ganab	alpha glucosidase 2 alpha neutral subunit	0.817625	0.00710058	0.287399
	Pdk4	pyruvate dehydrogenase kinase, isoenzyme 4	-0.992464	0.000784358	0.149754		Ogfod1	2-oxoglutarate and iron-dependent oxygenase domain containing 1	-0.0664331	0.915477	0.99976		Amt	aminomethyltransferase	0.779203	0.0133173	0.287399
	Stk40	serine/threonine kinase 40	0.992405	0.000793635	0.149754		Ogfod2	2-oxoglutarate and iron-dependent oxygenase domain containing 2	-0.39682	0.508345	0.99976		Aopep	aminopeptidase O	-0.756258	0.0183709	0.287399
	Psrc1	proline/serine-rich coiled-coil 1	-0.992306	0.000809259	0.149754		Ogfod3	2-oxoglutarate and iron-dependent oxygenase domain containing 3	-0.268527	0.662255	0.99976		Aplp2	amyloid beta (A4) precursor-like protein 2	-0.752934	0.0191949	0.287399
	Paxx	non-homologous end joining factor	-0.992229	0.000821355	0.149754		Pxylp1	2-phosphoxylose phosphatase 1	0.0480059	0.9389	0.99976		Anapc4	anaphase promoting complex subunit 4	-0.823575	0.0063615	0.287399
	Odc1	ornithine decarboxylase, structural 1	0.992164	0.000831668	0.149754		Bpnt1	3'(2'), 5'-bisphosphate nucleotidase 1	0.136855	0.826296	0.99976		Anapc7	anaphase promoting complex subunit 7	-0.717356	0.029587	0.287399
	Pphln1	periphilin 1	0.992008	0.00085671	0.149754		Bpnt2	3'(2'), 5'-bisphosphate nucleotidase 2	0.327021	0.591169	0.99976		Anapc5	anaphase-promoting complex subunit 5	-0.790786	0.0111634	0.287399
	Cdkn1a	cyclin-dependent kinase inhibitor 1A (P21)	-0.991868	0.000879152	0.149754		Hmgcl	3-hydroxy-3-methylglutaryl-Coenzyme A lyase	0.168273	0.786763	0.99976		Amotl2	angiomotin-like 2	-0.71406	0.0307027	0.287399
	Gm26917	predicted gene, 26917	0.991753	0.000897943	0.149754		Hmgcr	3-hydroxy-3-methylglutaryl-Coenzyme A reductase	-0.853116	0.0660678	0.99976		Angptl4	angiopoietin-like 4	-0.759399	0.0176146	0.287399
	Mrpl39	mitochondrial ribosomal protein L39	0.991734	0.000901023	0.149754		Hmgcs1	3-hydroxy-3-methylglutaryl-Coenzyme A synthase 1	-0.628932	0.255697	0.99976		Ankhd1	ankyrin repeat and KH domain containing 1	0.783817	0.0124287	0.287399
	Trip6	thyroid hormone receptor interactor 6	-0.991628	0.000918412	0.149754		Hacd1	3-hydroxyacyl-CoA dehydratase 1	-0.816227	0.0919192	0.99976		Ankrd13d	ankyrin repeat domain 13 family, member D	0.891874	0.00122949	0.287399
	Itgb8	integrin beta 8	-0.991507	0.00093838	0.149754		Hacd2	3-hydroxyacyl-CoA dehydratase 2	-0.265622	0.66582	0.99976		Ankrd24	ankyrin repeat domain 24	0.790751	0.0111696	0.287399
	Wnt5b	wingless-type MMTV integration site family, member 5B	-0.991437	0.000950003	0.149754		Hacd3	3-hydroxyacyl-CoA dehydratase 3	-0.535424	0.352418	0.99976		Ankrd54	ankyrin repeat domain 54	0.720922	0.0284102	0.287399
	Tspan3	tetraspanin 3	-0.991401	0.000956007	0.149754		Bdh1	3-hydroxybutyrate dehydrogenase, type 1	-0.131902	0.832546	0.99976		Anxa6	annexin A6	0.74548	0.0211306	0.287399
	Manba	mannosidase, beta A, lysosomal	-0.991391	0.000957682	0.149754		Hibadh	3-hydroxyisobutyrate dehydrogenase	0.100772	0.871911	0.99976		Ano10	anoctamin 10	-0.773989	0.0143714	0.287399
	Scarb2	scavenger receptor class B, member 2	-0.991354	0.000963865	0.149754		Hibch	3-hydroxyisobutyryl-Coenzyme A hydrolase	0.112987	0.856447	0.99976		Aatf	apoptosis antagonizing transcription factor	0.83875	0.00471696	0.287399
	Glipr2	GLI pathogenesis-related 2	-0.991327	0.000968341	0.149754		Kdsr	3-ketodihydrosphingosine reductase	0.396958	0.508185	0.99976		Acap3	ArfGAP with coiled-coil, ankyrin repeat and PH domains 3	-0.722433	0.0279208	0.287399
	Ifi202b	interferon activated gene 202B	-0.991135	0.00100061	0.150137		Oxct1	3-oxoacid CoA transferase 1	0.0951307	0.879059	0.99976		Rere	arginine glutamic acid dipeptide (RE) repeats	0.757354	0.0181047	0.287399
	Stk11	serine/threonine kinase 11	0.99112	0.00100318	0.150137		Oxsm	3-oxoacyl-ACP synthase, mitochondrial	-0.534994	0.35288	0.99976		Rsrp1	arginine/serine rich protein 1	-0.758975	0.0177155	0.287399
	Nopchap1	NOP protein chaperone 1	-0.990859	0.00104766	0.150349		Papss1	3'-phosphoadenosine 5'-phosphosulfate synthase 1	-0.221931	0.719766	0.99976		Rsrc1	arginine/serine-rich coiled-coil 1	-0.737522	0.0233351	0.287399
	Cenpt	centromere protein T	-0.99079	0.00105947	0.150349		Phgdh	3-phosphoglycerate dehydrogenase	0.677346	0.209033	0.99976		Armc1	armadillo repeat containing 1	0.744515	0.0213904	0.287399
	Samd9l	sterile alpha motif domain containing 9-like	-0.990743	0.00106773	0.150349		Pdpk1	3-phosphoinositide dependent protein kinase 1	0.598616	0.286168	0.99976		Armc10	armadillo repeat containing 10	-0.720622	0.0285079	0.287399
	Sat1	spermidine/spermine N1-acetyl transferase 1	-0.990733	0.00106941	0.150349		Hoga1	4-hydroxy-2-oxoglutarate aldolase 1	-0.590398	0.294581	0.99976		Actr1a	ARP1 actin-related protein 1A, centractin alpha	-0.746649	0.0208188	0.287399
	Hic1	hypermethylated in cancer 1	-0.990452	0.00111829	0.154875		Nt5c	5',3'-nucleotidase, cytosolic	-0.286751	0.639964	0.99976		Actr5	ARP5 actin-related protein 5	0.740273	0.0225566	0.287399
	Xpnpep1	X-prolyl aminopeptidase (aminopeptidase P) 1, soluble	0.990265	0.00115136	0.155684		Nt5m	5',3'-nucleotidase, mitochondrial	-0.177292	0.775453	0.99976		Arntl2	aryl hydrocarbon receptor nuclear translocator-like 2	-0.753893	0.0189547	0.287399
	Zbtb18	zinc finger and BTB domain containing 18	0.990165	0.00116905	0.155684		Xrn1	5'-3' exoribonuclease 1	0.375281	0.533643	0.99976		Ahr	aryl-hydrocarbon receptor	-0.734669	0.0241611	0.287399
	Spata13	spermatogenesis associated 13	0.990135	0.00117447	0.155684		Xrn2	5'-3' exoribonuclease 2	-0.233636	0.705255	0.99976		Asrgl1	asparaginase like 1	-0.812538	0.00777692	0.287399
	Trim16	tripartite motif-containing 16	-0.989972	0.00120365	0.156302		Atic	5-aminoimidazole-4-carboxamide ribonucleotide formyltransferase/IMP cyclohydrolase	-0.876795	0.0509427	0.99976		Alg11	asparagine-linked glycosylation 11 (alpha-1,2-mannosyltransferase)	0.805627	0.00876413	0.287399
	Slc25a24	solute carrier family 25 (mitochondrial carrier, phosphate carrier), member 24	-0.989845	0.0012266	0.156302		Azi2	5-azacytidine induced gene 2	0.955835	0.0110675	0.99976		Arid5b	AT rich interactive domain 5B (MRF1-like)	-0.716169	0.0299858	0.287399
	Fgd3	FYVE, RhoGEF and PH domain containing 3	-0.989828	0.00122966	0.156302		Hmces	5-hydroxymethylcytosine (hmC) binding, ES cell specific	0.294411	0.630632	0.99976		Atxn10	ataxin 10	-0.75916	0.0176712	0.287399
	Klhl5	kelch-like 5	-0.989553	0.00127985	0.156934		Mtr	5-methyltetrahydrofolate-homocysteine methyltransferase	0.260688	0.671881	0.99976		Atl3	atlastin GTPase 3	-0.818034	0.00704801	0.287399
	Erlin1	ER lipid raft associated 1	0.989506	0.00128846	0.156934		Mtrr	5-methyltetrahydrofolate-homocysteine methyltransferase reductase	0.604309	0.280377	0.99976		Atpif1	ATPase inhibitory factor 1	-0.757053	0.0181775	0.287399
	Oasl2	2'-5' oligoadenylate synthetase-like 2	-0.989465	0.00129602	0.156934		Nt5dc1	5'-nucleotidase domain containing 1	0.527845	0.360591	0.99976		Atp13a1	ATPase type 13A1	0.741634	0.0221779	0.287399
	Cd9	CD9 antigen	-0.989272	0.00133169	0.156934		Nt5dc3	5'-nucleotidase domain containing 3	0.0798717	0.898412	0.99976		Atp2b1	ATPase, Ca++ transporting, plasma membrane 1	-0.726663	0.0265806	0.287399
	Mapre3	microtubule-associated protein, RP/EB family, member 3	-0.989138	0.00135664	0.156934		Nt5c2	5'-nucleotidase, cytosolic II	0.169583	0.785119	0.99976		Atp6v0e	ATPase, H+ transporting, lysosomal V0 subunit E	-0.935227	0.000213675	0.287399
	Rbms2	RNA binding motif, single stranded interacting protein 2	-0.989087	0.00136628	0.156934		Nt5c3b	5'-nucleotidase, cytosolic IIIB	0.526612	0.361925	0.99976		Atp6v1a	ATPase, H+ transporting, lysosomal V1 subunit A	-0.927868	0.000309122	0.287399
	Ap4m1	adaptor-related protein complex AP-4, mu 1	-0.989034	0.00137623	0.156934		Oplah	5-oxoprolinase (ATP-hydrolysing)	-0.795155	0.107809	0.99976		Atp6v1b2	ATPase, H+ transporting, lysosomal V1 subunit B2	-0.909503	0.000671291	0.287399
	B3galt4	UDP-Gal:betaGlcNAc beta 1,3-galactosyltransferase, polypeptide 4	0.988788	0.00142275	0.156934		Phykpl	5-phosphohydroxy-L-lysine phospholyase	0.0841462	0.892988	0.99976		Atp1b1	ATPase, Na+/K+ transporting, beta 1 polypeptide	-0.855332	0.00328191	0.287399
	Tspan5	tetraspanin 5	-0.98876	0.00142815	0.156934		Pfkfb3	6-phosphofructo-2-kinase/fructose-2,6-biphosphatase 3	-0.46137	0.434127	0.99976		Abca1	ATP-binding cassette, sub-family A (ABC1), member 1	-0.773928	0.0143841	0.287399
	Zscan22	zinc finger and SCAN domain containing 22	0.988729	0.00143389	0.156934		Pgls	6-phosphogluconolactonase	-0.451375	0.445452	0.99976		Abcb7	ATP-binding cassette, sub-family B (MDR/TAP), member 7	0.770983	0.0150038	0.287399
	Efna5	ephrin A5	-0.988695	0.00144044	0.156934		Pts	6-pyruvoyl-tetrahydropterin synthase	0.37886	0.529422	0.99976		Abcb8	ATP-binding cassette, sub-family B (MDR/TAP), member 8	-0.772701	0.0146402	0.287399
	Tmsb4x	thymosin, beta 4, X chromosome	-0.988619	0.00145491	0.156934		Dhcr7	7-dehydrocholesterol reductase	-0.77897	0.12052	0.99976		Abcc1	ATP-binding cassette, sub-family C (CFTR/MRP), member 1	-0.806887	0.00857809	0.287399
	Fastkd2	FAST kinase domains 2	-0.988555	0.00146728	0.156934		Adam10	a disintegrin and metallopeptidase domain 10	0.256017	0.677626	0.99976		Abcc5	ATP-binding cassette, sub-family C (CFTR/MRP), member 5	-0.781086	0.0129495	0.287399
	B3glct	beta-3-glucosyltransferase	-0.988533	0.00147142	0.156934		Adam17	a disintegrin and metallopeptidase domain 17	-0.611107	0.273503	0.99976		Abcf1	ATP-binding cassette, sub-family F (GCN20), member 1	0.715884	0.0300817	0.287399
	Trim26	tripartite motif-containing 26	0.988395	0.00149814	0.157969		Adam9	a disintegrin and metallopeptidase domain 9 (meltrin gamma)	0.178405	0.774059	0.99976		Atg10	autophagy related 10	-0.759096	0.0176866	0.287399
	Slc39a3	solute carrier family 39 (zinc transporter), member 3	-0.988293	0.00151787	0.158251		Adamts1	a disintegrin-like and metallopeptidase (reprolysin type) with thrombospondin type 1 motif, 1	0.137042	0.82606	0.99976		Atg14	autophagy related 14	-0.746223	0.0209321	0.287399
	Zbtb11	zinc finger and BTB domain containing 11	0.988095	0.00155659	0.160484		Adamts10	a disintegrin-like and metallopeptidase (reprolysin type) with thrombospondin type 1 motif, 10	-0.0622946	0.920735	0.99976		Atg3	autophagy related 3	0.721658	0.028171	0.287399
	Selenow	selenoprotein W	-0.987998	0.00157552	0.160651		Adamts12	a disintegrin-like and metallopeptidase (reprolysin type) with thrombospondin type 1 motif, 12	-0.263766	0.668098	0.99976		Atg4c	autophagy related 4C, cysteine peptidase	0.717177	0.0296469	0.287399
	Col4a5	collagen, type IV, alpha 5	-0.987775	0.00161967	0.163358		Adamts15	a disintegrin-like and metallopeptidase (reprolysin type) with thrombospondin type 1 motif, 15	-0.150928	0.808564	0.99976		Avl9	AVL9 cell migration associated	0.734038	0.0243463	0.287399
	Hdgfl2	HDGF like 2	-0.9875	0.00167441	0.163688		Adamts2	a disintegrin-like and metallopeptidase (reprolysin type) with thrombospondin type 1 motif, 2	-0.571852	0.313798	0.99976		Axin1	axin 1	0.774742	0.0142158	0.287399
	Irx1	Iroquois homeobox 1	-0.987293	0.00171612	0.163688		Adamts5	a disintegrin-like and metallopeptidase (reprolysin type) with thrombospondin type 1 motif, 5 (aggrecanase-2)	-0.673279	0.212852	0.99976		Bcap31	B cell receptor associated protein 31	-0.738502	0.0230558	0.287399
	Gyg	glycogenin	-0.987151	0.00174507	0.163688		Adamts9	a disintegrin-like and metallopeptidase (reprolysin type) with thrombospondin type 1 motif, 9	-0.89989	0.0374469	0.99976		Bnip1	BCL2/adenovirus E1B interacting protein 1	-0.790119	0.0112806	0.287399
	Trio	triple functional domain (PTPRF interacting)	-0.987125	0.00175034	0.163688		Akap9	A kinase (PRKA) anchor protein (yotiao) 9	0.331962	0.58523	0.99976		Bnip2	BCL2/adenovirus E1B interacting protein 2	-0.718576	0.0291808	0.287399
	Timm22	translocase of inner mitochondrial membrane 22	-0.986792	0.00181847	0.163688		Akap1	A kinase (PRKA) anchor protein 1	0.320822	0.598637	0.99976		Bcor	BCL6 interacting corepressor	0.803231	0.0091253	0.287399
	A630001G21Rik	RIKEN cDNA A630001G21 gene	-0.986783	0.00182048	0.163688		Akap10	A kinase (PRKA) anchor protein 10	0.446337	0.451184	0.99976		Crybg3	beta-gamma crystallin domain containing 3	0.762784	0.0168226	0.287399
	App	amyloid beta (A4) precursor protein	-0.986578	0.00186292	0.163688		Akap11	A kinase (PRKA) anchor protein 11	0.307061	0.615271	0.99976		Bid	BH3 interacting domain death agonist	-0.793978	0.0106142	0.287399
	Cgnl1	cingulin-like 1	-0.986385	0.00190317	0.163688		Akap13	A kinase (PRKA) anchor protein 13	-0.690932	0.196416	0.99976		Bicdl2	BICD family like cargo adaptor 2	0.767321	0.0157991	0.287399
	Eif6	eukaryotic translation initiation factor 6	-0.986377	0.00190478	0.163688		Akap17b	A kinase (PRKA) anchor protein 17B	-0.281259	0.646669	0.99976		Bfar	bifunctional apoptosis regulator	-0.801321	0.00942012	0.287399
	Cd276	CD276 antigen	-0.986143	0.00195405	0.163688		Akap8	A kinase (PRKA) anchor protein 8	0.613889	0.270703	0.99976		Bloc1s4	biogenesis of lysosomal organelles complex-1, subunit 4, cappuccino	0.716227	0.0299661	0.287399
	Taf1d	TATA-box binding protein associated factor, RNA polymerase I, D	0.986119	0.00195901	0.163688		Akap8l	A kinase (PRKA) anchor protein 8-like	-0.190824	0.758519	0.99976		Blcap	bladder cancer associated protein	-0.901309	0.000901735	0.287399
	Gm37795	predicted gene, 37795	-0.986093	0.00196462	0.163688		Akip1	A kinase (PRKA) interacting protein 1	0.865505	0.0580002	0.99976		Bglap3	bone gamma-carboxyglutamate protein 3	-0.845525	0.00408737	0.287399
	Fam3c	FAM3 metabolism regulating signaling molecule C	-0.985964	0.0019919	0.163688		Aar2	AAR2 splicing factor homolog	-0.449893	0.447136	0.99976		Bmpr1a	bone morphogenetic protein receptor, type 1A	0.830164	0.00560613	0.287399
	Tenm4	teneurin transmembrane protein 4	-0.985936	0.001998	0.163688		Adck1	aarF domain containing kinase 1	0.719168	0.170925	0.99976		Bcat2	branched chain aminotransferase 2, mitochondrial	0.742032	0.022068	0.287399
	Gmpr	guanosine monophosphate reductase	-0.9858	0.00202698	0.163688		Adck2	aarF domain containing kinase 2	-0.389874	0.516476	0.99976		Bckdhb	branched chain ketoacid dehydrogenase E1, beta polypeptide	0.762942	0.0167862	0.287399
	Epb41l4b	erythrocyte membrane protein band 4.1 like 4b	0.985777	0.00203191	0.163688		Adck5	aarF domain containing kinase 5	0.256491	0.677043	0.99976		Bckdk	branched chain ketoacid dehydrogenase kinase	0.827017	0.00595884	0.287399
	Snrnp200	small nuclear ribonucleoprotein 200 (U5)	0.98575	0.00203756	0.163688		LTO1	ABCE maturation factor	0.336564	0.579707	0.99976		Brk1	BRICK1, SCAR/WAVE actin-nucleating complex subunit	-0.824668	0.00623167	0.287399
	Garnl3	GTPase activating RANGAP domain-like 3	-0.985678	0.00205307	0.163688		Abhd11	abhydrolase domain containing 11	-0.648233	0.236786	0.99976		Baz1b	bromodomain adjacent to zinc finger domain, 1B	0.723563	0.0275587	0.287399
	Ubxn8	UBX domain protein 8	-0.985555	0.00207962	0.163688		Abhd11os	abhydrolase domain containing 11, opposite strand	-0.753561	0.141304	0.99976		Brwd1	bromodomain and WD repeat domain containing 1	0.75426	0.0188634	0.287399
	Gm12751	predicted gene 12751	0.985481	0.00209541	0.163688		Abhd12	abhydrolase domain containing 12	-0.406995	0.496483	0.99976		Brd3	bromodomain containing 3	0.776343	0.0138888	0.287399
	Exoc8	exocyst complex component 8	0.985471	0.0020976	0.163688		Abhd13	abhydrolase domain containing 13	0.251081	0.683705	0.99976		Btg2	BTG anti-proliferation factor 2	-0.74046	0.0225045	0.287399
	Sh3glb1	SH3-domain GRB2-like B1 (endophilin)	0.985427	0.00210718	0.163688		Abhd14b	abhydrolase domain containing 14b	-0.596922	0.287897	0.99976		C2cd5	C2 calcium-dependent domain containing 5	-0.869608	0.00231493	0.287399
	Aaas	achalasia, adrenocortical insufficiency, alacrimia	-0.985333	0.0021276	0.163688		Abhd16a	abhydrolase domain containing 16A	-0.80837	0.0977542	0.99976		C9orf72	C9orf72, member of C9orf72-SMCR8 complex	-0.770357	0.0151379	0.287399
	D7Ertd443e	DNA segment, Chr 7, ERATO Doi 443, expressed	-0.985148	0.00216789	0.163688		Abhd17a	abhydrolase domain containing 17A	0.0194061	0.975293	0.99976		Cadps2	Ca2+-dependent activator protein for secretion 2	0.775391	0.0140827	0.287399
	Ifrd2	interferon-related developmental regulator 2	0.985147	0.00216813	0.163688		Abhd17b	abhydrolase domain containing 17B	-0.486316	0.406159	0.99976		Cdh1	cadherin 1	-0.73479	0.0241257	0.287399
	Vipas39	VPS33B interacting protein, apical-basolateral polarity regulator, spe-39 homolog	-0.98512	0.00217405	0.163688		Abhd17c	abhydrolase domain containing 17C	0.196222	0.751776	0.99976		Calcoco1	calcium binding and coiled coil domain 1	-0.738588	0.0230314	0.287399
	Lpcat1	lysophosphatidylcholine acyltransferase 1	-0.985014	0.00219727	0.163688		Abhd18	abhydrolase domain containing 18	0.116232	0.852343	0.99976		Cab39	calcium binding protein 39	0.768856	0.0154624	0.287399
	Slc35c2	solute carrier family 35, member C2	0.984971	0.00220664	0.163688		Abhd2	abhydrolase domain containing 2	-0.851682	0.0670223	0.99976		Calm2	calmodulin 2	-0.728665	0.0259614	0.287399
	Snap23	synaptosomal-associated protein 23	0.984929	0.00221587	0.163688		Abhd5	abhydrolase domain containing 5	0.218434	0.724109	0.99976		Camsap2	calmodulin regulated spectrin-associated protein family, member 2	0.727761	0.0262396	0.287399
	Mtrex	Mtr4 exosome RNA helicase	0.984837	0.00223633	0.163688		Abhd8	abhydrolase domain containing 8	0.853996	0.0654839	0.99976		Camsap3	calmodulin regulated spectrin-associated protein family, member 3	0.860332	0.00291667	0.287399
	Cacul1	CDK2 associated, cullin domain 1	0.984723	0.00226148	0.163688		Abi1	abl interactor 1	-0.320635	0.598862	0.99976		Capn15	calpain 15	0.798203	0.00991548	0.287399
	Tubgcp2	tubulin, gamma complex associated protein 2	-0.984601	0.00228866	0.163688		Abi2	abl interactor 2	-0.593916	0.290972	0.99976		Capn2	calpain 2	-0.718003	0.0293709	0.287399
	Daglb	diacylglycerol lipase, beta	-0.984552	0.00229955	0.163688		Abracl	ABRA C-terminal like	0.414396	0.487891	0.99976		Cast	calpastatin	-0.786548	0.011922	0.287399
	Abca1	ATP-binding cassette, sub-family A (ABC1), member 1	-0.984544	0.00230129	0.163688		Aacs	acetoacetyl-CoA synthetase	-0.557895	0.328461	0.99976		Clip1	CAP-GLY domain containing linker protein 1	0.739885	0.0226656	0.287399
	Pof1b	premature ovarian failure 1B	0.984478	0.00231604	0.163688		Acat1	acetyl-Coenzyme A acetyltransferase 1	-0.0356146	0.954664	0.99976		Capg	capping protein (actin filament), gelsolin-like	-0.803126	0.00914133	0.287399
	Ltf	lactotransferrin	-0.984466	0.00231866	0.163688		Acat2	acetyl-Coenzyme A acetyltransferase 2	-0.213312	0.730477	0.99976		Cad	carbamoyl-phosphate synthetase 2, aspartate transcarbamylase, and dihydroorotase	0.720602	0.0285145	0.287399
	Irak1	interleukin-1 receptor-associated kinase 1	0.984401	0.00233334	0.163688		Acaa2	acetyl-Coenzyme A acyltransferase 2 (mitochondrial 3-oxoacyl-Coenzyme A thiolase)	-0.292107	0.633437	0.99976		Car13	carbonic anhydrase 13	-0.909007	0.000683913	0.287399
	Apex1	apurinic/apyrimidinic endonuclease 1	0.984209	0.00237645	0.163688		Acaca	acetyl-Coenzyme A carboxylase alpha	0.116776	0.851655	0.99976		Cpq	carboxypeptidase Q	-0.777335	0.0136886	0.287399
	Acp2	acid phosphatase 2, lysosomal	-0.984199	0.00237872	0.163688		Acacb	acetyl-Coenzyme A carboxylase beta	0.210964	0.733398	0.99976		Cpt1a	carnitine palmitoyltransferase 1a, liver	-0.83345	0.00525338	0.287399
	Dhx29	DEAH (Asp-Glu-Ala-His) box polypeptide 29	0.984132	0.00239375	0.163688		Aaas	achalasia, adrenocortical insufficiency, alacrimia	0.303605	0.619462	0.99976		Csnk1e	casein kinase 1, epsilon	-0.78506	0.0121963	0.287399
	Ccm2	cerebral cavernous malformation 2	-0.98411	0.00239872	0.163688		Acp1	acid phosphatase 1, soluble	0.357626	0.554558	0.99976		Cflar	CASP8 and FADD-like apoptosis regulator	0.806892	0.00857749	0.287399
	Inhbb	inhibin beta-B	-0.984073	0.00240718	0.163688		Acp2	acid phosphatase 2, lysosomal	-0.806612	0.099074	0.99976		Casp2	caspase 2	-0.767773	0.0156994	0.287399
	Epb41l4a	erythrocyte membrane protein band 4.1 like 4a	-0.983904	0.00244542	0.163688		Acp6	acid phosphatase 6, lysophosphatidic	-0.539884	0.34763	0.99976		Ctsd	cathepsin D	-0.717697	0.029473	0.287399
	Mplkip	M-phase specific PLK1 intereacting protein	-0.983845	0.00245883	0.163688		Anp32a	acidic (leucine-rich) nuclear phosphoprotein 32 family, member A	0.965496	0.00765371	0.99976		Ctsl	cathepsin L	-0.779779	0.013204	0.287399
	Tmem268	transmembrane protein 268	-0.983794	0.00247052	0.163688		Anp32b	acidic (leucine-rich) nuclear phosphoprotein 32 family, member B	-0.176738	0.776148	0.99976		Ctso	cathepsin O	-0.760825	0.0172778	0.287399
	Jdp2	Jun dimerization protein 2	0.983699	0.00249231	0.163688		Anp32e	acidic (leucine-rich) nuclear phosphoprotein 32 family, member E	-0.0731341	0.906966	0.99976		Ctsz	cathepsin Z	-0.753748	0.0189909	0.287399
	Armc1	armadillo repeat containing 1	0.983673	0.00249822	0.163688		Armt1	acidic residue methyltransferase 1	-0.309528	0.612283	0.99976		Cnot11	CCR4-NOT transcription complex, subunit 11	0.735795	0.0238329	0.287399
	Stmn1	stathmin 1	-0.983665	0.00249997	0.163688		Adi1	acireductone dioxygenase 1	0.161349	0.79546	0.99976		Cnot8	CCR4-NOT transcription complex, subunit 8	-0.787324	0.0117806	0.287399
	Arrdc2	arrestin domain containing 2	0.983644	0.00250488	0.163688		Aco1	aconitase 1	-0.795805	0.107307	0.99976		Cd151	CD151 antigen	-0.815678	0.00735455	0.287399
	Yeats2	YEATS domain containing 2	-0.983643	0.00250498	0.163688		Acta2	actin alpha 2, smooth muscle, aorta	-0.141736	0.820143	0.99976		Cd163	CD163 antigen	-0.819923	0.00680848	0.287399
	Anpep	alanyl (membrane) aminopeptidase	-0.983545	0.00252748	0.164004		Ablim3	actin binding LIM protein family, member 3	0.0421976	0.946288	0.99976		Cd59a	CD59a antigen	-0.827044	0.00595568	0.287399
	Msl2	MSL complex subunit 2	0.983171	0.00261421	0.166376		Abitram	actin binding transcription modulator	-0.0398428	0.949284	0.99976		Cd63	CD63 antigen	-0.771243	0.0149484	0.287399
	Gsta4	glutathione S-transferase, alpha 4	-0.983016	0.00265024	0.166376		Afap1	actin filament associated protein 1	0.0742401	0.905561	0.99976		Cd68	CD68 antigen	-0.715368	0.0302567	0.287399
	Fbxl5	F-box and leucine-rich repeat protein 5	-0.982997	0.00265471	0.166376		Afap1l1	actin filament associated protein 1-like 1	0.19097	0.758335	0.99976		Cd81	CD81 antigen	-0.736432	0.0236485	0.287399
	Synj2	synaptojanin 2	-0.982995	0.0026552	0.166376		Arpc1a	actin related protein 2/3 complex, subunit 1A	0.284531	0.642673	0.99976		Cd93	CD93 antigen	-0.716745	0.0297916	0.287399
	Chrnb1	cholinergic receptor, nicotinic, beta polypeptide 1 (muscle)	-0.982791	0.00270293	0.166376		Arpc1b	actin related protein 2/3 complex, subunit 1B	-0.310438	0.611182	0.99976		Cdk2ap1	CDK2 (cyclin-dependent kinase 2)-associated protein 1	0.810689	0.00803333	0.287399
	Dact2	dishevelled-binding antagonist of beta-catenin 2	-0.982778	0.00270613	0.166376		Arpc2	actin related protein 2/3 complex, subunit 2	-0.775125	0.123602	0.99976		BC016548	cDNA sequence BC016548	0.852234	0.00352329	0.287399
	Abce1	ATP-binding cassette, sub-family E (OABP), member 1	0.982623	0.0027426	0.166376		Arpc3	actin related protein 2/3 complex, subunit 3	-0.102501	0.869721	0.99976		BC018473	cDNA sequence BC018473	0.719581	0.028849	0.287399
	Gusb	glucuronidase, beta	0.982495	0.00277288	0.166376		Arpc4	actin related protein 2/3 complex, subunit 4	-0.648392	0.236632	0.99976		BC029722	cDNA sequence BC029722	-0.811569	0.00791063	0.287399
	Map4k2	mitogen-activated protein kinase kinase kinase kinase 2	0.982464	0.00278031	0.166376		Arpc5	actin related protein 2/3 complex, subunit 5	-0.657122	0.228211	0.99976		Cds2	CDP-diacylglycerol synthase (phosphatidate cytidylyltransferase) 2	-0.810437	0.00806864	0.287399
	Gdpgp1	GDP-D-glucose phosphorylase 1	0.982442	0.0027854	0.166376		Arpc5l	actin related protein 2/3 complex, subunit 5-like	0.254781	0.679147	0.99976		Cecr2	CECR2, histone acetyl-lysine reader	0.801868	0.00933512	0.287399
	Ddit3	DNA-damage inducible transcript 3	-0.982345	0.00280847	0.166376		Actb	actin, beta	0.37517	0.533774	0.99976		Cntrl	centriolin	0.727071	0.0264534	0.287399
	Vsig10	V-set and immunoglobulin domain containing 10	-0.982299	0.00281945	0.166376		Actg2	actin, gamma 2, smooth muscle, enteric	-0.404954	0.498858	0.99976		Cenpx	centromere protein X	0.768154	0.0156157	0.287399
	Ahr	aryl-hydrocarbon receptor	-0.982154	0.00285406	0.166376		Actg1	actin, gamma, cytoplasmic 1	-0.22772	0.712584	0.99976		Cep43	centrosomal protein 43	0.758443	0.0178424	0.287399
	Megf8	multiple EGF-like-domains 8	-0.982024	0.00288533	0.166376		Ablim1	actin-binding LIM protein 1	0.371701	0.537871	0.99976		Cerk	ceramide kinase	-0.715246	0.0302982	0.287399
	Top3b	topoisomerase (DNA) III beta	-0.981878	0.0029204	0.166376		Actn4	actinin alpha 4	-0.292319	0.633178	0.99976		Cers5	ceramide synthase 5	-0.74973	0.020012	0.287399
	Plp2	proteolipid protein 2	-0.981803	0.00293863	0.166376		Actn1	actinin, alpha 1	-0.153446	0.805395	0.99976		Cptp	ceramide-1-phosphate transfer protein	-0.762561	0.016874	0.287399
	Mob2	MOB kinase activator 2	-0.981718	0.00295911	0.166376		Actl6a	actin-like 6A	-0.142292	0.819441	0.99976		Cp	ceruloplasmin	-0.779999	0.0131609	0.287399
	Mosmo	modulator of smoothened	-0.98154	0.00300234	0.166376		Alcam	activated leukocyte cell adhesion molecule	0.0184023	0.976571	0.99976		Cxcl16	chemokine (C-X-C motif) ligand 16	-0.816184	0.00728791	0.287399
	Gpsm1	G-protein signalling modulator 1 (AGS3-like, C. elegans)	-0.981519	0.00300751	0.166376		Ascc1	activating signal cointegrator 1 complex subunit 1	-0.806617	0.0990708	0.99976		Clic1	chloride intracellular channel 1	-0.894668	0.00112503	0.287399
	Tmprss4	transmembrane protease, serine 4	-0.981508	0.00301032	0.166376		Ascc2	activating signal cointegrator 1 complex subunit 2	0.394344	0.51124	0.99976		Cck	cholecystokinin	0.777278	0.0137001	0.287399
	Fam171a2	family with sequence similarity 171, member A2	-0.981484	0.00301611	0.166376		Ascc3	activating signal cointegrator 1 complex subunit 3	0.679279	0.207224	0.99976		Chpf2	chondroitin polymerizing factor 2	-0.748569	0.0203136	0.287399
	Ggcx	gamma-glutamyl carboxylase	0.981448	0.00302483	0.166376		Atf1	activating transcription factor 1	0.324269	0.594482	0.99976		Cbx5	chromobox 5	0.751031	0.0196774	0.287399
	Mprip	myosin phosphatase Rho interacting protein	-0.981447	0.00302523	0.166376		Atf2	activating transcription factor 2	-0.529607	0.358687	0.99976		Chd3	chromodomain helicase DNA binding protein 3	0.732029	0.0249422	0.287399
	Usp38	ubiquitin specific peptidase 38	0.98143	0.00302917	0.166376		Atf3	activating transcription factor 3	0.326315	0.592018	0.99976		Chd6	chromodomain helicase DNA binding protein 6	-0.806225	0.00867553	0.287399
	Calcoco1	calcium binding and coiled coil domain 1	-0.981203	0.00308493	0.166376		Atf4	activating transcription factor 4	0.358662	0.553327	0.99976		Chd9	chromodomain helicase DNA binding protein 9	0.746915	0.0207483	0.287399
	Lrch1	leucine-rich repeats and calponin homology (CH) domain containing 1	-0.981177	0.00309124	0.166376		Atf5	activating transcription factor 5	0.0498655	0.936536	0.99976		Cse1l	chromosome segregation 1-like (S. cerevisiae)	0.746801	0.0207786	0.287399
	Osmr	oncostatin M receptor	-0.981166	0.00309402	0.166376		Atf6	activating transcription factor 6	-0.460381	0.435245	0.99976		Crocc	ciliary rootlet coiled-coil, rootletin	-0.820535	0.00673214	0.287399
	Prelp	proline arginine-rich end leucine-rich repeat	-0.981121	0.00310496	0.166376		Atf6b	activating transcription factor 6 beta	0.0395258	0.949687	0.99976		Cilk1	ciliogenesis associated kinase 1	-0.815069	0.00743517	0.287399
	Arl15	ADP-ribosylation factor-like 15	-0.981096	0.00311124	0.166376		Atf7ip	activating transcription factor 7 interacting protein	-0.427271	0.47302	0.99976		Cgn	cingulin	0.752198	0.0193806	0.287399
	Capn15	calpain 15	0.981018	0.00313036	0.166376		Abt1	activator of basal transcription 1	0.887169	0.0447186	0.99976		Clock	circadian locomotor output cycles kaput	0.817079	0.00717112	0.287399
	Snx29	sorting nexin 29	-0.981016	0.0031309	0.166376		Abr	active BCR-related gene	-0.036758	0.953209	0.99976		Cldn3	claudin 3	-0.717135	0.029661	0.287399
	Abcc1	ATP-binding cassette, sub-family C (CFTR/MRP), member 1	-0.980961	0.00314462	0.166376		Acvr1	activin A receptor, type 1	-0.175309	0.777938	0.99976		Cldn4	claudin 4	-0.792656	0.0108394	0.287399
	Ccl8	chemokine (C-C motif) ligand 8	-0.980784	0.00318839	0.166376		Acvr1b	activin A receptor, type 1B	0.207561	0.737635	0.99976		Cldn5	claudin 5	-0.752193	0.0193817	0.287399
	Ext1	exostosin glycosyltransferase 1	0.980758	0.00319485	0.166376		Acvrl1	activin A receptor, type II-like 1	0.613959	0.270632	0.99976		F2rl1	coagulation factor II (thrombin) receptor-like 1	-0.746012	0.0209883	0.287399
	Clca3a1	chloride channel accessory 3A1	-0.980695	0.00321054	0.166376		Acvr2a	activin receptor IIA	-0.115435	0.853351	0.99976		F3	coagulation factor III	-0.841871	0.0044193	0.287399
	Leprotl1	leptin receptor overlapping transcript-like 1	-0.980632	0.00322631	0.166376		Acsf2	acyl-CoA synthetase family member 2	0.223056	0.718369	0.99976		Copa	coatomer protein complex subunit alpha	0.78307	0.0125698	0.287399
	Kmt5a	lysine methyltransferase 5A	0.980609	0.00323192	0.166376		Acsl1	acyl-CoA synthetase long-chain family member 1	0.0557938	0.928998	0.99976		Ccdc43	coiled-coil domain containing 43	-0.789994	0.0113026	0.287399
	Ppa2	pyrophosphatase (inorganic) 2	0.980502	0.00325859	0.166376		Acsl3	acyl-CoA synthetase long-chain family member 3	-0.44323	0.454727	0.99976		Ccdc80	coiled-coil domain containing 80	-0.780548	0.0130539	0.287399
	Ift43	intraflagellar transport 43	-0.980328	0.00330233	0.166376		Acsl4	acyl-CoA synthetase long-chain family member 4	-0.24578	0.690243	0.99976		Ccdc85c	coiled-coil domain containing 85C	0.733253	0.0245778	0.287399
	Prtn3	proteinase 3	-0.980296	0.00331028	0.166376		Acsl6	acyl-CoA synthetase long-chain family member 6	-0.0729322	0.907222	0.99976		Ccdc88b	coiled-coil domain containing 88B	-0.744845	0.0213012	0.287399
	Cacnb3	calcium channel, voltage-dependent, beta 3 subunit	-0.980296	0.00331048	0.166376		Acss1	acyl-CoA synthetase short-chain family member 1	-0.292519	0.632936	0.99976		Ccdc88c	coiled-coil domain containing 88C	0.85089	0.0036317	0.287399
	Rps6kb1	ribosomal protein S6 kinase, polypeptide 1	0.980258	0.00331985	0.166376		Acss2	acyl-CoA synthetase short-chain family member 2	-0.247801	0.687749	0.99976		Col9a3	collagen, type IX, alpha 3	-0.738278	0.0231195	0.287399
	Aopep	aminopeptidase O	-0.980198	0.00333505	0.166376		Acot1	acyl-CoA thioesterase 1	-0.209216	0.735574	0.99976		Commd2	COMM domain containing 2	-0.757697	0.0180218	0.287399
	Ppp1r9a	protein phosphatase 1, regulatory subunit 9A	-0.979989	0.00338798	0.166799		Acot13	acyl-CoA thioesterase 13	-0.00504579	0.993576	0.99976		Commd9	COMM domain containing 9	-0.868114	0.00240542	0.287399
	Blvra	biliverdin reductase A	-0.979767	0.00344418	0.166799		Acot2	acyl-CoA thioesterase 2	0.304881	0.617914	0.99976		C1ra	complement component 1, r subcomponent A	-0.782483	0.0126813	0.287399
	Golga1	golgi autoantigen, golgin subfamily a, 1	0.979514	0.003509	0.166799		Acot6	acyl-CoA thioesterase 6	0.252186	0.682343	0.99976		Cog3	component of oligomeric golgi complex 3	0.730574	0.0253796	0.287399
	Dock9	dedicator of cytokinesis 9	-0.979491	0.00351482	0.166799		Acot7	acyl-CoA thioesterase 7	0.322648	0.596435	0.99976		Cog5	component of oligomeric golgi complex 5	0.734632	0.0241719	0.287399
	Flot2	flotillin 2	-0.979477	0.00351845	0.166799		Acot8	acyl-CoA thioesterase 8	-0.524905	0.363773	0.99976		Cog8	component of oligomeric golgi complex 8	0.716584	0.029846	0.287399
	Ceacam10	CEA cell adhesion molecule 10	0.97947	0.00352029	0.166799		Acot9	acyl-CoA thioesterase 9	-0.202469	0.74398	0.99976		Cpne3	copine III	0.766683	0.0159403	0.287399
	Supt4a	SPT4A, DSIF elongation factor subunit	-0.979433	0.00352986	0.166799		Acbd3	acyl-Coenzyme A binding domain containing 3	0.765118	0.13173	0.99976		Cpox	coproporphyrinogen oxidase	0.758979	0.0177144	0.287399
	Def6	differentially expressed in FDCP 6	-0.979284	0.00356817	0.166799		Acbd4	acyl-Coenzyme A binding domain containing 4	-0.00508553	0.993525	0.99976		Cnih1	cornichon family AMPA receptor auxiliary protein 1	-0.923124	0.000384491	0.287399
	Rab3d	RAB3D, member RAS oncogene family	0.979208	0.00358766	0.166799		Acbd5	acyl-Coenzyme A binding domain containing 5	0.104229	0.867533	0.99976		Cnih4	cornichon family AMPA receptor auxiliary protein 4	-0.826915	0.00597046	0.287399
	Rbp1	retinol binding protein 1, cellular	-0.979194	0.00359128	0.166799		Acbd6	acyl-Coenzyme A binding domain containing 6	-0.342433	0.572678	0.99976		Ctxn1	cortexin 1	-0.723622	0.0275397	0.287399
	Bcat2	branched chain aminotransferase 2, mitochondrial	0.97918	0.00359508	0.166799		Acbd7	acyl-Coenzyme A binding domain containing 7	0.0435624	0.944552	0.99976		Crebzf	CREB/ATF bZIP transcription factor	0.923648	0.000375601	0.287399
	Decr1	2,4-dienoyl CoA reductase 1, mitochondrial	-0.979159	0.00360044	0.166799		Acad10	acyl-Coenzyme A dehydrogenase family, member 10	-0.374259	0.53485	0.99976		Crnkl1	crooked neck pre-mRNA splicing factor 1	-0.833442	0.00525429	0.287399
	Itpripl2	inositol 1,4,5-triphosphate receptor interacting protein-like 2	-0.979065	0.0036247	0.166799		Acad11	acyl-Coenzyme A dehydrogenase family, member 11	-0.063327	0.919424	0.99976		Ctdsp1	CTD (carboxy-terminal domain, RNA polymerase II, polypeptide A) small phosphatase 1	0.731882	0.0249862	0.287399
	Trafd1	TRAF type zinc finger domain containing 1	-0.97905	0.00362858	0.166799		Acad8	acyl-Coenzyme A dehydrogenase family, member 8	-0.428806	0.471254	0.99976		Ctc1	CTS telomere maintenance complex component 1	-0.743565	0.021648	0.287399
	Ltbp1	latent transforming growth factor beta binding protein 1	-0.978933	0.00365892	0.166799		Acad9	acyl-Coenzyme A dehydrogenase family, member 9	0.684202	0.202639	0.99976		Cdcp1	CUB domain containing protein 1	0.77497	0.0141689	0.287399
	Psmc1	protease (prosome, macropain) 26S subunit, ATPase 1	-0.978841	0.00368304	0.166799		Acadl	acyl-Coenzyme A dehydrogenase, long-chain	-0.363337	0.547776	0.99976		Cul1	cullin 1	0.719751	0.0287932	0.287399
	Rnh1	ribonuclease/angiogenin inhibitor 1	-0.97878	0.00369881	0.166799		Acadm	acyl-Coenzyme A dehydrogenase, medium chain	0.0775228	0.901394	0.99976		Ccndbp1	cyclin D-type binding-protein 1	-0.762401	0.016911	0.287399
	Camsap3	calmodulin regulated spectrin-associated protein family, member 3	0.978757	0.00370492	0.166799		Acads	acyl-Coenzyme A dehydrogenase, short chain	-0.495987	0.395433	0.99976		Cnppd1	cyclin Pas1/PHO80 domain containing 1	-0.756416	0.0183324	0.287399
	Lgals3	lectin, galactose binding, soluble 3	-0.978668	0.00372798	0.166799		Acadvl	acyl-Coenzyme A dehydrogenase, very long chain	-0.152605	0.806454	0.99976		Ccny	cyclin Y	0.805648	0.00876096	0.287399
	Cnn3	calponin 3, acidic	-0.978653	0.00373189	0.166799		Acox1	acyl-Coenzyme A oxidase 1, palmitoyl	-0.790263	0.111606	0.99976		Cdk13	cyclin-dependent kinase 13	0.814647	0.00749144	0.287399
	Ssbp3	single-stranded DNA binding protein 3	-0.978452	0.00378467	0.166799		Acox2	acyl-Coenzyme A oxidase 2, branched chain	-0.51781	0.371483	0.99976		Cdk4	cyclin-dependent kinase 4	-0.793458	0.0107024	0.287399
	Spty2d1	SPT2 chromatin protein domain containing 1	0.97845	0.00378528	0.166799		Acox3	acyl-Coenzyme A oxidase 3, pristanoyl	-0.316448	0.603915	0.99976		Cdkn1a	cyclin-dependent kinase inhibitor 1A (P21)	-0.7634	0.0166811	0.287399
	Plb1	phospholipase B1	-0.978418	0.00379359	0.166799		Agk	acylglycerol kinase	-0.580761	0.304527	0.99976		Cstb	cystatin B	-0.795529	0.010354	0.287399
	Ralbp1	ralA binding protein 1	0.978392	0.00380044	0.166799		Apeh	acylpeptide hydrolase	0.797965	0.105646	0.99976		Csrp1	cysteine and glycine-rich protein 1	-0.753847	0.0189662	0.287399
	Trib2	tribbles pseudokinase 2	-0.97834	0.00381434	0.166799		Acyp2	acylphosphatase 2, muscle type	-0.756976	0.138454	0.99976		Cyhr1	cysteine and histidine rich 1	0.728295	0.0260751	0.287399
	Pea15a	proliferation and apoptosis adaptor protein 15A	-0.978292	0.00382693	0.166799		Adamtsl1	ADAMTS-like 1	0.724679	0.16607	0.99976		Crip2	cysteine rich protein 2	-0.714588	0.030522	0.287399
	Nup50	nucleoporin 50	0.978284	0.00382888	0.166799		Adamtsl4	ADAMTS-like 4	-0.657215	0.228122	0.99976		Cdpf1	cysteine rich, DPF motif domain containing 1	0.740443	0.0225092	0.287399
	Cadm4	cell adhesion molecule 4	-0.978148	0.00386481	0.167578		Adamtsl5	ADAMTS-like 5	0.420478	0.480853	0.99976		Creld1	cysteine-rich with EGF-like domains 1	-0.883354	0.00158953	0.287399
	Ip6k2	inositol hexaphosphate kinase 2	-0.978054	0.00388975	0.167874		Ap1b1	adaptor protein complex AP-1, beta 1 subunit	0.907186	0.0334665	0.99976		Cda	cytidine deaminase	-0.735727	0.0238525	0.287399
	Cyp2d22	cytochrome P450, family 2, subfamily d, polypeptide 22	-0.977985	0.00390809	0.167885		Ap1g1	adaptor protein complex AP-1, gamma 1 subunit	-0.0142229	0.981891	0.99976		Cyb5rl	cytochrome b5 reductase-like	-0.763969	0.0165511	0.287399
	Bid	BH3 interacting domain death agonist	-0.977818	0.0039526	0.169015		Ap1g2	adaptor protein complex AP-1, gamma 2 subunit	-0.851633	0.0670551	0.99976		Cyth4	cytohesin 4	-0.749331	0.0201151	0.287399
	Map4k4	mitogen-activated protein kinase kinase kinase kinase 4	-0.977682	0.00398894	0.16903		Ap1m2	adaptor protein complex AP-1, mu 2 subunit	0.32888	0.588933	0.99976		Ddb1	damage specific DNA binding protein 1	-0.772481	0.0146864	0.287399
	Tmsb10	thymosin, beta 10	-0.977612	0.0040076	0.16903		Ap1s1	adaptor protein complex AP-1, sigma 1	-0.780016	0.119686	0.99976		Dcaf4	DDB1 and CUL4 associated factor 4	0.830854	0.00553082	0.287399
	CAAA01147332.1	No associated gene	-0.977646	0.00399869	0.16903		Appl1	adaptor protein, phosphotyrosine interaction, PH domain and leucine zipper containing 1	0.32418	0.594589	0.99976		Ddx6	DEAD (Asp-Glu-Ala-Asp) box polypeptide 6	0.740366	0.0225306	0.287399
	Fignl2	fidgetin-like 2	-0.977418	0.00405967	0.169048		Appl2	adaptor protein, phosphotyrosine interaction, PH domain and leucine zipper containing 2	0.474697	0.419132	0.99976		Ddx42	DEAD box helicase 42	0.733521	0.0244985	0.287399
	Casz1	castor zinc finger 1	0.977407	0.00406283	0.169048		Ap5s1	adaptor-related protein 5 complex, sigma 1 subunit	0.189832	0.759758	0.99976		Ddx46	DEAD box helicase 46	0.753107	0.0191514	0.287399
	Psma5	proteasome subunit alpha 5	-0.977165	0.00412815	0.169048		Ap1s2	adaptor-related protein complex 1, sigma 2 subunit	0.576554	0.308896	0.99976		Ddx11	DEAD/H box helicase 11	0.845062	0.0041285	0.287399
	Fkbp8	FK506 binding protein 8	-0.977164	0.00412827	0.169048		Ap2a1	adaptor-related protein complex 2, alpha 1 subunit	-0.881845	0.0478806	0.99976		Dhx9	DEAH (Asp-Glu-Ala-His) box polypeptide 9	-0.766433	0.0159961	0.287399
	F3	coagulation factor III	-0.977106	0.00414388	0.169048		Ap2a2	adaptor-related protein complex 2, alpha 2 subunit	-0.338869	0.576944	0.99976		Dapk1	death associated protein kinase 1	0.717622	0.0294979	0.287399
	Parp16	poly (ADP-ribose) polymerase family, member 16	-0.977036	0.00416288	0.169048		Ap2b1	adaptor-related protein complex 2, beta 1 subunit	0.621686	0.262896	0.99976		Dxo	decapping exoribonuclease	-0.803237	0.0091243	0.287399
	Ddb1	damage specific DNA binding protein 1	-0.977008	0.00417049	0.169048		Ap2m1	adaptor-related protein complex 2, mu 1 subunit	-0.42695	0.473389	0.99976		Dhrs7	dehydrogenase/reductase (SDR family) member 7	0.888536	0.00136295	0.287399
	Ehmt1	euchromatic histone methyltransferase 1	0.976859	0.00421109	0.169048		Ap2s1	adaptor-related protein complex 2, sigma 1 subunit	0.0394617	0.949769	0.99976		Dlc1	deleted in liver cancer 1	-0.789043	0.0114713	0.287399
	Efemp1	epidermal growth factor-containing fibulin-like extracellular matrix protein 1	-0.976835	0.00421772	0.169048		Ap3b1	adaptor-related protein complex 3, beta 1 subunit	0.187424	0.762769	0.99976		Dleu2	deleted in lymphocytic leukemia, 2	-0.812385	0.00779797	0.287399
	Smarcb1	SWI/SNF related, matrix associated, actin dependent regulator of chromatin, subfamily b, member 1	-0.976788	0.00423038	0.169048		Ap3d1	adaptor-related protein complex 3, delta 1 subunit	0.0769606	0.902108	0.99976		Dtx3	deltex 3, E3 ubiquitin ligase	-0.809679	0.00817565	0.287399
	Rtp4	receptor transporter protein 4	-0.976784	0.00423156	0.169048		Ap3m1	adaptor-related protein complex 3, mu 1 subunit	0.557901	0.328455	0.99976		Dnttip1	deoxynucleotidyltransferase, terminal, interacting protein 1	0.770673	0.0150701	0.287399
	Pafah2	platelet-activating factor acetylhydrolase 2	-0.976772	0.00423484	0.169048		Ap3m2	adaptor-related protein complex 3, mu 2 subunit	-0.36246	0.548816	0.99976		Dtymk	deoxythymidylate kinase	-0.717996	0.0293733	0.287399
	Cnih4	cornichon family AMPA receptor auxiliary protein 4	-0.976733	0.00424555	0.169048		Ap3s1	adaptor-related protein complex 3, sigma 1 subunit	-0.0130848	0.98334	0.99976		Deptor	DEP domain containing MTOR-interacting protein	0.748989	0.0202039	0.287399
	Slc35b1	solute carrier family 35, member B1	0.97662	0.00427633	0.169048		Ap3s2	adaptor-related protein complex 3, sigma 2 subunit	0.566141	0.319778	0.99976		Dse	dermatan sulfate epimerase	-0.759774	0.0175255	0.287399
	Ltbp2	latent transforming growth factor beta binding protein 2	-0.976516	0.00430473	0.169048		Ap5b1	adaptor-related protein complex 5, beta 1 subunit	-0.0904605	0.884979	0.99976		Dmkn	dermokine	-0.734295	0.0242707	0.287399
	Kars	lysyl-tRNA synthetase	0.976256	0.00437645	0.169048		Ap5m1	adaptor-related protein complex 5, mu 1 subunit	-0.564452	0.321551	0.99976		Ddx21	DExD box helicase 21	0.856042	0.00322819	0.287399
	Atp6v1b2	ATPase, H+ transporting, lysosomal V1 subunit B2	-0.976208	0.00438947	0.169048		Ap5z1	adaptor-related protein complex 5, zeta 1 subunit	-0.507417	0.382844	0.99976		Dagla	diacylglycerol lipase, alpha	0.910677	0.000642066	0.287399
	Mras	muscle and microspikes RAS	-0.976123	0.00441306	0.169048		Ap1m1	adaptor-related protein complex AP-1, mu subunit 1	-0.829823	0.0820876	0.99976		Dcxr	dicarbonyl L-xylulose reductase	-0.772426	0.014698	0.287399
	Clic1	chloride intracellular channel 1	-0.976033	0.00443812	0.169048		Ap4m1	adaptor-related protein complex AP-4, mu 1	-0.436054	0.462933	0.99976		Dicer1	dicer 1, ribonuclease type III	0.750617	0.0197833	0.287399
	Exosc4	exosome component 4	-0.975979	0.00445298	0.169048		Ap4s1	adaptor-related protein complex AP-4, sigma 1	0.767184	0.130038	0.99976		Dkk3	dickkopf WNT signaling pathway inhibitor 3	-0.81571	0.00735033	0.287399
	Bckdk	branched chain ketoacid dehydrogenase kinase	0.975844	0.00449045	0.169048		Add1	adducin 1 (alpha)	0.13635	0.826933	0.99976		Ddah2	dimethylarginine dimethylaminohydrolase 2	-0.747103	0.0206987	0.287399
	Dyrk1b	dual-specificity tyrosine-(Y)-phosphorylation regulated kinase 1b	-0.975833	0.00449345	0.169048		Add3	adducin 3 (gamma)	0.314837	0.605862	0.99976		Dpp8	dipeptidylpeptidase 8	0.736091	0.023747	0.287399
	Ncoa7	nuclear receptor coactivator 7	-0.975779	0.00450857	0.169048		Adar	adenosine deaminase, RNA-specific	0.486553	0.405896	0.99976		Dab2ip	disabled 2 interacting protein	0.734473	0.0242184	0.287399
	Vps33b	vacuolar protein sorting 33B	0.975778	0.00450881	0.169048		Adal	adenosine deaminase-like	0.611039	0.273571	0.99976		Ddr2	discoidin domain receptor family, member 2	-0.748537	0.0203219	0.287399
	Wwtr1	WW domain containing transcription regulator 1	-0.975741	0.00451907	0.169048		Adk	adenosine kinase	0.368612	0.541525	0.99976		Ddit3	DNA-damage inducible transcript 3	-0.880194	0.00173983	0.287399
	Gpd2	glycerol phosphate dehydrogenase 2, mitochondrial	-0.97574	0.00451935	0.169048		Ampd2	adenosine monophosphate deaminase 2	-0.21994	0.722238	0.99976		Dnajb12	DnaJ heat shock protein family (Hsp40) member B12	0.727064	0.0264559	0.287399
	Prpsap2	phosphoribosyl pyrophosphate synthetase-associated protein 2	-0.975572	0.00456637	0.169048		Adcy4	adenylate cyclase 4	-0.546606	0.340444	0.99976		Dnajb13	DnaJ heat shock protein family (Hsp40) member B13	-0.857216	0.00314074	0.287399
	Cd59a	CD59a antigen	-0.975282	0.00464773	0.169048		Adcy5	adenylate cyclase 5	-0.176763	0.776116	0.99976		Dnajc21	DnaJ heat shock protein family (Hsp40) member C21	0.736876	0.0235205	0.287399
	Atp6v1a	ATPase, H+ transporting, lysosomal V1 subunit A	-0.975247	0.00465741	0.169048		Adcy6	adenylate cyclase 6	-0.0581451	0.926009	0.99976		Dnajc3	DnaJ heat shock protein family (Hsp40) member C3	0.764756	0.0163726	0.287399
	Sulf2	sulfatase 2	-0.975237	0.00466023	0.169048		Adcy7	adenylate cyclase 7	-0.00998044	0.987293	0.99976		Dyrk1a	dual-specificity tyrosine-(Y)-phosphorylation regulated kinase 1a	0.801585	0.00937913	0.287399
	Vegfa	vascular endothelial growth factor A	0.975195	0.00467225	0.169048		Adcy9	adenylate cyclase 9	0.169244	0.785545	0.99976		Dtnbp1	dystrobrevin binding protein 1	-0.723626	0.0275383	0.287399
	Pi4k2a	phosphatidylinositol 4-kinase type 2 alpha	0.975157	0.00468281	0.169048		Ak2	adenylate kinase 2	-0.443383	0.454552	0.99976		Ep300	E1A binding protein p300	0.767253	0.015814	0.287399
	Ctxn1	cortexin 1	-0.975122	0.0046928	0.169048		Ak3	adenylate kinase 3	-0.242485	0.694311	0.99976		Elf2	E74-like factor 2	-0.741644	0.0221752	0.287399
	Tbrg1	transforming growth factor beta regulated gene 1	0.975097	0.00469982	0.169048		Ak6	adenylate kinase 6	-0.326058	0.592329	0.99976		Elf5	E74-like factor 5	0.794728	0.0104877	0.287399
	Ppat	phosphoribosyl pyrophosphate amidotransferase	0.974895	0.00475692	0.169048		Adsl	adenylosuccinate lyase	-0.570324	0.315395	0.99976		Ebf1	early B cell factor 1	-0.737176	0.0234344	0.287399
	2610307P16Rik	RIKEN cDNA 2610307P16 gene	-0.974863	0.0047661	0.169048		Adss	adenylosuccinate synthetase, non muscle	0.207113	0.738193	0.99976		Evi5	ecotropic viral integration site 5	0.782641	0.0126512	0.287399
	Cnp	2',3'-cyclic nucleotide 3' phosphodiesterase	0.974836	0.00477385	0.169048		Adgra3	adhesion G protein-coupled receptor A3	-0.633361	0.251323	0.99976		Enpp4	ectonucleotide pyrophosphatase/phosphodiesterase 4	-0.846913	0.00396599	0.287399
	Dars	aspartyl-tRNA synthetase	0.974742	0.00480031	0.169048		Adgre1	adhesion G protein-coupled receptor E1	0.4345	0.464714	0.99976		Enpp5	ectonucleotide pyrophosphatase/phosphodiesterase 5	-0.804707	0.00890167	0.287399
	Basp1	brain abundant, membrane attached signal protein 1	-0.974709	0.00480976	0.169048		Adgrf1	adhesion G protein-coupled receptor F1	0.622708	0.261878	0.99976		Epg5	ectopic P-granules autophagy protein 5 homolog (C. elegans)	0.719524	0.0288677	0.287399
	Cnot8	CCR4-NOT transcription complex, subunit 8	-0.974697	0.00481322	0.169048		Adgrf5	adhesion G protein-coupled receptor F5	0.835271	0.0782451	0.99976		Eef1aknmt	EEF1A lysine and N-terminal methyltransferase	0.786811	0.0118739	0.287399
	Scnm1	sodium channel modifier 1	-0.97464	0.00482938	0.169048		Adgrg1	adhesion G protein-coupled receptor G1	-0.0128297	0.983665	0.99976		Etfbkmt	electron transfer flavoprotein beta subunit lysine methyltransferase	-0.778602	0.0134359	0.287399
	Riox1	ribosomal oxygenase 1	0.974624	0.00483407	0.169048		Adgrl2	adhesion G protein-coupled receptor L2	0.261721	0.670611	0.99976		Eaf1	ELL associated factor 1	0.730189	0.0254961	0.287399
	Cyb561d2	cytochrome b-561 domain containing 2	-0.974476	0.00487623	0.169048		Adgrl4	adhesion G protein-coupled receptor L4	-0.954125	0.0117134	0.99976		Emg1	EMG1 N1-specific pseudouridine methyltransferase	0.8588	0.00302541	0.287399
	Klf10	Kruppel-like factor 10	-0.974386	0.00490199	0.169048		Amigo1	adhesion molecule with Ig like domain 1	0.826706	0.0843114	0.99976		Ensa	endosulfine alpha	-0.757228	0.0181351	0.287399
	Lrrfip1	leucine rich repeat (in FLII) interacting protein 1	-0.974378	0.00490429	0.169048		Amigo2	adhesion molecule with Ig like domain 2	-0.604724	0.279956	0.99976		Elmo2	engulfment and cell motility 2	0.786326	0.0119626	0.287399
	Fibp	fibroblast growth factor (acidic) intracellular binding protein	-0.974363	0.00490869	0.169048		Adrm1	adhesion regulating molecule 1 26S proteasome ubiquitin receptor	0.0677286	0.913831	0.99976		Eci2	enoyl-Coenzyme A delta isomerase 2	-0.903052	0.000848712	0.287399
	Tmem222	transmembrane protein 222	-0.97427	0.00493537	0.169048		Apmap	adipocyte plasma membrane associated protein	-0.676223	0.210086	0.99976		Epha2	Eph receptor A2	-0.721417	0.0282493	0.287399
	Rbm22	RNA binding motif protein 22	-0.974263	0.00493734	0.169048		Aamdc	adipogenesis associated Mth938 domain containing	-0.716646	0.173161	0.99976		Efna5	ephrin A5	-0.81927	0.00689072	0.287399
	Mios	meiosis regulator for oocyte development	0.974201	0.00495499	0.169048		Adig	adipogenin	0.760744	0.135329	0.99976		Efnb2	ephrin B2	-0.748003	0.0204617	0.287399
	Tubb5	tubulin, beta 5 class I	-0.974135	0.00497404	0.169048		Adipor1	adiponectin receptor 1	0.113624	0.855641	0.99976		Efemp1	epidermal growth factor-containing fibulin-like extracellular matrix protein 1	-0.761876	0.0170326	0.287399
	Bivm	basic, immunoglobulin-like variable motif containing	-0.974114	0.00498013	0.169048		Adipor2	adiponectin receptor 2	-0.303414	0.619693	0.99976		Emp1	epithelial membrane protein 1	-0.780404	0.013082	0.287399
	Tubb2a	tubulin, beta 2A class IIA	-0.974085	0.0049885	0.169048		Adipoq	adiponectin, C1Q and collagen domain containing	-0.402577	0.501627	0.99976		Esrp2	epithelial splicing regulatory protein 2	0.821213	0.0066483	0.287399
	Ano6	anoctamin 6	-0.974052	0.00499794	0.169048		Adnp2	ADNP homeobox 2	-0.56527	0.320692	0.99976		Epm2aip1	EPM2A (laforin) interacting protein 1	0.750655	0.0197737	0.287399
	Lpin3	lipin 3	-0.974024	0.00500602	0.169048		Adpgk	ADP-dependent glucokinase	0.161478	0.795297	0.99976		Edem1	ER degradation enhancer, mannosidase alpha-like 1	0.739757	0.0227013	0.287399
	Ap3m1	adaptor-related protein complex 3, mu 1 subunit	0.973959	0.00502475	0.169048		Adprm	ADP-ribose/CDP-alcohol diphosphatase, manganese dependent	0.123697	0.842906	0.99976		Erlin1	ER lipid raft associated 1	0.933975	0.000228198	0.287399
	Aldh1a3	aldehyde dehydrogenase family 1, subfamily A3	-0.973947	0.00502825	0.169048		Adprh	ADP-ribosylarginine hydrolase	-0.199403	0.747805	0.99976		Emc7	ER membrane protein complex subunit 7	0.743302	0.0217195	0.287399
	Dnaja3	DnaJ heat shock protein family (Hsp40) member A3	0.97377	0.00507939	0.17015		Arf1	ADP-ribosylation factor 1	0.622717	0.261869	0.99976		Erbin	Erbb2 interacting protein	0.785328	0.0121465	0.287399
	Hook2	hook microtubule tethering protein 2	-0.973656	0.00511258	0.170531		Arf2	ADP-ribosylation factor 2	-0.63461	0.250093	0.99976		Epb41l4b	erythrocyte membrane protein band 4.1 like 4b	0.729321	0.0257604	0.287399
	Nsmce1	NSE1 homolog, SMC5-SMC6 complex component	-0.973604	0.0051275	0.170531		Arf3	ADP-ribosylation factor 3	-0.603182	0.281521	0.99976		Ehmt1	euchromatic histone methyltransferase 1	0.776864	0.0137834	0.287399
	Col4a6	collagen, type IV, alpha 6	-0.973371	0.00519558	0.172178		Arf4	ADP-ribosylation factor 4	-0.42258	0.478427	0.99976		Eefsec	eukaryotic elongation factor, selenocysteine-tRNA-specific	0.881449	0.00167904	0.287399
	Limk2	LIM motif-containing protein kinase 2	-0.973257	0.00522887	0.172664		Arf6	ADP-ribosylation factor 6	0.480987	0.412098	0.99976		Eif1b	eukaryotic translation initiation factor 1B	-0.718199	0.029306	0.287399
	Abhd2	abhydrolase domain containing 2	0.972983	0.00530906	0.173414		Arfgap1	ADP-ribosylation factor GTPase activating protein 1	0.53137	0.356784	0.99976		Eif2ak1	eukaryotic translation initiation factor 2 alpha kinase 1	0.728435	0.026032	0.287399
	Cyp4f16	cytochrome P450, family 4, subfamily f, polypeptide 16	-0.972918	0.00532834	0.173414		Arfgap2	ADP-ribosylation factor GTPase activating protein 2	-0.261209	0.67124	0.99976		Eif2ak3	eukaryotic translation initiation factor 2 alpha kinase 3	0.74797	0.0204704	0.287399
	Arl4d	ADP-ribosylation factor-like 4D	0.972876	0.00534068	0.173414		Arfgap3	ADP-ribosylation factor GTPase activating protein 3	0.0522726	0.933475	0.99976		Eif2ak4	eukaryotic translation initiation factor 2 alpha kinase 4	0.778099	0.0135359	0.287399
	Rbbp8	retinoblastoma binding protein 8, endonuclease	-0.972844	0.00535001	0.173414		Arfgef1	ADP-ribosylation factor guanine nucleotide-exchange factor 1(brefeldin A-inhibited)	0.492642	0.399135	0.99976		Eif3a	eukaryotic translation initiation factor 3, subunit A	0.743131	0.0217664	0.287399
	Hat1	histone aminotransferase 1	-0.972769	0.00537222	0.173414		Arfgef2	ADP-ribosylation factor guanine nucleotide-exchange factor 2 (brefeldin A-inhibited)	0.460411	0.435211	0.99976		Eif3g	eukaryotic translation initiation factor 3, subunit G	0.716692	0.0298094	0.287399
	Vill	villin-like	-0.972765	0.00537329	0.173414		Arfip2	ADP-ribosylation factor interacting protein 2	0.112636	0.856892	0.99976		Eif3j2	eukaryotic translation initiation factor 3, subunit J2	0.763697	0.0166132	0.287399
	Rassf4	Ras association (RalGDS/AF-6) domain family member 4	-0.972683	0.00539753	0.173414		Arfrp1	ADP-ribosylation factor related protein 1	-0.321259	0.59811	0.99976		Eif6	eukaryotic translation initiation factor 6	-0.82315	0.0064124	0.287399
	Gm8439	predicted gene 8439	-0.972622	0.00541561	0.173414		Arl1	ADP-ribosylation factor-like 1	0.0764358	0.902774	0.99976		Ercc2	excision repair cross-complementing rodent repair deficiency, complementation group 2	0.718709	0.0291367	0.287399
	Gtpbp1	GTP binding protein 1	0.972608	0.00541977	0.173414		Arl13b	ADP-ribosylation factor-like 13B	0.83468	0.0786589	0.99976		Ercc3	excision repair cross-complementing rodent repair deficiency, complementation group 3	-0.737293	0.0234008	0.287399
	Pde4dip	phosphodiesterase 4D interacting protein (myomegalin)	0.972543	0.00543887	0.173427		Arl14ep	ADP-ribosylation factor-like 14 effector protein	-0.282596	0.645036	0.99976		Ercc8	excision repaiross-complementing rodent repair deficiency, complementation group 8	0.866392	0.00251272	0.287399
	Fhdc1	FH2 domain containing 1	0.972455	0.00546504	0.173665		Arl15	ADP-ribosylation factor-like 15	-0.635946	0.24878	0.99976		Exoc1	exocyst complex component 1	-0.796017	0.0102729	0.287399
	Myo5a	myosin VA	-0.97236	0.00549343	0.173971		Arl2	ADP-ribosylation factor-like 2	-0.200383	0.746582	0.99976		Exoc3	exocyst complex component 3	0.896589	0.00105688	0.287399
	Chchd7	coiled-coil-helix-coiled-coil-helix domain containing 7	0.972267	0.0055211	0.174248		Arl2bp	ADP-ribosylation factor-like 2 binding protein	-0.315364	0.605225	0.99976		Exoc7	exocyst complex component 7	-0.783126	0.0125591	0.287399
	Pmpca	peptidase (mitochondrial processing) alpha	0.972164	0.00555174	0.174248		Arl3	ADP-ribosylation factor-like 3	-0.277863	0.65082	0.99976		Exoc8	exocyst complex component 8	0.743357	0.0217047	0.287399
	Hapln3	hyaluronan and proteoglycan link protein 3	0.972141	0.00555851	0.174248		Arl4a	ADP-ribosylation factor-like 4A	-0.29291	0.632459	0.99976		Xpo5	exportin 5	0.888811	0.00135161	0.287399
	2900052L18Rik	RIKEN cDNA 2900052L18 gene	-0.971981	0.00560621	0.175152		Arl4c	ADP-ribosylation factor-like 4C	0.0649364	0.917379	0.99976		Fam3c	FAM3 metabolism regulating signaling molecule C	-0.726304	0.0266925	0.287399
	Sgcb	sarcoglycan, beta (dystrophin-associated glycoprotein)	-0.971899	0.00563079	0.175329		Arl4d	ADP-ribosylation factor-like 4D	0.287398	0.639175	0.99976		Fam193a	family with sequence homology 193, member A	0.880305	0.00173443	0.287399
	Heatr3	HEAT repeat containing 3	0.971536	0.00574015	0.176424		Arl5a	ADP-ribosylation factor-like 5A	0.0521367	0.933648	0.99976		Fam172a	family with sequence similarity 172, member A	-0.803569	0.00907368	0.287399
	Zyx	zyxin	-0.971494	0.00575267	0.176424		Arl5b	ADP-ribosylation factor-like 5B	-0.174046	0.779522	0.99976		Fam189a2	family with sequence similarity 189, member A2	-0.723682	0.0275206	0.287399
	Incenp	inner centromere protein	-0.971491	0.00575361	0.176424		Arl6ip1	ADP-ribosylation factor-like 6 interacting protein 1	-0.884679	0.0461887	0.99976		Fam193b	family with sequence similarity 193, member B	0.718723	0.0291322	0.287399
	Pttg1ip	pituitary tumor-transforming 1 interacting protein	-0.971465	0.00576154	0.176424		Arl6ip4	ADP-ribosylation factor-like 6 interacting protein 4	0.777774	0.121477	0.99976		Fam91a1	family with sequence similarity 91, member A1	-0.747137	0.0206897	0.287399
	Asrgl1	asparaginase like 1	-0.97143	0.00577201	0.176424		Arl6ip5	ADP-ribosylation factor-like 6 interacting protein 5	-0.936769	0.0189045	0.99976		Fam98b	family with sequence similarity 98, member B	-0.758009	0.0179467	0.287399
	Xab2	XPA binding protein 2	0.971296	0.0058126	0.176424		Arl6ip6	ADP-ribosylation factor-like 6 interacting protein 6	-0.553121	0.333516	0.99976		Faap100	Fanconi anemia core complex associated protein 100	0.750151	0.0199033	0.287399
	Inpp5d	inositol polyphosphate-5-phosphatase D	-0.971004	0.00590109	0.176424		Arl8a	ADP-ribosylation factor-like 8A	-0.33407	0.582698	0.99976		Fastk	Fas-activated serine/threonine kinase	0.738592	0.0230304	0.287399
	Rassf2	Ras association (RalGDS/AF-6) domain family member 2	-0.970984	0.00590717	0.176424		Arl8b	ADP-ribosylation factor-like 8B	-0.434531	0.464678	0.99976		Fastkd1	FAST kinase domains 1	0.810765	0.00802264	0.287399
	Ppp4r1l-ps	protein phosphatase 4, regulatory subunit 1-like, pseudogene	-0.970961	0.00591436	0.176424		Adprs	ADP-ribosylserine hydrolase	0.127001	0.838732	0.99976		Fastkd2	FAST kinase domains 2	-0.819262	0.00689167	0.287399
	Nudt21	nudix (nucleoside diphosphate linked moiety X)-type motif 21	-0.97092	0.00592692	0.176424		Art3	ADP-ribosyltransferase 3	-0.656928	0.228397	0.99976		Fbxl15	F-box and leucine-rich repeat protein 15	-0.736934	0.0235038	0.287399
	1110065P20Rik	RIKEN cDNA 1110065P20 gene	0.970896	0.00593426	0.176424		Adra2c	adrenergic receptor, alpha 2c	0.769679	0.128006	0.99976		Fbxl19	F-box and leucine-rich repeat protein 19	-0.799454	0.0097147	0.287399
	Sh3bgrl2	SH3 domain binding glutamic acid-rich protein like 2	-0.970828	0.00595498	0.176424		Adrb1	adrenergic receptor, beta 1	0.13765	0.825293	0.99976		Fbxl5	F-box and leucine-rich repeat protein 5	-0.754379	0.0188339	0.287399
	Klf11	Kruppel-like factor 11	-0.970825	0.00595578	0.176424		Adrb2	adrenergic receptor, beta 2	0.246539	0.689306	0.99976		Fbxw9	F-box and WD-40 domain protein 9	-0.763966	0.0165518	0.287399
	Amotl2	angiomotin-like 2	-0.970767	0.00597366	0.176424		Adrb3	adrenergic receptor, beta 3	-0.289209	0.636967	0.99976		Fbxo36	F-box protein 36	-0.831958	0.00541168	0.287399
	Zfp768	zinc finger protein 768	0.970764	0.0059745	0.176424		Acd	adrenocortical dysplasia	-0.423147	0.477772	0.99976		Fbxo4	F-box protein 4	-0.720949	0.0284013	0.287399
	Rab5a	RAB5A, member RAS oncogene family	0.970759	0.0059761	0.176424		Aebp1	AE binding protein 1	-0.153387	0.805471	0.99976		Fbxo45	F-box protein 45	0.835076	0.0050846	0.287399
	Psma2	proteasome subunit alpha 2	-0.970716	0.00598918	0.176424		Aebp2	AE binding protein 2	-0.043728	0.944342	0.99976		Fes	feline sarcoma oncogene	0.816214	0.00728397	0.287399
	Ascc1	activating signal cointegrator 1 complex subunit 1	-0.970507	0.00605311	0.177516		Aff4	AF4/FMR2 family, member 4	0.494436	0.397149	0.99976		Fem1a	fem 1 homolog a	0.733243	0.0245808	0.287399
	Akt1	thymoma viral proto-oncogene 1	0.97047	0.00606451	0.177516		Afdn	afadin, adherens junction formation factor	0.187631	0.762511	0.99976		Fermt2	fermitin family member 2	0.730602	0.0253711	0.287399
	Pmm2	phosphomannomutase 2	-0.970331	0.00610713	0.178158		Afg1l	AFG1 like ATPase	0.662824	0.222757	0.99976		Ftl1	ferritin light polypeptide 1	-0.829314	0.00569996	0.287399
	Efna4	ephrin A4	-0.970274	0.00612483	0.178158		Afg3l2	AFG3-like AAA ATPase 2	0.497582	0.393671	0.99976		Fhdc1	FH2 domain containing 1	0.723677	0.0275222	0.287399
	Med15	mediator complex subunit 15	-0.96995	0.00622492	0.180503		Aftph	aftiphilin	0.375558	0.533316	0.99976		Fibp	fibroblast growth factor (acidic) intracellular binding protein	-0.746203	0.0209376	0.287399
	Rhoc	ras homolog family member C	-0.969843	0.00625803	0.180523		Agrn	agrin	-0.0346133	0.955938	0.99976		Fgfrl1	fibroblast growth factor receptor-like 1	-0.794047	0.0106026	0.287399
	Ankrd33b	ankyrin repeat domain 33B	0.969822	0.00626453	0.180523		Ahsa1	AHA1, activator of heat shock protein ATPase 1	-0.460929	0.434626	0.99976		Fzr1	fizzy and cell division cycle 20 related 1	0.808578	0.00833287	0.287399
	Tmc4	transmembrane channel-like gene family 4	-0.969714	0.00629812	0.18093		Ahsa2	AHA1, activator of heat shock protein ATPase 2	0.102496	0.869727	0.99976		Fkbp15	FK506 binding protein 15	0.867621	0.00243581	0.287399
	Pdzrn3	PDZ domain containing RING finger 3	-0.969603	0.00633267	0.181361		Ahnak	AHNAK nucleoprotein (desmoyokin)	0.336236	0.5801	0.99976		Fkbp1a	FK506 binding protein 1a	-0.785214	0.0121678	0.287399
	Zcchc2	zinc finger, CCHC domain containing 2	0.969284	0.00643228	0.181738		Ajuba	ajuba LIM protein	-0.306001	0.616556	0.99976		Fiz1	Flt3 interacting zinc finger protein 1	-0.745728	0.0210643	0.287399
	Trim6	tripartite motif-containing 6	-0.969256	0.00644097	0.181738		Akirin1	akirin 1	-0.0368712	0.953065	0.99976		Fmnl3	formin-like 3	-0.735671	0.0238688	0.287399
	Cdh1	cadherin 1	-0.969195	0.00646027	0.181738		Akirin2	akirin 2	-0.298378	0.625808	0.99976		Fzd1	frizzled class receptor 1	-0.7493	0.0201232	0.287399
	Katnb1	katanin p80 (WD40-containing) subunit B 1	-0.969178	0.00646556	0.181738		Aktip	AKT interacting protein	-0.280333	0.647801	0.99976		Fut4	fucosyltransferase 4	0.720308	0.0286105	0.287399
	Syngap1	synaptic Ras GTPase activating protein 1 homolog (rat)	-0.969164	0.00646981	0.181738		Akt1s1	AKT1 substrate 1 (proline-rich)	-0.246327	0.689568	0.99976		Furin	furin (paired basic amino acid cleaving enzyme)	0.763431	0.016674	0.287399
	Trps1	transcriptional repressor GATA binding 1	-0.969108	0.00648756	0.181738		Anpep	alanyl (membrane) aminopeptidase	-0.260755	0.671798	0.99976		Gpr107	G protein-coupled receptor 107	-0.73525	0.0239914	0.287399
	Sh3yl1	Sh3 domain YSC-like 1	-0.969076	0.00649761	0.181738		Aars	alanyl-tRNA synthetase	-0.0801538	0.898054	0.99976		Gpr137c	G protein-coupled receptor 137C	-0.758569	0.0178123	0.287399
	Lgals9	lectin, galactose binding, soluble 9	-0.968952	0.00653644	0.181738		Aars2	alanyl-tRNA synthetase 2, mitochondrial	0.792533	0.10984	0.99976		Gpr153	G protein-coupled receptor 153	-0.723064	0.0277181	0.287399
	Emc10	ER membrane protein complex subunit 10	-0.968948	0.00653791	0.181738		Alb	albumin	0.368099	0.542132	0.99976		Grk2	G protein-coupled receptor kinase 2	0.794985	0.0104448	0.287399
	Rmdn3	regulator of microtubule dynamics 3	0.968936	0.0065417	0.181738		Adh5	alcohol dehydrogenase 5 (class III), chi polypeptide	-0.803302	0.101575	0.99976		Gspt1	G1 to S phase transition 1	0.715714	0.0301395	0.287399
	Smg6	SMG6 nonsense mediated mRNA decay factor	-0.968777	0.00659191	0.182488		Aldh1l1	aldehyde dehydrogenase 1 family, member L1	-0.278122	0.650504	0.99976		Gabpb2	GA repeat binding protein, beta 2	0.756718	0.018259	0.287399
	Spop	speckle-type BTB/POZ protein	0.968725	0.00660805	0.182488		Aldh1l2	aldehyde dehydrogenase 1 family, member L2	0.682266	0.204439	0.99976		Galc	galactosylceramidase	-0.748547	0.0203192	0.287399
	Gm49172	predicted gene, 49172	-0.968639	0.00663552	0.182534		Aldh16a1	aldehyde dehydrogenase 16 family, member A1	0.0160449	0.979572	0.99976		Ggnbp2	gametogenetin binding protein 2	0.796455	0.0102007	0.287399
	Hs1bp3	HCLS1 binding protein 3	-0.968558	0.00666112	0.182534		Aldh18a1	aldehyde dehydrogenase 18 family, member A1	0.273863	0.655715	0.99976		Gtf2a1	general transcription factor II A, 1	-0.808465	0.00834908	0.287399
	Ppm1h	protein phosphatase 1H (PP2C domain containing)	-0.968534	0.0066687	0.182534		Aldh2	aldehyde dehydrogenase 2, mitochondrial	0.365423	0.545302	0.99976		Gtf2e2	general transcription factor II E, polypeptide 2 (beta subunit)	-0.720473	0.0285567	0.287399
	Supt6	SPT6, histone chaperone and transcription elongation factor	0.9684	0.00671098	0.183151		Aldh9a1	aldehyde dehydrogenase 9, subfamily A1	-0.776237	0.122708	0.99976		Gtf2ird1	general transcription factor II I repeat domain-containing 1	-0.79072	0.0111751	0.287399
	Sh3rf1	SH3 domain containing ring finger 1	-0.968248	0.00675953	0.183875		Aldh1a7	aldehyde dehydrogenase family 1, subfamily A7	-0.347123	0.567073	0.99976		Gtf3c4	general transcription factor IIIC, polypeptide 4	0.787191	0.0118047	0.287399
	Snhg5	small nucleolar RNA host gene 5	-0.968192	0.00677716	0.183875		Aldh3a2	aldehyde dehydrogenase family 3, subfamily A2	0.569546	0.316208	0.99976		Gpt2	glutamic pyruvate transaminase (alanine aminotransferase) 2	0.730565	0.0253824	0.287399
	Prmt2	protein arginine N-methyltransferase 2	-0.96802	0.00683213	0.184826		Aldh7a1	aldehyde dehydrogenase family 7, member A1	-0.354511	0.558265	0.99976		Qser1	glutamine and serine rich 1	0.742751	0.0218704	0.287399
	Por	cytochrome p450 oxidoreductase	0.967846	0.00688785	0.185414		Aox1	aldehyde oxidase 1	0.0416863	0.946939	0.99976		Gatc	glutamyl-tRNA(Gln) amidotransferase, subunit C	0.872672	0.00213672	0.287399
	mt-Rnr1	mitochondrially encoded 12S rRNA	0.9678	0.00690249	0.185414		Aox3	aldehyde oxidase 3	0.081708	0.896082	0.99976		Gcdh	glutaryl-Coenzyme A dehydrogenase	0.738009	0.0231962	0.287399
	Ccser2	coiled-coil serine rich 2	-0.967688	0.0069385	0.185414		Akr1a1	aldo-keto reductase family 1, member A1 (aldehyde reductase)	-0.627584	0.257032	0.99976		Gpx4-ps2	glutathione peroxidase 4, pseudogene 2	-0.7321	0.0249208	0.287399
	Abhd4	abhydrolase domain containing 4	-0.967634	0.00695578	0.185414		Akr1b10	aldo-keto reductase family 1, member B10 (aldose reductase)	-0.484434	0.408254	0.99976		Gsta4	glutathione S-transferase, alpha 4	-0.803579	0.00907218	0.287399
	H2-DMb1	histocompatibility 2, class II, locus Mb1	-0.967539	0.00698644	0.185414		Akr1b8	aldo-keto reductase family 1, member B8	-0.551515	0.33522	0.99976		Gdpd5	glycerophosphodiester phosphodiesterase domain containing 5	-0.752543	0.0192934	0.287399
	Magoh	mago homolog, exon junction complex core component	-0.967536	0.00698725	0.185414		Akr1c14	aldo-keto reductase family 1, member C14	-0.0806576	0.897415	0.99976		Gcat	glycine C-acetyltransferase (2-amino-3-ketobutyrate-coenzyme A ligase)	0.726736	0.0265579	0.287399
	Col9a3	collagen, type IX, alpha 3	-0.967495	0.00700046	0.185414		Akr7a5	aldo-keto reductase family 7, member A5 (aflatoxin aldehyde reductase)	0.490374	0.40165	0.99976		Gltp	glycolipid transfer protein	-0.782507	0.0126767	0.287399
	Pim1	proviral integration site 1	0.967433	0.00702047	0.185414		Aldoa	aldolase A, fructose-bisphosphate	-0.228257	0.711918	0.99976		Glmp	glycosylated lysosomal membrane protein	-0.780652	0.0130337	0.287399
	Kras	Kirsten rat sarcoma viral oncogene homolog	0.967375	0.00703926	0.185414		Aldoc	aldolase C, fructose-bisphosphate	0.472947	0.421095	0.99976		Gpc4	glypican 4	-0.754112	0.0189003	0.287399
	Kdelr3	KDEL (Lys-Asp-Glu-Leu) endoplasmic reticulum protein retention receptor 3	-0.96733	0.00705369	0.185414		Acer2	alkaline ceramidase 2	-0.314817	0.605886	0.99976		Glg1	golgi apparatus protein 1	-0.788375	0.0115909	0.287399
	Nt5dc3	5'-nucleotidase domain containing 3	0.967229	0.00708637	0.18545		Acer3	alkaline ceramidase 3	-0.290177	0.635788	0.99976		Gga3	golgi associated, gamma adaptin ear containing, ARF binding protein 3	0.805303	0.00881245	0.287399
	Gcsh	glycine cleavage system protein H (aminomethyl carrier)	0.967104	0.00712676	0.18545		Alpl	alkaline phosphatase, liver/bone/kidney	0.310849	0.610685	0.99976		Golga1	golgi autoantigen, golgin subfamily a, 1	0.79857	0.00985624	0.287399
	4732496C06Rik	RIKEN cDNA 4732496C06 gene	0.966906	0.00719116	0.18545		Alkbh1	alkB homolog 1, histone H2A dioxygenase	-0.669344	0.216565	0.99976		Golga3	golgi autoantigen, golgin subfamily a, 3	0.71809	0.0293423	0.287399
	Pcsk5	proprotein convertase subtilisin/kexin type 5	-0.966888	0.00719678	0.18545		Alkbh2	alkB homolog 2, alpha-ketoglutarate-dependent dioxygenase	-0.705615	0.183034	0.99976		Gcc1	golgi coiled coil 1	0.914782	0.000546827	0.287399
	Psmd12	proteasome (prosome, macropain) 26S subunit, non-ATPase, 12	0.966864	0.00720481	0.18545		Alkbh3	alkB homolog 3, alpha-ketoglutarate-dependent dioxygenase	0.371575	0.53802	0.99976		Gosr1	golgi SNAP receptor complex member 1	0.73648	0.0236345	0.287399
	Chpf2	chondroitin polymerizing factor 2	-0.966862	0.00720535	0.18545		Alkbh4	alkB homolog 4, lysine demethylase	0.64313	0.241748	0.99976		Gramd4	GRAM domain containing 4	-0.812753	0.00774748	0.287399
	Med1	mediator complex subunit 1	0.966817	0.00721993	0.18545		Alkbh5	alkB homolog 5, RNA demethylase	0.177914	0.774674	0.99976		Grn	granulin	-0.755283	0.0186102	0.287399
	Plcb4	phospholipase C, beta 4	0.966795	0.007227	0.18545		Alkbh6	alkB homolog 6	0.0381271	0.951467	0.99976		Gas5	growth arrest specific 5	-0.748522	0.0203258	0.287399
	Dhrs7	dehydrogenase/reductase (SDR family) member 7	0.96676	0.00723864	0.18545		Alkbh7	alkB homolog 7	0.232125	0.707126	0.99976		Grpel1	GrpE-like 1, mitochondrial	0.717721	0.0294649	0.287399
	Vps35l	VPS35 endosomal protein sorting factor like	-0.966644	0.00727634	0.18545		Alkbh8	alkB homolog 8, tRNA methyltransferase	0.483729	0.40904	0.99976		Gtpbp1	GTP binding protein 1	0.904411	0.000808909	0.287399
	Zfp369	zinc finger protein 369	-0.966556	0.00730503	0.18545		Agps	alkylglycerone phosphate synthase	0.416095	0.485923	0.99976		Gnai2	guanine nucleotide binding protein (G protein), alpha inhibiting 2	-0.791566	0.0110275	0.287399
	Tob2	transducer of ERBB2, 2	0.966545	0.00730854	0.18545		Atraid	all-trans retinoic acid induced differentiation factor	-0.69828	0.189686	0.99976		Gnaq	guanine nucleotide binding protein, alpha q polypeptide	0.729606	0.0256736	0.287399
	Rmnd1	required for meiotic nuclear division 1 homolog	-0.966526	0.00731489	0.18545		Aagab	alpha- and gamma-adaptin binding protein	0.706665	0.182088	0.99976		Gnl3l	guanine nucleotide binding protein-like 3 (nucleolar)-like	-0.785088	0.0121912	0.287399
	Ggnbp2	gametogenetin binding protein 2	0.966336	0.00737681	0.1864		Ganab	alpha glucosidase 2 alpha neutral subunit	0.842344	0.0733421	0.99976		Gdi1	guanosine diphosphate (GDP) dissociation inhibitor 1	-0.720599	0.0285154	0.287399
	Anapc5	anaphase-promoting complex subunit 5	-0.966288	0.00739253	0.1864		Amacr	alpha-methylacyl-CoA racemase	0.423183	0.477732	0.99976		Guk1	guanylate kinase 1	-0.788043	0.0116507	0.287399
	Eif5a	eukaryotic translation initiation factor 5A	0.965833	0.00754218	0.189658		Naglu	alpha-N-acetylglucosaminidase (Sanfilippo disease IIIB)	0.449104	0.448033	0.99976		Hp	haptoglobin	-0.792234	0.010912	0.287399
	1700025G04Rik	RIKEN cDNA 1700025G04 gene	-0.965542	0.0076385	0.191528		Als2cl	ALS2 C-terminal like	0.512745	0.37701	0.99976		Hbs1l	Hbs1-like (S. cerevisiae)	0.814036	0.00757344	0.287399
	Slc22a18	solute carrier family 22 (organic cation transporter), member 18	-0.96539	0.00768889	0.191528		Als2	alsin Rho guanine nucleotide exchange factor	0.226569	0.71401	0.99976		Heatr6	HEAT repeat containing 6	-0.792484	0.0108689	0.287399
	Cisd2	CDGSH iron sulfur domain 2	0.965318	0.00771284	0.191528		Aspscr1	alveolar soft part sarcoma chromosome region, candidate 1 (human)	0.157936	0.799749	0.99976		Hspb8	heat shock protein 8	-0.718511	0.0292024	0.287399
	Cr1l	complement component (3b/4b) receptor 1-like	0.965301	0.00771847	0.191528		Alyref	Aly/REF export factor	-0.208243	0.736786	0.99976		Hectd4	HECT domain E3 ubiquitin protein ligase 4	0.84421	0.00420483	0.287399
	Tle2	transducin-like enhancer of split 2	-0.96521	0.00774876	0.191528		Amdhd2	amidohydrolase domain containing 2	-0.669599	0.216324	0.99976		Hmox1	heme oxygenase 1	-0.850677	0.00364909	0.287399
	Ppm1a	protein phosphatase 1A, magnesium dependent, alpha isoform	0.965148	0.00776933	0.191528		Aoc3	amine oxidase, copper containing 3	-0.517246	0.372097	0.99976		Hbegf	heparin-binding EGF-like growth factor	-0.759207	0.0176601	0.287399
	Slc66a2	solute carrier family 66 member 2	0.965109	0.00778249	0.191528		Aimp1	aminoacyl tRNA synthetase complex-interacting multifunctional protein 1	-0.971164	0.00585248	0.99976		Hnrnpa1	heterogeneous nuclear ribonucleoprotein A1	-0.764263	0.0164843	0.287399
	Zfas1	zinc finger, NFX1-type containing 1, antisense RNA 1	-0.96505	0.00780228	0.191528		Aimp2	aminoacyl tRNA synthetase complex-interacting multifunctional protein 2	-0.199024	0.748278	0.99976		Hnrnpu	heterogeneous nuclear ribonucleoprotein U	0.863136	0.00272455	0.287399
	AC132253.9	No associated gene	-0.965098	0.00778624	0.191528		Acy1	aminoacylase 1	-0.651889	0.233249	0.99976		Hmgb2	high mobility group box 2	-0.772913	0.0145957	0.287399
	Myg1	melanocyte proliferating gene 1	-0.964952	0.00783497	0.191823		Aasdh	aminoadipate-semialdehyde dehydrogenase	-0.152371	0.806749	0.99976		H2-K2	histocompatibility 2, K region locus 2	0.751359	0.0195936	0.287399
	Plpp2	phospholipid phosphatase 2	-0.964816	0.00788031	0.191962		Aasdhppt	aminoadipate-semialdehyde dehydrogenase-phosphopantetheinyl transferase	-0.56731	0.318551	0.99976		Hpf1	histone PARylation factor 1	-0.801652	0.00936863	0.287399
	Arhgef6	Rac/Cdc42 guanine nucleotide exchange factor (GEF) 6	-0.964811	0.00788204	0.191962		Aass	aminoadipate-semialdehyde synthase	0.248617	0.686742	0.99976		Hlcs	holocarboxylase synthetase (biotin- [propriony-Coenzyme A-carboxylase (ATP-hydrolysing)] ligase)	0.837761	0.0048141	0.287399
	Tor3a	torsin family 3, member A	0.964657	0.00793352	0.19257		Alad	aminolevulinate, delta-, dehydratase	0.94103	0.0170371	0.99976		Homer3	homer scaffolding protein 3	-0.713824	0.0307834	0.287399
	Yif1b	Yip1 interacting factor homolog B (S. cerevisiae)	0.964515	0.00798125	0.19257		Alas1	aminolevulinic acid synthase 1	-0.695178	0.192519	0.99976		Hook2	hook microtubule tethering protein 2	-0.793892	0.0106288	0.287399
	Qtrt1	queuine tRNA-ribosyltransferase catalytic subunit 1	0.964442	0.00800604	0.19257		Amt	aminomethyltransferase	0.924909	0.024421	0.99976		Hps1	HPS1, biogenesis of lysosomal organelles complex 3 subunit 1	-0.870162	0.00228196	0.287399
	Zfp691	zinc finger protein 691	-0.964405	0.00801825	0.19257		Aopep	aminopeptidase O	-0.480856	0.412244	0.99976		Hps3	HPS3, biogenesis of lysosomal organelles complex 2 subunit 1	-0.801331	0.0094187	0.287399
	Mgmt	O-6-methylguanine-DNA methyltransferase	-0.964373	0.00802911	0.19257		Npepps	aminopeptidase puromycin sensitive	0.137801	0.825103	0.99976		Hip1r	huntingtin interacting protein 1 related	-0.737901	0.0232268	0.287399
	Rpl11	ribosomal protein L11	0.964362	0.00803283	0.19257		Npepl1	aminopeptidase-like 1	-0.109202	0.861236	0.99976		Hagh	hydroxyacyl glutathione hydrolase	0.804509	0.00893137	0.287399
	Dck	deoxycytidine kinase	0.964304	0.0080523	0.19257		Ammecr1l	AMME chromosomal region gene 1-like	-0.209199	0.735595	0.99976		Hadhb-ps	hydroxyacyl-CoA dehydrogenase trifunctional multienzyme complex subunit beta, pseudogene	-0.796727	0.0101558	0.287399
	1700019D03Rik	RIKEN cDNA 1700019D03 gene	0.964178	0.008095	0.192611		Ammecr1	AMMECR nuclear protein 1	-0.299907	0.623951	0.99976		Hsd17b10	hydroxysteroid (17-beta) dehydrogenase 10	0.901885	0.000883959	0.287399
	Eya2	EYA transcriptional coactivator and phosphatase 2	-0.964112	0.00811734	0.192611		Os9	amplified in osteosarcoma	-0.481397	0.411641	0.99976		Hsd17b4	hydroxysteroid (17-beta) dehydrogenase 4	0.727448	0.0263367	0.287399
	Ift20	intraflagellar transport 20	0.964078	0.00812868	0.192611		Amy1	amylase 1, salivary	-0.515244	0.37428	0.99976		Hsdl2	hydroxysteroid dehydrogenase like 2	-0.773703	0.0144307	0.287399
	Crebzf	CREB/ATF bZIP transcription factor	0.964053	0.00813702	0.192611		Agl	amylo-1,6-glucosidase, 4-alpha-glucanotransferase	-0.0739267	0.905959	0.99976		Hprt	hypoxanthine guanine phosphoribosyl transferase	-0.833492	0.00524904	0.287399
	Add1	adducin 1 (alpha)	-0.963898	0.00818952	0.19336		App	amyloid beta (A4) precursor protein	-0.3212	0.598181	0.99976		Igip	IgA inducing protein	0.758515	0.0178253	0.287399
	Gas6	growth arrest specific 6	-0.963669	0.00826733	0.193946		Apba3	amyloid beta (A4) precursor protein-binding, family A, member 3	-0.691229	0.196143	0.99976		Ikzf1	IKAROS family zinc finger 1	0.778363	0.0134835	0.287399
	Hmgb3	high mobility group box 3	-0.963565	0.00830267	0.193946		Apbb2	amyloid beta (A4) precursor protein-binding, family B, member 2	0.0960259	0.877924	0.99976		Imp3	IMP3, U3 small nucleolar ribonucleoprotein	0.782373	0.0127024	0.287399
	Ift46	intraflagellar transport 46	-0.96354	0.00831141	0.193946		Apbb3	amyloid beta (A4) precursor protein-binding, family B, member 3	0.691557	0.195841	0.99976		Inhbb	inhibin beta-B	-0.74513	0.0212244	0.287399
	Rmc1	regulator of MON1-CCZ1	0.963375	0.00836744	0.193946		Aplp1	amyloid beta (A4) precursor-like protein 1	-0.21381	0.729858	0.99976		Id1	inhibitor of DNA binding 1, HLH protein	-0.725871	0.0268281	0.287399
	Sertad2	SERTA domain containing 2	0.963373	0.00836842	0.193946		Aplp2	amyloid beta (A4) precursor-like protein 2	-0.479421	0.413847	0.99976		Incenp	inner centromere protein	-0.837099	0.00487987	0.287399
	Map3k4	mitogen-activated protein kinase kinase kinase 4	0.963271	0.00840306	0.193946		Appbp2	amyloid beta precursor protein (cytoplasmic tail) binding protein 2	0.129599	0.835453	0.99976		Itpripl1	inositol 1,4,5-triphosphate receptor interacting protein-like 1	0.736735	0.023561	0.287399
	Spock2	sparc/osteonectin, cwcv and kazal-like domains proteoglycan 2	0.96325	0.00841016	0.193946		Anapc15	anaphase promoting complex C subunit 15	0.458294	0.437606	0.99976		Inpp1	inositol polyphosphate-1-phosphatase	-0.771046	0.0149903	0.287399
	Map3k8	mitogen-activated protein kinase kinase kinase 8	-0.963239	0.00841403	0.193946		Anapc1	anaphase promoting complex subunit 1	0.95502	0.0113739	0.99976		Inpp5b	inositol polyphosphate-5-phosphatase B	0.887767	0.00139508	0.287399
	Eml2	echinoderm microtubule associated protein like 2	-0.963204	0.00842602	0.193946		Anapc11	anaphase promoting complex subunit 11	0.803126	0.101708	0.99976		Inpp5d	inositol polyphosphate-5-phosphatase D	-0.722277	0.027971	0.287399
	Lhfpl2	lipoma HMGIC fusion partner-like 2	-0.963197	0.00842827	0.193946		Anapc13	anaphase promoting complex subunit 13	-0.344829	0.569813	0.99976		Igfbp3	insulin-like growth factor binding protein 3	-0.830778	0.00553901	0.287399
	Nras	neuroblastoma ras oncogene	-0.963112	0.00845752	0.193946		Anapc16	anaphase promoting complex subunit 16	-0.596829	0.287992	0.99976		Itm2c	integral membrane protein 2C	-0.728221	0.0260977	0.287399
	Tnfaip1	tumor necrosis factor, alpha-induced protein 1 (endothelial)	-0.96309	0.00846514	0.193946		Anapc2	anaphase promoting complex subunit 2	-0.43193	0.467664	0.99976		Ints3	integrator complex subunit 3	0.739546	0.0227608	0.287399
	Kdm1b	lysine (K)-specific demethylase 1B	0.96292	0.00852356	0.194803		Anapc4	anaphase promoting complex subunit 4	-0.876434	0.0511641	0.99976		Itgb1	integrin beta 1 (fibronectin receptor beta)	-0.773608	0.0144505	0.287399
	Bcl2l1	BCL2-like 1	-0.962744	0.00858381	0.195568		Anapc7	anaphase promoting complex subunit 7	-0.436531	0.462387	0.99976		Itgb2	integrin beta 2	-0.729333	0.0257567	0.287399
	Slc44a4	solute carrier family 44, member 4	-0.962582	0.00863988	0.195568		Anapc5	anaphase-promoting complex subunit 5	-0.564756	0.321232	0.99976		Itgb4	integrin beta 4	-0.841836	0.00442256	0.287399
	Wdtc1	WD and tetratricopeptide repeats 1	-0.962559	0.00864769	0.195568		Aup1	ancient ubiquitous protein 1	0.186573	0.763834	0.99976		Ifngr2	interferon gamma receptor 2	-0.778943	0.0133685	0.287399
	Lrrc47	leucine rich repeat containing 47	0.962534	0.00865635	0.195568		Ar	androgen receptor	-0.0287655	0.96338	0.99976		Ifnlr1	interferon lambda receptor 1	-0.811796	0.00787909	0.287399
	Ucp3	uncoupling protein 3 (mitochondrial, proton carrier)	-0.96246	0.00868183	0.195568		Aig1	androgen-induced 1	0.118529	0.849438	0.99976		Irf2bp1	interferon regulatory factor 2 binding protein 1	0.741817	0.0221273	0.287399
	Smim30	small integral membrane protein 30	-0.962455	0.00868347	0.195568		Angel1	angel homolog 1	-0.293711	0.631483	0.99976		Ifrd2	interferon-related developmental regulator 2	0.744296	0.0214495	0.287399
	Ppp5c	protein phosphatase 5, catalytic subunit	0.962285	0.00874259	0.196423		Angel2	angel homolog 2	-0.432596	0.466899	0.99976		Il4ra	interleukin 4 receptor, alpha	-0.744637	0.0213573	0.287399
	Dph6	diphthamine biosynthesis 6	-0.962095	0.00880847	0.196673		Aamp	angio-associated migratory protein	-0.47119	0.423067	0.99976		Irak1	interleukin-1 receptor-associated kinase 1	0.772237	0.0147377	0.287399
	Spon1	spondin 1, (f-spondin) extracellular matrix protein	-0.962089	0.0088104	0.196673		Aggf1	angiogenic factor with G patch and FHA domains 1	0.246902	0.688859	0.99976		Intu	inturned planar cell polarity protein	0.772067	0.0147736	0.287399
	Cdkn2aip	CDKN2A interacting protein	-0.962012	0.00883724	0.196673		Amot	angiomotin	0.175269	0.777989	0.99976		Inf2	inverted formin, FH2 and WH2 domain containing	-0.782411	0.012695	0.287399
	Taf1a	TATA-box binding protein associated factor, RNA polymerase I, A	0.96199	0.00884473	0.196673		Amotl1	angiomotin-like 1	0.756999	0.138435	0.99976		Isca2	iron-sulfur cluster assembly 2	0.755252	0.0186179	0.287399
	Csnk1e	casein kinase 1, epsilon	-0.961947	0.00885971	0.196673		Amotl2	angiomotin-like 2	-0.341432	0.573876	0.99976		Iars	isoleucine-tRNA synthetase	0.720493	0.02855	0.287399
	Ywhaz	tyrosine 3-monooxygenase/tryptophan 5-monooxygenase activation protein, zeta polypeptide	-0.961634	0.00896887	0.198339		Angpt1	angiopoietin 1	0.155045	0.803384	0.99976		Jade1	jade family PHD finger 1	0.72637	0.0266722	0.287399
	Alb	albumin	0.961554	0.00899691	0.198339		Angptl4	angiopoietin-like 4	-0.402883	0.50127	0.99976		Jkamp	JNK1/MAPK8-associated membrane protein	-0.792892	0.010799	0.287399
	Pptc7	PTC7 protein phosphatase homolog	0.961426	0.00904163	0.198339		Ace	angiotensin I converting enzyme (peptidyl-dipeptidase A) 1	-0.598299	0.286491	0.99976		Jpt1	Jupiter microtubule associated homolog 1	-0.775117	0.0141388	0.287399
	Cdk2ap1	CDK2 (cyclin-dependent kinase 2)-associated protein 1	0.961356	0.00906619	0.198339		Ace2	angiotensin I converting enzyme (peptidyl-dipeptidase A) 2	-0.287466	0.639093	0.99976		Kat2b	K(lysine) acetyltransferase 2B	0.717049	0.0296897	0.287399
	Ppp2r5c	protein phosphatase 2, regulatory subunit B', gamma	-0.961321	0.00907828	0.198339		Agtrap	angiotensin II, type I receptor-associated protein	-0.19665	0.751241	0.99976		Katnb1	katanin p80 (WD40-containing) subunit B 1	-0.754386	0.0188321	0.287399
	Acadl	acyl-Coenzyme A dehydrogenase, long-chain	-0.961266	0.00909775	0.198339		Agt	angiotensinogen (serpin peptidase inhibitor, clade A, member 8)	-0.352494	0.560666	0.99976		Kdelr3	KDEL (Lys-Asp-Glu-Leu) endoplasmic reticulum protein retention receptor 3	-0.855238	0.00328904	0.287399
	Inf2	inverted formin, FH2 and WH2 domain containing	-0.961124	0.00914743	0.198339		Ank3	ankyrin 3, epithelial	-0.418644	0.482973	0.99976		Kdm3b	KDM3B lysine (K)-specific demethylase 3B	0.884806	0.0015236	0.287399
	Pls3	plastin 3 (T-isoform)	-0.961071	0.00916639	0.198339		Abtb1	ankyrin repeat and BTB (POZ) domain containing 1	0.247454	0.688177	0.99976		Klhdc7a	kelch domain containing 7A	-0.768174	0.0156113	0.287399
	Sp100	nuclear antigen Sp100	-0.96107	0.0091665	0.198339		Abtb2	ankyrin repeat and BTB (POZ) domain containing 2	-0.0872902	0.889	0.99976		Klhl29	kelch-like 29	0.821469	0.00661672	0.287399
	Gadd45b	growth arrest and DNA-damage-inducible 45 beta	-0.961047	0.0091748	0.198339		Ankfy1	ankyrin repeat and FYVE domain containing 1	0.675904	0.210385	0.99976		Klhl5	kelch-like 5	-0.780465	0.0130701	0.287399
	Miip	migration and invasion inhibitory protein	-0.960989	0.0091952	0.198339		Ankib1	ankyrin repeat and IBR domain containing 1	0.456688	0.439424	0.99976		Krt15	keratin 15	0.83982	0.00461344	0.287399
	Gm13889	predicted gene 13889	-0.960898	0.00922719	0.198339		Ankhd1	ankyrin repeat and KH domain containing 1	0.924727	0.0245091	0.99976		Krt7	keratin 7	-0.71975	0.0287934	0.287399
	Cmip	c-Maf inducing protein	-0.960896	0.00922773	0.198339		Ankle2	ankyrin repeat and LEM domain containing 2	0.637473	0.247281	0.99976		Krt8	keratin 8	-0.725811	0.0268472	0.287399
	Eci2	enoyl-Coenzyme A delta isomerase 2	-0.960547	0.00935116	0.198339		Ankmy2	ankyrin repeat and MYND domain containing 2	0.638549	0.246226	0.99976		Kdf1	keratinocyte differentiation factor 1	0.735779	0.0238374	0.287399
	Kctd14	potassium channel tetramerisation domain containing 14	0.960472	0.0093776	0.198339		Anks1	ankyrin repeat and SAM domain containing 1	0.895385	0.039975	0.99976		Khdrbs1	KH domain containing, RNA binding, signal transduction associated 1	-0.753554	0.0190393	0.287399
	Zfp629	zinc finger protein 629	-0.960463	0.00938088	0.198339		Asb13	ankyrin repeat and SOCS box-containing 13	0.0350693	0.955357	0.99976		Kif16b	kinesin family member 16B	0.714841	0.0304357	0.287399
	Dennd3	DENN/MADD domain containing 3	0.960432	0.00939206	0.198339		Asb3	ankyrin repeat and SOCS box-containing 3	0.373949	0.535216	0.99976		Kif3b	kinesin family member 3B	-0.720287	0.0286172	0.287399
	Tnfrsf12a	tumor necrosis factor receptor superfamily, member 12a	-0.960422	0.00939558	0.198339		Asb6	ankyrin repeat and SOCS box-containing 6	0.49358	0.398097	0.99976		Klf10	Kruppel-like factor 10	-0.773848	0.0144007	0.287399
	2310015A10Rik	RIKEN cDNA 2310015A10 gene	-0.960378	0.00941111	0.198339		Asb7	ankyrin repeat and SOCS box-containing 7	0.0734777	0.90653	0.99976		Klf11	Kruppel-like factor 11	-0.822664	0.00647111	0.287399
	Tapt1	transmembrane anterior posterior transformation 1	0.960365	0.00941556	0.198339		Asb8	ankyrin repeat and SOCS box-containing 8	0.0316446	0.959716	0.99976		Klf4	Kruppel-like factor 4 (gut)	-0.801015	0.00946805	0.287399
	Fhit	fragile histidine triad gene	-0.960299	0.00943921	0.198339		Anks3	ankyrin repeat and sterile alpha motif domain containing 3	-0.0874058	0.888853	0.99976		Lage3	L antigen family, member 3	0.742841	0.0218457	0.287399
	Cds2	CDP-diacylglycerol synthase (phosphatidate cytidylyltransferase) 2	-0.960262	0.0094524	0.198339		Ankzf1	ankyrin repeat and zinc finger domain containing 1	0.49479	0.396757	0.99976		Larp1	La ribonucleoprotein domain family, member 1	0.734996	0.0240654	0.287399
	Gnl3l	guanine nucleotide binding protein-like 3 (nucleolar)-like	-0.96025	0.00945643	0.198339		Ankrd10	ankyrin repeat domain 10	-0.0631196	0.919687	0.99976		Lbr	lamin B receptor	0.722855	0.0277852	0.287399
	Arhgap33	Rho GTPase activating protein 33	-0.960245	0.00945831	0.198339		Ankrd12	ankyrin repeat domain 12	-0.44531	0.452354	0.99976		Lats1	large tumor suppressor	0.738449	0.023071	0.287399
	Zfr2	zinc finger RNA binding protein 2	-0.960215	0.00946914	0.198339		Ankrd13d	ankyrin repeat domain 13 family, member D	0.85236	0.0665703	0.99976		Ltbp2	latent transforming growth factor beta binding protein 2	-0.836742	0.00491556	0.287399
	Togaram1	TOG array regulator of axonemal microtubules 1	0.96008	0.00951692	0.198891		Ankrd13a	ankyrin repeat domain 13a	-0.19433	0.754137	0.99976		Lgals3	lectin, galactose binding, soluble 3	-0.795928	0.0102877	0.287399
	Grb7	growth factor receptor bound protein 7	-0.959997	0.00954645	0.198918		Ankrd13b	ankyrin repeat domain 13b	-0.0713539	0.909227	0.99976		Lemd3	LEM domain containing 3	0.722982	0.0277444	0.287399
	Tspan33	tetraspanin 33	-0.959956	0.00956112	0.198918		Ankrd13c	ankyrin repeat domain 13c	0.219605	0.722654	0.99976		Leprotl1	leptin receptor overlapping transcript-like 1	-0.719584	0.0288479	0.287399
	Rnf215	ring finger protein 215	-0.95977	0.00962775	0.199388		Ankrd16	ankyrin repeat domain 16	0.281008	0.646976	0.99976		Lcmt1	leucine carboxyl methyltransferase 1	0.776737	0.0138091	0.287399
	Gpkow	G patch domain and KOW motifs	0.959559	0.00970332	0.199388		Ankrd17	ankyrin repeat domain 17	0.0465955	0.940694	0.99976		Lurap1l	leucine rich adaptor protein 1-like	-0.825942	0.00608263	0.287399
	Pcnx4	pecanex homolog 4	-0.959528	0.00971418	0.199388		Ankrd22	ankyrin repeat domain 22	-0.520772	0.36826	0.99976		Lrmda	leucine rich melanocyte differentiation associated	-0.819378	0.00687707	0.287399
	0610040J01Rik	RIKEN cDNA 0610040J01 gene	-0.959519	0.00971755	0.199388		Ankrd24	ankyrin repeat domain 24	0.72169	0.168698	0.99976		Lrrc20	leucine rich repeat containing 20	-0.825839	0.00609463	0.287399
	Slpi	secretory leukocyte peptidase inhibitor	-0.9595	0.00972436	0.199388		Ankrd27	ankyrin repeat domain 27 (VPS9 domain)	-0.525832	0.362769	0.99976		Lrrc42	leucine rich repeat containing 42	-0.750851	0.0197234	0.287399
	Creb3l1	cAMP responsive element binding protein 3-like 1	0.959484	0.00973004	0.199388		Ankrd28	ankyrin repeat domain 28	0.66922	0.216682	0.99976		Lrrc47	leucine rich repeat containing 47	0.844872	0.0041454	0.287399
	Ppp2cb	protein phosphatase 2 (formerly 2A), catalytic subunit, beta isoform	-0.959283	0.00980233	0.199388		Ankrd33b	ankyrin repeat domain 33B	-0.140787	0.821339	0.99976		Lrrc75b	leucine rich repeat containing 75B	0.754128	0.0188962	0.287399
	Rundc3a	RUN domain containing 3A	-0.959207	0.00982954	0.199388		Ankrd40	ankyrin repeat domain 40	0.262606	0.669523	0.99976		Lzts3	leucine zipper, putative tumor suppressor family member 3	0.782925	0.0125973	0.287399
	Ccn1	cellular communication network factor 1	-0.959155	0.00984837	0.199388		Ankrd46	ankyrin repeat domain 46	0.415249	0.486903	0.99976		Lars	leucyl-tRNA synthetase	0.817607	0.00710291	0.287399
	Fat1	FAT atypical cadherin 1	-0.959086	0.00987304	0.199388		Ankrd49	ankyrin repeat domain 49	-0.15302	0.805933	0.99976		Lifr	LIF receptor alpha	0.772961	0.0145856	0.287399
	Ccny	cyclin Y	0.958898	0.00994121	0.199388		Ankrd50	ankyrin repeat domain 50	-0.56815	0.31767	0.99976		Lima1	LIM domain and actin binding 1	-0.740098	0.0226057	0.287399
	BC006965	cDNA sequence BC006965	-0.958839	0.00996225	0.199388		Ankrd52	ankyrin repeat domain 52	-0.247343	0.688314	0.99976		Lmx1b	LIM homeobox transcription factor 1 beta	0.780967	0.0129727	0.287399
	Atxn10	ataxin 10	-0.958832	0.00996476	0.199388		Ankrd54	ankyrin repeat domain 54	0.363477	0.547609	0.99976		Lbh	limb-bud and heart	-0.774045	0.0143598	0.287399
	Slc44a3	solute carrier family 44, member 3	-0.958818	0.0099698	0.199388		Ankrd9	ankyrin repeat domain 9	-0.701334	0.186909	0.99976		Lbp	lipopolysaccharide binding protein	-0.752981	0.019183	0.287399
	Lrrc20	leucine rich repeat containing 20	-0.958744	0.00999667	0.199388		Ankra2	ankyrin repeat, family A (RFXANK-like), 2	0.0898317	0.885777	0.99976		Ltn1	listerin E3 ubiquitin protein ligase 1	0.801893	0.00933121	0.287399
	Tns1	tensin 1	0.958719	0.0100057	0.199388		Anxa11	annexin A11	0.558126	0.328217	0.99976		Llgl2	LLGL2 scribble cell polarity complex component	0.728085	0.0261396	0.287399
	Slc25a30	solute carrier family 25, member 30	-0.958596	0.0100503	0.199388		Anxa2	annexin A2	-0.236419	0.701811	0.99976		Lrp10	low-density lipoprotein receptor-related protein 10	-0.841534	0.00445081	0.287399
	Sap18	Sin3-associated polypeptide 18	0.958534	0.0100728	0.199388		Anxa3	annexin A3	-0.0545609	0.930565	0.99976		Lratd2	LRAT domain containing 1	0.743877	0.0215631	0.287399
	Capg	capping protein (actin filament), gelsolin-like	-0.958524	0.0100765	0.199388		Anxa4	annexin A4	-0.110579	0.859494	0.99976		Lsm14b	LSM family member 14B	0.727565	0.0263004	0.287399
	Metap1	methionyl aminopeptidase 1	0.958475	0.0100942	0.199388		Anxa5	annexin A5	-0.192751	0.75611	0.99976		Lyar	Ly1 antibody reactive clone	0.757552	0.0180568	0.287399
	Abcc5	ATP-binding cassette, sub-family C (CFTR/MRP), member 5	-0.958374	0.0101311	0.199388		Anxa6	annexin A6	0.44113	0.457124	0.99976		Lamp2	lysosomal-associated membrane protein 2	-0.760462	0.0173632	0.287399
	Ostc	oligosaccharyltransferase complex subunit (non-catalytic)	0.958335	0.0101451	0.199388		Anxa7	annexin A7	-0.637348	0.247403	0.99976		Lyz2	lysozyme 2	-0.787356	0.0117748	0.287399
	Slc35f5	solute carrier family 35, member F5	0.958276	0.0101665	0.199388		Ano1	anoctamin 1, calcium activated chloride channel	-0.381451	0.526371	0.99976		Mphosph6	M phase phosphoprotein 6	-0.745105	0.0212312	0.287399
	Gca	grancalcin	-0.95825	0.0101761	0.199388		Ano10	anoctamin 10	-0.705657	0.182996	0.99976		Magt1	magnesium transporter 1	0.81304	0.0077084	0.287399
	Ddx21	DExD box helicase 21	0.958186	0.0101992	0.199388		Ano3	anoctamin 3	0.944185	0.0156959	0.99976		Magoh	mago homolog, exon junction complex core component	-0.928834	0.000295159	0.287399
	Trim39	tripartite motif-containing 39	0.958068	0.0102423	0.199388		Ano4	anoctamin 4	0.307182	0.615125	0.99976		Mfsd1	major facilitator superfamily domain containing 1	-0.829342	0.00569684	0.287399
	2200002D01Rik	RIKEN cDNA 2200002D01 gene	-0.957928	0.0102936	0.199388		Ano6	anoctamin 6	0.414426	0.487856	0.99976		Mfsd4b4	major facilitator superfamily domain containing 4B4	-0.746616	0.0208277	0.287399
	Pced1b	PC-esterase domain containing 1B	-0.957866	0.0103163	0.199388		Ano8	anoctamin 8	-0.151048	0.808414	0.99976		Msl1	male specific lethal 1	0.751897	0.0194569	0.287399
	Hbs1l	Hbs1-like (S. cerevisiae)	0.957777	0.0103486	0.199388		Amn1	antagonist of mitotic exit network 1	0.40059	0.503943	0.99976		Mcts1	malignant T cell amplified sequence 1	-0.732186	0.0248953	0.287399
	Exoc7	exocyst complex component 7	-0.957733	0.0103648	0.199388		Antxr1	anthrax toxin receptor 1	0.00574959	0.992679	0.99976		Mpi	mannose phosphate isomerase	0.721543	0.0282085	0.287399
	Nt5c	5',3'-nucleotidase, cytosolic	-0.957667	0.010389	0.199388		Antxr2	anthrax toxin receptor 2	-0.306816	0.615568	0.99976		Mrc1	mannose receptor, C type 1	-0.779435	0.0132715	0.287399
	Tyro3	TYRO3 protein tyrosine kinase 3	-0.957659	0.0103919	0.199388		Mki67	antigen identified by monoclonal antibody Ki 67	-0.394422	0.511149	0.99976		Mpdu1	mannose-P-dolichol utilization defect 1	-0.797488	0.0100315	0.287399
	Akr1a1	aldo-keto reductase family 1, member A1 (aldehyde reductase)	-0.95755	0.0104321	0.199388		Atox1	antioxidant 1 copper chaperone	-0.122134	0.844881	0.99976		Man1a2	mannosidase, alpha, class 1A, member 2	0.737607	0.0233108	0.287399
	Prrc2b	proline-rich coiled-coil 2B	0.957464	0.0104635	0.199388		Airn	antisense Igf2r RNA	-0.035708	0.954545	0.99976		Mgat1	mannoside acetylglucosaminyltransferase 1	-0.792837	0.0108084	0.287399
	Ykt6	YKT6 v-SNARE homolog (S. cerevisiae)	0.957458	0.0104658	0.199388		Azin1	antizyme inhibitor 1	0.10511	0.866417	0.99976		Mgat5	mannoside acetylglucosaminyltransferase 5	-0.822359	0.00650801	0.287399
	Eps8l1	EPS8-like 1	-0.957434	0.0104747	0.199388		Aak1	AP2 associated kinase 1	-0.235491	0.702959	0.99976		Mmp11	matrix metallopeptidase 11	-0.722692	0.0278376	0.287399
	Gne	glucosamine (UDP-N-acetyl)-2-epimerase/N-acetylmannosamine kinase	0.957418	0.0104804	0.199388		Apip	APAF1 interacting protein	0.419338	0.482172	0.99976		Mmp14	matrix metallopeptidase 14 (membrane-inserted)	-0.742627	0.0219044	0.287399
	Magt1	magnesium transporter 1	0.95738	0.0104943	0.199388		Amer1	APC membrane recruitment 1	0.531016	0.357165	0.99976		Mmp15	matrix metallopeptidase 15	-0.772479	0.0146868	0.287399
	Epha2	Eph receptor A2	-0.957358	0.0105025	0.199388		Apc	APC, WNT signaling pathway regulator	0.16229	0.794276	0.99976		Mga	MAX gene associated	0.856638	0.00318363	0.287399
	C530043A13Rik	RIKEN cDNA C530043A13 gene	-0.957279	0.0105315	0.199388		Apln	apelin	-0.563683	0.322359	0.99976		Med1	mediator complex subunit 1	0.760405	0.0173766	0.287399
	Hps1	HPS1, biogenesis of lysosomal organelles complex 3 subunit 1	-0.957199	0.0105611	0.199388		Aplnr	apelin receptor	-0.246585	0.68925	0.99976		Med15	mediator complex subunit 15	-0.75232	0.0193497	0.287399
	Dhx35	DEAH (Asp-Glu-Ala-His) box polypeptide 35	-0.957191	0.0105639	0.199388		Aph1a	aph1 homolog A, gamma secretase subunit	0.112624	0.856906	0.99976		Med21	mediator complex subunit 21	-0.879201	0.00178902	0.287399
	Pam	peptidylglycine alpha-amidating monooxygenase	-0.957115	0.010592	0.199388		Apobec1	apolipoprotein B mRNA editing enzyme, catalytic polypeptide 1	0.767112	0.130098	0.99976		Mier1	MEIR1 treanscription regulator	0.804394	0.00894867	0.287399
	Reep4	receptor accessory protein 4	-0.957061	0.0106118	0.199388		Apobec3	apolipoprotein B mRNA editing enzyme, catalytic polypeptide 3	0.283669	0.643725	0.99976		Mcam	melanoma cell adhesion molecule	-0.713784	0.0307973	0.287399
	Nudt22	nudix (nucleoside diphosphate linked moiety X)-type motif 22	0.956899	0.0106719	0.199388		Apobr	apolipoprotein B receptor	-0.763162	0.133336	0.99976		Mme	membrane metallo endopeptidase	0.727849	0.0262127	0.287399
	Oxsm	3-oxoacyl-ACP synthase, mitochondrial	0.956865	0.0106844	0.199388		Apoc1	apolipoprotein C-I	0.774085	0.124439	0.99976		Mpst	mercaptopyruvate sulfurtransferase	0.720186	0.0286505	0.287399
	Lzts3	leucine zipper, putative tumor suppressor family member 3	0.956856	0.0106878	0.199388		Apod	apolipoprotein D	-0.183653	0.767488	0.99976		Mbd2	methyl-CpG binding domain protein 2	0.788478	0.0115724	0.287399
	Nabp1	nucleic acid binding protein 1	-0.95685	0.01069	0.199388		Apoe	apolipoprotein E	-0.416371	0.485604	0.99976		Mccc2	methylcrotonoyl-Coenzyme A carboxylase 2 (beta)	0.771477	0.0148986	0.287399
	Lemd3	LEM domain containing 3	0.95684	0.0106934	0.199388		Apol6	apolipoprotein L 6	-0.0210173	0.973242	0.99976		Mthfr	methylenetetrahydrofolate reductase	-0.721925	0.0280848	0.287399
	Plekhm3	pleckstrin homology domain containing, family M, member 3	-0.956659	0.0107608	0.199388		Apol7a	apolipoprotein L 7a	0.396794	0.508376	0.99976		Mmaa	methylmalonic aciduria (cobalamin deficiency) type A	0.720354	0.0285954	0.287399
	Prrg4	proline rich Gla (G-carboxyglutamic acid) 4 (transmembrane)	-0.956622	0.0107746	0.199388		Apol9a	apolipoprotein L 9a	0.484658	0.408005	0.99976		Mtap	methylthioadenosine phosphorylase	-0.72405	0.0274033	0.287399
	Capn5	calpain 5	0.956612	0.010778	0.199388		Apoo	apolipoprotein O	0.114829	0.854117	0.99976		Mettl1	methyltransferase like 1	0.754276	0.0188595	0.287399
	Krt18	keratin 18	-0.956516	0.0108139	0.199388		Apool	apolipoprotein O-like	0.551478	0.33526	0.99976		Mettl21a	methyltransferase like 21A	-0.760699	0.0173074	0.287399
	Blcap	bladder cancer associated protein	-0.956472	0.0108301	0.199388		Aatf	apoptosis antagonizing transcription factor	0.665967	0.219767	0.99976		Mettl23	methyltransferase like 23	-0.717997	0.0293732	0.287399
	Zcchc24	zinc finger, CCHC domain containing 24	-0.956463	0.0108334	0.199388		Aen	apoptosis enhancing nuclease	0.106178	0.865064	0.99976		Mex3d	mex3 RNA binding family member D	-0.747955	0.0204741	0.287399
	Slc4a3	solute carrier family 4 (anion exchanger), member 3	-0.956452	0.0108375	0.199388		Api5	apoptosis inhibitor 5	-0.234873	0.703724	0.99976		Mical2	microtubule associated monooxygenase, calponin and LIM domain containing 2	0.736408	0.0236555	0.287399
	Fbxw9	F-box and WD-40 domain protein 9	-0.956339	0.0108793	0.199388		Arel1	apoptosis resistant E3 ubiquitin protein ligase 1	-0.0602378	0.923349	0.99976		Micall1	microtubule associated monooxygenase, calponin and LIM domain containing -like 1	0.769605	0.0152998	0.287399
	Fam98b	family with sequence similarity 98, member B	-0.956311	0.01089	0.199388		Aven	apoptosis, caspase activation inhibitor	0.32123	0.598145	0.99976		Map4	microtubule-associated protein 4	-0.718901	0.0290732	0.287399
	Chd7	chromodomain helicase DNA binding protein 7	0.956285	0.0108998	0.199388		Aifm1	apoptosis-inducing factor, mitochondrion-associated 1	-0.542353	0.344986	0.99976		Mapre2	microtubule-associated protein, RP/EB family, member 2	-0.717583	0.0295109	0.287399
	Atg4b	autophagy related 4B, cysteine peptidase	-0.956203	0.0109301	0.199388		Aifm2	apoptosis-inducing factor, mitochondrion-associated 2	-0.516496	0.372914	0.99976		Mapre3	microtubule-associated protein, RP/EB family, member 3	-0.715007	0.0303792	0.287399
	Zfp462	zinc finger protein 462	-0.956127	0.0109584	0.199388		Aifm3	apoptosis-inducing factor, mitochondrion-associated 3	-0.334751	0.581882	0.99976		Mid1ip1	Mid1 interacting protein 1 (gastrulation specific G12-like (zebrafish))	0.787933	0.0116704	0.287399
	Trim12c	tripartite motif-containing 12C	-0.956121	0.0109607	0.199388		Acin1	apoptotic chromatin condensation inducer 1	-0.351014	0.562431	0.99976		Mdk	midkine	-0.787264	0.0117914	0.287399
	Etl4	enhancer trap locus 4	-0.956038	0.0109917	0.199388		Aptx	aprataxin	0.382945	0.524613	0.99976		Midn	midnolin	-0.717273	0.0296148	0.287399
	Vipr1	vasoactive intestinal peptide receptor 1	0.956033	0.0109937	0.199388		Apex1	apurinic/apyrimidinic endonuclease 1	-0.628524	0.256101	0.99976		Mavs	mitochondrial antiviral signaling protein	0.743608	0.0216363	0.287399
	Ppp4r2	protein phosphatase 4, regulatory subunit 2	0.956001	0.0110053	0.199388		Aqp1	aquaporin 1	0.551491	0.335246	0.99976		Mrpl14	mitochondrial ribosomal protein L14	-0.757969	0.0179562	0.287399
	Ccni	cyclin I	-0.955918	0.0110365	0.199388		Aqp3	aquaporin 3	-0.83584	0.0778466	0.99976		Mrpl39	mitochondrial ribosomal protein L39	0.91253	0.000597752	0.287399
	Rufy4	RUN and FYVE domain containing 4	0.955813	0.0110758	0.199388		Aqp9	aquaporin 9	-0.446606	0.450877	0.99976		Mrpl42	mitochondrial ribosomal protein L42	0.790975	0.0111304	0.287399
	Kcnn4	potassium intermediate/small conductance calcium-activated channel, subfamily N, member 4	0.955811	0.0110767	0.199388		Aqr	aquarius	-0.124552	0.841826	0.99976		Mrpl47	mitochondrial ribosomal protein L47	0.722424	0.0279238	0.287399
	Spcs3	signal peptidase complex subunit 3 homolog (S. cerevisiae)	0.955755	0.0110974	0.199388		Araf	Araf proto-oncogene, serine/threonine kinase	0.301564	0.621939	0.99976		Mrps12	mitochondrial ribosomal protein S12	-0.877392	0.0018811	0.287399
	Zfp60	zinc finger protein 60	-0.955566	0.0111686	0.199388		Amz2	archaelysin family metallopeptidase 2	0.617744	0.266836	0.99976		Mapk1	mitogen-activated protein kinase 1	0.717099	0.029673	0.287399
	Mapk1	mitogen-activated protein kinase 1	0.955521	0.0111852	0.199388		Arcn1	archain 1	0.156735	0.801258	0.99976		Map2k1	mitogen-activated protein kinase kinase 1	0.849675	0.00373169	0.287399
	Pnisr	PNN interacting serine/arginine-rich	-0.955439	0.0112159	0.199388		Acap2	ArfGAP with coiled-coil, ankyrin repeat and PH domains 2	0.236666	0.701505	0.99976		Map3k8	mitogen-activated protein kinase kinase kinase 8	-0.750758	0.0197474	0.287399
	Chac1	ChaC, cation transport regulator 1	-0.955414	0.0112255	0.199388		Acap3	ArfGAP with coiled-coil, ankyrin repeat and PH domains 3	-0.719464	0.170663	0.99976		Map4k2	mitogen-activated protein kinase kinase kinase kinase 2	0.784487	0.012303	0.287399
	Fes	feline sarcoma oncogene	0.9554	0.0112309	0.199388		Agfg1	ArfGAP with FG repeats 1	-0.475115	0.418665	0.99976		Mob2	MOB kinase activator 2	-0.768796	0.0154754	0.287399
	Vps39	VPS39 HOPS complex subunit	0.955262	0.0112826	0.199388		Agfg2	ArfGAP with FG repeats 2	0.145945	0.814839	0.99976		Mob3b	MOB kinase activator 3B	-0.82072	0.00670916	0.287399
	Axin1	axin 1	0.955166	0.0113189	0.199388		Agap1	ArfGAP with GTPase domain, ankyrin repeat and PH domain 1	-0.658156	0.227219	0.99976		Mkx	mohawk homeobox	0.789674	0.0113592	0.287399
	Socs2	suppressor of cytokine signaling 2	0.955158	0.0113217	0.199388		Agap3	ArfGAP with GTPase domain, ankyrin repeat and PH domain 3	0.28559	0.641381	0.99976		Mon1b	MON1 homolog B, secretory traffciking associated	-0.750757	0.0197474	0.287399
	Lif	leukemia inhibitory factor	-0.955125	0.0113342	0.199388		Arap1	ArfGAP with RhoGAP domain, ankyrin repeat and PH domain 1	0.87006	0.0551184	0.99976		Macrod1	mono-ADP ribosylhydrolase 1	0.875457	0.00198317	0.287399
	Smim20	small integral membrane protein 20	-0.955118	0.011337	0.199388		Arap2	ArfGAP with RhoGAP domain, ankyrin repeat and PH domain 2	0.295553	0.629243	0.99976		Mmd	monocyte to macrophage differentiation-associated	-0.778105	0.0135347	0.287399
	Lman1	lectin, mannose-binding, 1	0.95507	0.011355	0.199388		Arap3	ArfGAP with RhoGAP domain, ankyrin repeat and PH domain 3	-0.297953	0.626325	0.99976		Mgll	monoglyceride lipase	-0.805388	0.00879972	0.287399
	Smad2	SMAD family member 2	0.955054	0.0113613	0.199388		Asap3	ArfGAP with SH3 domain, ankyrin repeat and PH domain 3	0.492342	0.399467	0.99976		Msl2	MSL complex subunit 2	0.817145	0.00716261	0.287399
	Ap5z1	adaptor-related protein complex 5, zeta 1 subunit	-0.955053	0.0113616	0.199388		Asap1	ArfGAP with SH3 domain, ankyrin repeat and PH domain1	0.214216	0.729353	0.99976		Muc4	mucin 4	-0.743905	0.0215556	0.287399
	Wnt5a	wingless-type MMTV integration site family, member 5A	-0.955038	0.0113672	0.199388		Arfgef3	ARFGEF family member 3	-0.0326516	0.958434	0.99976		Megf8	multiple EGF-like-domains 8	-0.72564	0.0269008	0.287399
	Heatr6	HEAT repeat containing 6	-0.954818	0.0114502	0.199951		Arg2	arginase type II	0.204559	0.741375	0.99976		Mus81	MUS81 structure-specific endonuclease subunit	-0.74119	0.0223012	0.287399
	Borcs5	BLOC-1 related complex subunit 5	-0.954766	0.01147	0.199951		Arg1	arginase, liver	0.504473	0.386078	0.99976		Msh6	mutS homolog 6	0.771748	0.0148411	0.287399
	Arntl2	aryl hydrocarbon receptor nuclear translocator-like 2	-0.95474	0.0114796	0.199951		Arglu1	arginine and glutamate rich 1	-0.564984	0.320992	0.99976		Mcl1	myeloid cell leukemia sequence 1	-0.827189	0.00593918	0.287399
	Cpeb1	cytoplasmic polyadenylation element binding protein 1	-0.954715	0.0114891	0.199951		Rere	arginine glutamic acid dipeptide (RE) repeats	0.783384	0.117012	0.99976		Mynn	myoneurin	0.763804	0.0165887	0.287399
	Gm7367	predicted pseudogene 7367	-0.954628	0.0115221	0.199951		Avpi1	arginine vasopressin-induced 1	-0.123442	0.843229	0.99976		Myh10	myosin, heavy polypeptide 10, non-muscle	-0.746069	0.0209731	0.287399
	Cpox	coproporphyrinogen oxidase	0.954611	0.0115286	0.199951		Rsrp1	arginine/serine rich protein 1	-0.615929	0.268654	0.99976		Mtmr9	myotubularin related protein 9	-0.866678	0.00249466	0.287399
	Inpp5b	inositol polyphosphate-5-phosphatase B	0.954428	0.0115983	0.200586		Rsrc1	arginine/serine-rich coiled-coil 1	-0.276888	0.652014	0.99976		Marcks	myristoylated alanine rich protein kinase C substrate	-0.720595	0.0285168	0.287399
	Arhgef40	Rho guanine nucleotide exchange factor (GEF) 40	0.95427	0.0116581	0.200586		Rsrc2	arginine/serine-rich coiled-coil 2	-0.112258	0.857369	0.99976		Gnptg	N-acetylglucosamine-1-phosphotransferase, gamma subunit	0.79074	0.0111716	0.287399
	Ppp2r3a	protein phosphatase 2, regulatory subunit B'', alpha	0.954265	0.01166	0.200586		Asl	argininosuccinate lyase	-0.536561	0.351195	0.99976		Nadk2	NAD kinase 2, mitochondrial	0.88092	0.00170446	0.287399
	Cpt1a	carnitine palmitoyltransferase 1a, liver	-0.954178	0.0116935	0.200586		Ass1	argininosuccinate synthetase 1	-0.664755	0.220918	0.99976		Ndufs1	NADH:ubiquinone oxidoreductase core subunit S1	0.75754	0.0180596	0.287399
	Crbn	cereblon	0.954088	0.0117277	0.200586		Rnpep	arginyl aminopeptidase (aminopeptidase B)	0.204375	0.741605	0.99976		Ndufa7	NADH:ubiquinone oxidoreductase subunit A7	0.802474	0.00924131	0.287399
	Mgll	monoglyceride lipase	-0.954068	0.0117352	0.200586		Rnpepl1	arginyl aminopeptidase (aminopeptidase B)-like 1	-0.125416	0.840735	0.99976		Ndor1	NADPH dependent diflavin oxidoreductase 1	0.733657	0.0244585	0.287399
	Slc25a51	solute carrier family 25, member 51	-0.954062	0.0117377	0.200586		Rars	arginyl-tRNA synthetase	-0.107193	0.863779	0.99976		Nktr	natural killer tumor recognition sequence	0.840501	0.00454829	0.287399
	Snx2	sorting nexin 2	0.95406	0.0117382	0.200586		Rars2	arginyl-tRNA synthetase 2, mitochondrial	0.105146	0.866371	0.99976		Nbr1	NBR1, autophagy cargo receptor	0.7208	0.0284498	0.287399
	Usp4	ubiquitin specific peptidase 4 (proto-oncogene)	0.953908	0.0117963	0.201202		Ago1	argonaute RISC catalytic subunit 1	-0.249028	0.686236	0.99976		Ndst1	N-deacetylase/N-sulfotransferase (heparan glucosaminyl) 1	0.783896	0.0124137	0.287399
	Rsrc1	arginine/serine-rich coiled-coil 1	-0.953852	0.0118175	0.201202		Ago2	argonaute RISC catalytic subunit 2	-0.0633984	0.919333	0.99976		Necap1	NECAP endocytosis associated 1	0.746761	0.0207891	0.287399
	Tubb2b	tubulin, beta 2B class IIB	-0.953691	0.0118792	0.201743		Ago3	argonaute RISC catalytic subunit 3	-0.116795	0.85163	0.99976		Nelfa	negative elongation factor complex member A, Whsc2	0.774153	0.0143374	0.287399
	Stard3nl	STARD3 N-terminal like	-0.953656	0.0118928	0.201743		Ago4	argonaute RISC catalytic subunit 4	-0.438677	0.459929	0.99976		Ntn1	netrin 1	-0.724093	0.0273897	0.287399
	Il4ra	interleukin 4 receptor, alpha	-0.953556	0.0119309	0.20202		Arih1	ariadne RBR E3 ubiquitin protein ligase 1	-0.105035	0.866511	0.99976		Nedd1	neural precursor cell expressed, developmentally down-regulated gene 1	-0.731222	0.0251841	0.287399
	Crocc	ciliary rootlet coiled-coil, rootletin	-0.953267	0.012042	0.202743		Arih2	ariadne RBR E3 ubiquitin protein ligase 2	0.401832	0.502494	0.99976		Nedd9	neural precursor cell expressed, developmentally down-regulated gene 9	-0.827488	0.00590509	0.287399
	Zfyve1	zinc finger, FYVE domain containing 1	-0.953128	0.0120954	0.202743		Armc1	armadillo repeat containing 1	0.268089	0.662792	0.99976		Nenf	neuron derived neurotrophic factor	-0.837439	0.00484599	0.287399
	Dock7	dedicator of cytokinesis 7	-0.953057	0.0121229	0.202743		Armc10	armadillo repeat containing 10	-0.769374	0.128254	0.99976		Nradd	neurotrophin receptor associated death domain	-0.906445	0.000751775	0.287399
	Ube2i	ubiquitin-conjugating enzyme E2I	-0.952993	0.0121478	0.202743		Armc5	armadillo repeat containing 5	-0.294887	0.630054	0.99976		Ncf2	neutrophil cytosolic factor 2	-0.733805	0.0244148	0.287399
	Fkbp2	FK506 binding protein 2	0.952941	0.0121676	0.202743		Armc6	armadillo repeat containing 6	-0.389559	0.516846	0.99976		Nif3l1	Ngg1 interacting factor 3-like 1 (S. pombe)	-0.745425	0.0211453	0.287399
	Esyt1	extended synaptotagmin-like protein 1	-0.95288	0.0121911	0.202743		Armc8	armadillo repeat containing 8	0.303022	0.620168	0.99976		Nnt	nicotinamide nucleotide transhydrogenase	0.835102	0.00508197	0.287399
	Ormdl3	ORM1-like 3 (S. cerevisiae)	0.952817	0.0122156	0.202743		Armcx3	armadillo repeat containing, X-linked 3	0.0781522	0.900595	0.99976		Nek6	NIMA (never in mitosis gene a)-related expressed kinase 6	-0.795639	0.0103357	0.287399
	Ifi207	interferon activated gene 207	-0.952763	0.0122366	0.202743		Arvcf	armadillo repeat gene deleted in velocardiofacial syndrome	0.242585	0.694188	0.99976		Nipal2	NIPA-like domain containing 2	-0.729241	0.0257849	0.287399
	Nup98	nucleoporin 98	0.95276	0.0122377	0.202743		Armh3	armadillo-like helical domain containing 3	-0.00728279	0.990727	0.99976		Noa1	nitric oxide associated 1	0.777645	0.0136265	0.287399
	Sptlc2	serine palmitoyltransferase, long chain base subunit 2	-0.952684	0.0122669	0.202743		Actr1a	ARP1 actin-related protein 1A, centractin alpha	-0.50161	0.389228	0.99976		Nosip	nitric oxide synthase interacting protein	-0.746128	0.0209574	0.287399
	Lima1	LIM domain and actin binding 1	-0.952674	0.0122708	0.202743		Actr1b	ARP1 actin-related protein 1B, centractin beta	0.598279	0.286511	0.99976		Nit1	nitrilase 1	0.771654	0.0148611	0.287399
	Tmem230	transmembrane protein 230	-0.952665	0.0122745	0.202743		Actr10	ARP10 actin-related protein 10	-0.436901	0.461962	0.99976		Nomo1	nodal modulator 1	0.749792	0.0199958	0.287399
	Acads	acyl-Coenzyme A dehydrogenase, short chain	-0.952592	0.0123028	0.202743		Actr2	ARP2 actin-related protein 2	-0.634442	0.250259	0.99976		Ncapd2	non-SMC condensin I complex, subunit D2	-0.849918	0.00371155	0.287399
	Hnrnpu	heterogeneous nuclear ribonucleoprotein U	0.952466	0.0123513	0.202743		Actr3	ARP3 actin-related protein 3	-0.740325	0.152508	0.99976		Nop9	NOP9 nucleolar protein	0.83543	0.00504834	0.287399
	Eda2r	ectodysplasin A2 receptor	-0.952441	0.012361	0.202743		Actr5	ARP5 actin-related protein 5	0.54084	0.346605	0.99976		Nfatc3	nuclear factor of activated T cells, cytoplasmic, calcineurin dependent 3	0.786222	0.0119818	0.287399
	Stxbp1	syntaxin binding protein 1	-0.952433	0.0123641	0.202743		Actr8	ARP8 actin-related protein 8	0.566668	0.319224	0.99976		Nfe2l2	nuclear factor, erythroid derived 2, like 2	-0.804297	0.00896332	0.287399
	Rhot1	ras homolog family member T1	0.952339	0.0124009	0.202743		Arrdc1	arrestin domain containing 1	-0.0367302	0.953244	0.99976		Nfe2l3	nuclear factor, erythroid derived 2, like 3	-0.719856	0.0287585	0.287399
	Smarcad1	SWI/SNF-related, matrix-associated actin-dependent regulator of chromatin, subfamily a, containing DEAD/H box 1	-0.952312	0.0124111	0.202743		Arrdc2	arrestin domain containing 2	-0.493252	0.398459	0.99976		Nfe2l1	nuclear factor, erythroid derived 2,-like 1	-0.787206	0.011802	0.287399
	Furin	furin (paired basic amino acid cleaving enzyme)	0.952282	0.0124229	0.202743		Arrdc3	arrestin domain containing 3	0.19639	0.751565	0.99976		Ncoa2	nuclear receptor coactivator 2	0.733244	0.0245806	0.287399
	Med16	mediator complex subunit 16	-0.952246	0.012437	0.202743		Arrdc4	arrestin domain containing 4	-0.25331	0.680959	0.99976		Nr1h3	nuclear receptor subfamily 1, group H, member 3	-0.72899	0.0258617	0.287399
	Ddr2	discoidin domain receptor family, member 2	-0.952176	0.012464	0.202743		Arrb1	arrestin, beta 1	0.0940079	0.880482	0.99976		Nsd1	nuclear receptor-binding SET-domain protein 1	0.714212	0.0306505	0.287399
	Zfp639	zinc finger protein 639	-0.952146	0.0124757	0.202743		Arrb2	arrestin, beta 2	0.0126253	0.983925	0.99976		Nabp1	nucleic acid binding protein 1	-0.743844	0.021572	0.287399
	Pfkfb3	6-phosphofructo-2-kinase/fructose-2,6-biphosphatase 3	-0.952106	0.0124915	0.202743		Arnt	aryl hydrocarbon receptor nuclear translocator	0.213286	0.730509	0.99976		Nol7	nucleolar protein 7	0.739831	0.0226807	0.287399
	Slc29a3	solute carrier family 29 (nucleoside transporters), member 3	-0.952053	0.0125121	0.202743		Arntl	aryl hydrocarbon receptor nuclear translocator-like	0.888942	0.0436807	0.99976		Nepro	nucleolus and neural progenitor protein	0.724836	0.027154	0.287399
	Plpp5	phospholipid phosphatase 5	0.952033	0.0125199	0.202743		Arntl2	aryl hydrocarbon receptor nuclear translocator-like 2	-0.347248	0.566924	0.99976		Nup107	nucleoporin 107	-0.730631	0.0253624	0.287399
	Pirb	paired Ig-like receptor B	-0.951858	0.0125882	0.203139		Ahr	aryl-hydrocarbon receptor	-0.362413	0.548871	0.99976		Nup50	nucleoporin 50	0.719466	0.0288867	0.287399
	Rnd2	Rho family GTPase 2	0.95185	0.0125913	0.203139		Aip	aryl-hydrocarbon receptor-interacting protein	0.717329	0.172554	0.99976		Nup98	nucleoporin 98	0.779866	0.013187	0.287399
	Sh3bgrl3	SH3 domain binding glutamic acid-rich protein-like 3	-0.951723	0.0126406	0.203139		Arsa	arylsulfatase A	0.711523	0.177726	0.99976		Nudcd1	NudC domain containing 1	0.794924	0.0104549	0.287399
	Itm2c	integral membrane protein 2C	-0.951666	0.012663	0.203139		Arsb	arylsulfatase B	-0.33663	0.579627	0.99976		Nudt13	nudix (nucleoside diphosphate linked moiety X)-type motif 13	-0.84137	0.0044662	0.287399
	Bri3bp	Bri3 binding protein	-0.951573	0.0126993	0.203139		Ash1l	ASH1 like histone lysine methyltransferase	0.429618	0.47032	0.99976		Nudt14	nudix (nucleoside diphosphate linked moiety X)-type motif 14	-0.719152	0.0289902	0.287399
	Babam2	BRISC and BRCA1 A complex member 2	-0.951559	0.012705	0.203139		Ash2l	ASH2 like histone lysine methyltransferase complex subunit	-0.245662	0.690389	0.99976		Nudt22	nudix (nucleoside diphosphate linked moiety X)-type motif 22	0.762371	0.0169179	0.287399
	Nr1h3	nuclear receptor subfamily 1, group H, member 3	-0.951441	0.012751	0.203139		Aspg	asparaginase	0.00461693	0.994122	0.99976		Ociad1	OCIA domain containing 1	-0.760459	0.0173639	0.287399
	Lin54	lin-54 DREAM MuvB core complex component	0.951423	0.0127582	0.203139		Asrgl1	asparaginase like 1	-0.551102	0.335659	0.99976		Odr4	odr4 GPCR localization factor homolog	0.736729	0.0235629	0.287399
	Igf1r	insulin-like growth factor I receptor	-0.951325	0.0127967	0.203139		Asns	asparagine synthetase	0.647905	0.237105	0.99976		Ofd1	OFD1, centriole and centriolar satellite protein	-0.813824	0.00760207	0.287399
	Hmgcr	3-hydroxy-3-methylglutaryl-Coenzyme A reductase	0.951261	0.0128217	0.203139		Alg1	asparagine-linked glycosylation 1 (beta-1,4-mannosyltransferase)	-0.688767	0.198412	0.99976		Oaz2	ornithine decarboxylase antizyme 2	-0.720203	0.0286447	0.287399
	Zeb2	zinc finger E-box binding homeobox 2	-0.951248	0.012827	0.203139		Alg10b	asparagine-linked glycosylation 10B (alpha-1,2-glucosyltransferase)	0.101527	0.870954	0.99976		Oxnad1	oxidoreductase NAD-binding domain containing 1	0.814443	0.00751878	0.287399
	AI837181	expressed sequence AI837181	-0.951247	0.0128272	0.203139		Alg11	asparagine-linked glycosylation 11 (alpha-1,2-mannosyltransferase)	0.602919	0.281788	0.99976		Osbpl2	oxysterol binding protein-like 2	0.727092	0.0264472	0.287399
	Brk1	BRICK1, SCAR/WAVE actin-nucleating complex subunit	-0.951243	0.0128289	0.203139		Alg12	asparagine-linked glycosylation 12 (alpha-1,6-mannosyltransferase)	0.11044	0.859669	0.99976		Pak1	p21 (RAC1) activated kinase 1	-0.731731	0.0250314	0.287399
	Gle1	GLE1 RNA export mediator (yeast)	-0.951102	0.0128844	0.203264		Alg14	asparagine-linked glycosylation 14	0.315691	0.60483	0.99976		Pon2	paraoxonase 2	-0.738522	0.0230502	0.287399
	Ddx42	DEAD box helicase 42	0.950976	0.0129339	0.203264		Alg2	asparagine-linked glycosylation 2 (alpha-1,3-mannosyltransferase)	-0.210871	0.733513	0.99976		Ptms	parathymosin	-0.726242	0.0267121	0.287399
	Cp	ceruloplasmin	-0.950899	0.012964	0.203264		Alg3	asparagine-linked glycosylation 3 (alpha-1,3-mannosyltransferase)	0.0877656	0.888397	0.99976		Paxip1	PAX interacting (with transcription-activation domain) protein 1	0.722624	0.0278594	0.287399
	Map2k1	mitogen-activated protein kinase kinase 1	0.950888	0.0129685	0.203264		Alg5	asparagine-linked glycosylation 5 (dolichyl-phosphate beta-glucosyltransferase)	-0.369398	0.540595	0.99976		Pced1b	PC-esterase domain containing 1B	-0.801027	0.00946613	0.287399
	Zdhhc1	zinc finger, DHHC domain containing 1	-0.950801	0.013003	0.203264		Alg8	asparagine-linked glycosylation 8 (alpha-1,3-glucosyltransferase)	0.0627643	0.920139	0.99976		Pdlim4	PDZ and LIM domain 4	-0.756338	0.0183515	0.287399
	Zfp512b	zinc finger protein 512B	0.95079	0.0130073	0.203264		Alg9	asparagine-linked glycosylation 9 (alpha 1,2 mannosyltransferase)	-0.263661	0.668228	0.99976		Pdzrn3	PDZ domain containing RING finger 3	-0.787896	0.0116771	0.287399
	Tamm41	TAM41 mitochondrial translocator assembly and maintenance homolog	-0.950651	0.0130619	0.203264		Nars	asparaginyl-tRNA synthetase	0.421737	0.4794	0.99976		Prag1	PEAK1 related kinase activating pseudokinase 1	0.826356	0.00603473	0.287399
	Dkc1	dyskeratosis congenita 1, dyskerin	0.950626	0.0130719	0.203264		Nars2	asparaginyl-tRNA synthetase 2 (mitochondrial)(putative)	-0.261037	0.671451	0.99976		Pcnx4	pecanex homolog 4	-0.864909	0.00260777	0.287399
	Hspa8	heat shock protein 8	-0.950566	0.0130957	0.203264		Asph	aspartate-beta-hydroxylase	-0.319386	0.600369	0.99976		Pmpca	peptidase (mitochondrial processing) alpha	0.877301	0.00188582	0.287399
	Slc12a9	solute carrier family 12 (potassium/chloride transporters), member 9	-0.950468	0.0131344	0.203264		Dnpep	aspartyl aminopeptidase	-0.526846	0.361672	0.99976		Pam	peptidylglycine alpha-amidating monooxygenase	-0.817051	0.00717482	0.287399
	Fam98c	family with sequence similarity 98, member C	-0.950278	0.0132095	0.203264		Aga	aspartylglucosaminidase	-0.396115	0.50917	0.99976		Plin4	perilipin 4	-0.753279	0.0191083	0.287399
	Ifnlr1	interferon lambda receptor 1	-0.950258	0.0132174	0.203264		Dars	aspartyl-tRNA synthetase	-0.448769	0.448414	0.99976		Prdx2	peroxiredoxin 2	-0.792393	0.0108847	0.287399
	Atp1b1	ATPase, Na+/K+ transporting, beta 1 polypeptide	-0.950249	0.0132213	0.203264		Dars2	aspartyl-tRNA synthetase 2 (mitochondrial)	0.532403	0.35567	0.99976		Prdx6	peroxiredoxin 6	-0.736493	0.023631	0.287399
	Aven	apoptosis, caspase activation inhibitor	0.950242	0.0132238	0.203264		Asxl1	ASXL transcriptional regulator 1	-0.245334	0.690793	0.99976		Pex10	peroxisomal biogenesis factor 10	0.761568	0.0171043	0.287399
	Lurap1l	leucine rich adaptor protein 1-like	-0.950238	0.0132253	0.203264		Asxl2	ASXL transcriptional regulator 2	0.694125	0.193484	0.99976		Pcnp	PEST proteolytic signal containing nuclear protein	0.806578	0.00862349	0.287399
	Gas5	growth arrest specific 5	-0.950201	0.0132402	0.203264		Ahctf1	AT hook containing transcription factor 1	0.423927	0.476873	0.99976		Phf20	PHD finger protein 20	0.741515	0.0222111	0.287399
	Xpa	xeroderma pigmentosum, complementation group A	-0.950176	0.0132501	0.203264		Ahdc1	AT hook, DNA binding motif, containing 1	0.265465	0.666013	0.99976		Pi4k2a	phosphatidylinositol 4-kinase type 2 alpha	0.818559	0.00698083	0.287399
	Wdr37	WD repeat domain 37	0.950168	0.0132534	0.203264		Arid1a	AT rich interactive domain 1A (SWI-like)	0.737489	0.154941	0.99976		Pigs	phosphatidylinositol glycan anchor biosynthesis, class S	-0.748321	0.0203784	0.287399
	Zbtb6	zinc finger and BTB domain containing 6	-0.950139	0.0132648	0.203264		Arid1b	AT rich interactive domain 1B (SWI-like)	0.151643	0.807665	0.99976		Pik3c2b	phosphatidylinositol-4-phosphate 3-kinase catalytic subunit type 2 beta	0.816991	0.00718251	0.287399
	Cirbp	cold inducible RNA binding protein	-0.950113	0.0132749	0.203264		Arid2	AT rich interactive domain 2 (ARID, RFX-like)	0.196152	0.751863	0.99976		Pip4k2b	phosphatidylinositol-5-phosphate 4-kinase, type II, beta	0.723912	0.0274473	0.287399
	Clic6	chloride intracellular channel 6	-0.950023	0.013311	0.203266		Arid3a	AT rich interactive domain 3A (BRIGHT-like)	-0.597138	0.287676	0.99976		Pck1	phosphoenolpyruvate carboxykinase 1, cytosolic	-0.80936	0.00822105	0.287399
	Nedd9	neural precursor cell expressed, developmentally down-regulated gene 9	-0.949855	0.0133775	0.203266		Arid4a	AT rich interactive domain 4A (RBP1-like)	-0.0106602	0.986427	0.99976		Pfkp	phosphofructokinase, platelet	-0.80273	0.00920199	0.287399
	Gpatch3	G patch domain containing 3	-0.949846	0.0133811	0.203266		Arid4b	AT rich interactive domain 4B (RBP1-like)	0.254389	0.67963	0.99976		Pgp	phosphoglycolate phosphatase	0.719845	0.0287622	0.287399
	Gda	guanine deaminase	-0.949846	0.0133812	0.203266		Arid5a	AT rich interactive domain 5A (MRF1-like)	0.487519	0.404821	0.99976		Pikfyve	phosphoinositide kinase, FYVE type zinc finger containing	0.811898	0.00786503	0.287399
	Abhd17a	abhydrolase domain containing 17A	0.949778	0.0134082	0.203266		Arid5b	AT rich interactive domain 5B (MRF1-like)	-0.337956	0.578039	0.99976		Pla2g4a	phospholipase A2, group IVA (cytosolic, calcium-dependent)	-0.721018	0.0283788	0.287399
	Ssh2	slingshot protein phosphatase 2	-0.949739	0.0134239	0.203266		Atxn1	ataxin 1	0.294766	0.6302	0.99976		Plbd2	phospholipase B domain containing 2	-0.752336	0.0193456	0.287399
	Inpp5e	inositol polyphosphate-5-phosphatase E	-0.949696	0.013441	0.203266		Atxn10	ataxin 10	-0.429235	0.47076	0.99976		Plb1	phospholipase B1	-0.842034	0.00440407	0.287399
	Cnbp	cellular nucleic acid binding protein	0.949587	0.0134844	0.203266		Atxn1l	ataxin 1-like	-0.00643856	0.991802	0.99976		Plcl1	phospholipase C-like 1	0.752135	0.0193966	0.287399
	Prkra	protein kinase, interferon inducible double stranded RNA dependent activator	0.949576	0.0134891	0.203266		Atxn2	ataxin 2	0.163855	0.792311	0.99976		Pld2	phospholipase D2	-0.924244	0.000365655	0.287399
	Macir	macrophage immunometabolism regulator	0.949563	0.0134941	0.203266		Atxn2l	ataxin 2-like	0.104236	0.867524	0.99976		Phyh	phytanoyl-CoA hydroxylase	-0.818895	0.00693818	0.287399
	Nr1d1	nuclear receptor subfamily 1, group D, member 1	0.949485	0.0135254	0.203407		Atxn3	ataxin 3	-0.49966	0.391378	0.99976		Pkp2	plakophilin 2	0.801253	0.00943085	0.287399
	Riox2	ribosomal oxygenase 2	0.949378	0.013568	0.203717		Atxn7	ataxin 7	0.272023	0.65797	0.99976		Pnisr	PNN interacting serine/arginine-rich	-0.713909	0.0307545	0.287399
	Cadps2	Ca2+-dependent activator protein for secretion 2	0.949227	0.0136285	0.20385		Atxn7l1	ataxin 7-like 1	-0.657634	0.227721	0.99976		Pvr	poliovirus receptor	-0.806555	0.00862686	0.287399
	Gpr137b-ps	G protein-coupled receptor 137B, pseudogene	-0.949172	0.0136506	0.20385		Atxn7l3	ataxin 7-like 3	-0.243084	0.693572	0.99976		Plk3	polo like kinase 3	-0.77563	0.0140337	0.287399
	Fem1a	fem 1 homolog a	0.94915	0.0136594	0.20385		Atxn7l3b	ataxin 7-like 3B	-0.599313	0.285457	0.99976		Papola	poly (A) polymerase alpha	0.728083	0.0261404	0.287399
	Aatf	apoptosis antagonizing transcription factor	0.949069	0.0136916	0.20385		Akna	AT-hook transcription factor	0.543713	0.343532	0.99976		Parp4	poly (ADP-ribose) polymerase family, member 4	-0.780789	0.0130071	0.287399
	Mxi1	MAX interactor 1, dimerization protein	-0.948907	0.0137567	0.20385		Atl2	atlastin GTPase 2	0.19582	0.752277	0.99976		Pkd2	polycystin 2, transient receptor potential cation channel	-0.757802	0.0179966	0.287399
	Tmem238	transmembrane protein 238	0.948835	0.0137858	0.20385		Atl3	atlastin GTPase 3	-0.819052	0.0898488	0.99976		Polr2b	polymerase (RNA) II (DNA directed) polypeptide B	0.854592	0.00333847	0.287399
	Apc	APC, WNT signaling pathway regulator	0.94883	0.0137877	0.20385		Atmin	ATM interactor	0.43324	0.46616	0.99976		Polr2m	polymerase (RNA) II (DNA directed) polypeptide M	0.753026	0.0191719	0.287399
	Dbn1	drebrin 1	-0.948829	0.0137883	0.20385		Abcg1	ATP binding cassette subfamily G member 1	-0.245846	0.690162	0.99976		Pnkp	polynucleotide kinase 3'- phosphatase	-0.814045	0.00757225	0.287399
	Eif1b	eukaryotic translation initiation factor 1B	-0.94873	0.0138282	0.20385		Abcg2	ATP binding cassette subfamily G member 2 (Junior blood group)	-0.249818	0.685262	0.99976		Ptbp1	polypyrimidine tract binding protein 1	0.729775	0.0256221	0.287399
	Csf2rb	colony stimulating factor 2 receptor, beta, low-affinity (granulocyte-macrophage)	0.948719	0.0138324	0.20385		Acly	ATP citrate lyase	-0.496227	0.395168	0.99976		Kctd21	potassium channel tetramerisation domain containing 21	0.721528	0.0282133	0.287399
	Rsbn1l	round spermatid basic protein 1-like	0.948708	0.0138368	0.20385		Atpsckmt	ATP synthase C subunit lysine N-methyltransferase	-0.341059	0.574322	0.99976		Kcnn4	potassium intermediate/small conductance calcium-activated channel, subfamily N, member 4	0.720645	0.0285003	0.287399
	Ccr2	chemokine (C-C motif) receptor 2	-0.948699	0.0138405	0.20385		Atp5mpl	ATP synthase membrane subunit 6.8PL	-0.464432	0.430673	0.99976		Pramel12	PRAME like 12	-0.903985	0.000821238	0.287399
	Gadd45a	growth arrest and DNA-damage-inducible 45 alpha	-0.948485	0.0139267	0.204623		Atp5md	ATP synthase membrane subunit DAPIT	-0.678999	0.207486	0.99976		Gm5617	predicted gene 5617	-0.773546	0.0144634	0.287399
	Irak3	interleukin-1 receptor-associated kinase 3	-0.94846	0.013937	0.204623		Atpaf1	ATP synthase mitochondrial F1 complex assembly factor 1	0.539764	0.347759	0.99976		Gm9616	predicted gene 9616	0.805333	0.00880785	0.287399
	Flot1	flotillin 1	-0.948321	0.0139929	0.205118		Atpaf2	ATP synthase mitochondrial F1 complex assembly factor 2	-0.542855	0.344449	0.99976		Gm9892	predicted gene 9892	0.861043	0.00286711	0.287399
	Ncapd2	non-SMC condensin I complex, subunit D2	-0.948206	0.0140396	0.205478		Atp5pb	ATP synthase peripheral stalk-membrane subunit b	0.0505383	0.93568	0.99976		Prpf40b	pre-mRNA processing factor 40B	0.818268	0.00701801	0.287399
	Tax1bp3	Tax1 (human T cell leukemia virus type I) binding protein 3	-0.948051	0.0141023	0.205848		Atp5b	ATP synthase, H+ transporting mitochondrial F1 complex, beta subunit	0.527663	0.360787	0.99976		Pcyox1	prenylcysteine oxidase 1	-0.857742	0.00310209	0.287399
	Abcc10	ATP-binding cassette, sub-family C (CFTR/MRP), member 10	-0.947984	0.0141294	0.205848		Atp5g1	ATP synthase, H+ transporting, mitochondrial F0 complex, subunit C1 (subunit 9)	0.11239	0.857203	0.99976		Pdcd10	programmed cell death 10	0.759018	0.0177051	0.287399
	Dse	dermatan sulfate epimerase	-0.947979	0.0141314	0.205848		Atp5g2	ATP synthase, H+ transporting, mitochondrial F0 complex, subunit C2 (subunit 9)	-0.917705	0.0279871	0.99976		Pea15a	proliferation and apoptosis adaptor protein 15A	-0.813781	0.00760778	0.287399
	Stoml2	stomatin (Epb7.2)-like 2	0.947701	0.0142441	0.207003		Atp5g3	ATP synthase, H+ transporting, mitochondrial F0 complex, subunit C3 (subunit 9)	-0.803622	0.101332	0.99976		Pcsk5	proprotein convertase subtilisin/kexin type 5	-0.761769	0.0170575	0.287399
	Ophn1	oligophrenin 1	-0.947636	0.0142708	0.207003		Atp5h	ATP synthase, H+ transporting, mitochondrial F0 complex, subunit D	-0.974579	0.00484685	0.99976		Prox1	prospero homeobox 1	0.717702	0.0294713	0.287399
	Mlec	malectin	0.947619	0.0142776	0.207003		Atp5j	ATP synthase, H+ transporting, mitochondrial F0 complex, subunit F	0.201819	0.744792	0.99976		Psmd10	proteasome (prosome, macropain) 26S subunit, non-ATPase, 10	-0.742297	0.021995	0.287399
	Gpc4	glypican 4	-0.947394	0.014369	0.207019		Atp5j2	ATP synthase, H+ transporting, mitochondrial F0 complex, subunit F2	0.222335	0.719264	0.99976		Psmd4	proteasome (prosome, macropain) 26S subunit, non-ATPase, 4	-0.755289	0.0186086	0.287399
	Dip2b	disco interacting protein 2 homolog B	0.947313	0.0144023	0.207019		Atp5l	ATP synthase, H+ transporting, mitochondrial F0 complex, subunit G	-0.793626	0.108991	0.99976		Psma5	proteasome subunit alpha 5	-0.774077	0.0143531	0.287399
	Mnat1	menage a trois 1	-0.947281	0.0144152	0.207019		Atp5a1	ATP synthase, H+ transporting, mitochondrial F1 complex, alpha subunit 1	-0.598768	0.286013	0.99976		Prmt2	protein arginine N-methyltransferase 2	-0.763223	0.0167216	0.287399
	Emc7	ER membrane protein complex subunit 7	0.947245	0.0144298	0.207019		Atp5d	ATP synthase, H+ transporting, mitochondrial F1 complex, delta subunit	-0.407172	0.496276	0.99976		Prkci	protein kinase C, iota	0.722383	0.0279369	0.287399
	Creld1	cysteine-rich with EGF-like domains 1	-0.947213	0.0144429	0.207019		Atp5e	ATP synthase, H+ transporting, mitochondrial F1 complex, epsilon subunit	-0.382732	0.524864	0.99976		Prkd2	protein kinase D2	-0.74494	0.0212758	0.287399
	BC029722	cDNA sequence BC029722	-0.947181	0.0144559	0.207019		Atp5c1	ATP synthase, H+ transporting, mitochondrial F1 complex, gamma polypeptide 1	0.118259	0.84978	0.99976		Pofut1	protein O-fucosyltransferase 1	-0.727099	0.026445	0.287399
	Krt15	keratin 15	0.947146	0.0144704	0.207019		Atp5k	ATP synthase, H+ transporting, mitochondrial F1F0 complex, subunit E	-0.37592	0.532889	0.99976		Prorp	protein only RNase P catalytic subunit	-0.799095	0.009772	0.287399
	Mga	MAX gene associated	0.947138	0.0144734	0.207019		Agtpbp1	ATP/GTP binding protein 1	-0.644133	0.24077	0.99976		Ppp1r14b	protein phosphatase 1, regulatory inhibitor subunit 14B	-0.724328	0.0273149	0.287399
	Anxa6	annexin A6	0.947038	0.0145145	0.207019		Agbl5	ATP/GTP binding protein-like 5	0.139552	0.822895	0.99976		Ppp1r15b	protein phosphatase 1, regulatory subunit 15B	0.757097	0.0181669	0.287399
	Cpsf3	cleavage and polyadenylation specificity factor 3	0.946834	0.0145979	0.207019		Atad1	ATPase family, AAA domain containing 1	-0.291504	0.634171	0.99976		Ppm1a	protein phosphatase 1A, magnesium dependent, alpha isoform	0.763673	0.0166188	0.287399
	Ccdc125	coiled-coil domain containing 125	-0.946809	0.0146082	0.207019		Atad2b	ATPase family, AAA domain containing 2B	0.787293	0.113931	0.99976		Ppm1b	protein phosphatase 1B, magnesium dependent, beta isoform	0.725351	0.0269918	0.287399
	Nop9	NOP9 nucleolar protein	0.946801	0.0146114	0.207019		Atad3a	ATPase family, AAA domain containing 3A	-0.240321	0.696985	0.99976		Ppm1g	protein phosphatase 1G (formerly 2C), magnesium-dependent, gamma isoform	0.714705	0.0304822	0.287399
	Slc7a1	solute carrier family 7 (cationic amino acid transporter, y+ system), member 1	0.946745	0.0146346	0.207019		Atpif1	ATPase inhibitory factor 1	-0.422541	0.478471	0.99976		Ppm1h	protein phosphatase 1H (PP2C domain containing)	-0.742862	0.0218399	0.287399
	Aff1	AF4/FMR2 family, member 1	0.946739	0.0146369	0.207019		Atp13a1	ATPase type 13A1	0.424582	0.476118	0.99976		Ppp4r2	protein phosphatase 4, regulatory subunit 2	0.731122	0.0252142	0.287399
	Jpt1	Jupiter microtubule associated homolog 1	-0.946723	0.0146434	0.207019		Atp13a2	ATPase type 13A2	0.119253	0.848522	0.99976		Ptpn3	protein tyrosine phosphatase, non-receptor type 3	0.811411	0.00793256	0.287399
	Gprc5c	G protein-coupled receptor, family C, group 5, member C	0.946674	0.0146636	0.207019		Atp13a3	ATPase type 13A3	0.328167	0.58979	0.99976		Ppfia1	protein tyrosine phosphatase, receptor type, f polypeptide (PTPRF), interacting protein (liprin), alpha 1	0.736555	0.0236129	0.287399
	Ppp2r1a	protein phosphatase 2, regulatory subunit A, alpha	-0.946655	0.0146713	0.207019		Atp13a4	ATPase type 13A4	-0.377486	0.531042	0.99976		Plp2	proteolipid protein 2	-0.803484	0.00908662	0.287399
	Cask	calcium/calmodulin-dependent serine protein kinase (MAGUK family)	0.94661	0.0146897	0.207019		Atp2a2	ATPase, Ca++ transporting, cardiac muscle, slow twitch 2	0.0440241	0.943965	0.99976		Prpf38b	PRP38 pre-mRNA processing factor 38 (yeast) domain containing B	0.795785	0.0103113	0.287399
	Nradd	neurotrophin receptor associated death domain	-0.946543	0.0147171	0.207019		Atp2b1	ATPase, Ca++ transporting, plasma membrane 1	-0.47422	0.419667	0.99976		Pptc7	PTC7 protein phosphatase homolog	0.79826	0.00990621	0.287399
	Carm1	coactivator-associated arginine methyltransferase 1	-0.946524	0.0147249	0.207019		Atp2b2	ATPase, Ca++ transporting, plasma membrane 2	-0.0140319	0.982135	0.99976		Ptk2b	PTK2 protein tyrosine kinase 2 beta	-0.758618	0.0178007	0.287399
	Gm4204	predicted gene 4204	-0.946428	0.0147645	0.207262		Atp2b4	ATPase, Ca++ transporting, plasma membrane 4	-0.283706	0.64368	0.99976		Pum2	pumilio RNA-binding family member 2	0.719258	0.0289554	0.287399
	Rheb	Ras homolog enriched in brain	0.946219	0.0148506	0.207822		Atp2c2	ATPase, Ca++ transporting, type 2C, member 2	-0.0517541	0.934134	0.99976		Ppa2	pyrophosphatase (inorganic) 2	0.816196	0.0072863	0.287399
	Cygb	cytoglobin	-0.946218	0.0148509	0.207822		Atp2a3	ATPase, Ca++ transporting, ubiquitous	-0.316479	0.603878	0.99976		Qtrt1	queuine tRNA-ribosyltransferase catalytic subunit 1	0.790505	0.0112128	0.287399
	Rpl9-ps6	ribosomal protein L9, pseudogene 6	0.946114	0.0148936	0.207822		Atp2c1	ATPase, Ca++-sequestering	0.0249538	0.968231	0.99976		R3hdm1	R3H domain containing 1	0.796048	0.0102678	0.287399
	Ttf2	transcription termination factor, RNA polymerase II	-0.946114	0.014894	0.207822		Atp8b2	ATPase, class I, type 8B, member 2	-0.497502	0.393759	0.99976		R3hdm2	R3H domain containing 2	-0.721991	0.0280632	0.287399
	Zfp609	zinc finger protein 609	-0.945942	0.014965	0.208354		Atp9a	ATPase, class II, type 9A	-0.578737	0.306627	0.99976		Rab11fip3	RAB11 family interacting protein 3 (class II)	0.733863	0.0243978	0.287399
	Larp1	La ribonucleoprotein domain family, member 1	0.945849	0.0150033	0.208354		Atp9b	ATPase, class II, type 9B	0.537832	0.34983	0.99976		Rab18	RAB18, member RAS oncogene family	0.75969	0.0175454	0.287399
	Selenop	selenoprotein P	0.945767	0.0150371	0.208354		Atp10d	ATPase, class V, type 10D	-0.207519	0.737688	0.99976		Rab24	RAB24, member RAS oncogene family	-0.746055	0.0209769	0.287399
	Fam168a	family with sequence similarity 168, member A	-0.945695	0.0150671	0.208354		Atp11a	ATPase, class VI, type 11A	0.535137	0.352726	0.99976		Rab31	RAB31, member RAS oncogene family	-0.717146	0.0296572	0.287399
	Stat5b	signal transducer and activator of transcription 5B	0.945656	0.0150829	0.208354		Atp11b	ATPase, class VI, type 11B	-0.42458	0.47612	0.99976		Rab3ip	RAB3A interacting protein	0.738875	0.0229501	0.287399
	2310001H17Rik	RIKEN cDNA 2310001H17 gene	0.945618	0.0150988	0.208354		Atp11c	ATPase, class VI, type 11C	0.797487	0.106013	0.99976		Rab3d	RAB3D, member RAS oncogene family	0.827014	0.00595912	0.287399
	Rrp9	ribosomal RNA processing 9, U3 small nucleolar RNA binding protein	0.945566	0.0151202	0.208354		Atp7b	ATPase, Cu++ transporting, beta polypeptide	-0.16676	0.788662	0.99976		Rab5a	RAB5A, member RAS oncogene family	0.737374	0.0233775	0.287399
	Mapk4	mitogen-activated protein kinase 4	0.945466	0.0151616	0.208354		Atp6ap1	ATPase, H+ transporting, lysosomal accessory protein 1	-0.34713	0.567065	0.99976		Rab8a	RAB8A, member RAS oncogene family	-0.776039	0.0139506	0.287399
	Katnip	katanin interacting protein	-0.945438	0.0151736	0.208354		Atp6ap2	ATPase, H+ transporting, lysosomal accessory protein 2	-0.429699	0.470227	0.99976		Rsph3a	radial spoke 3A homolog (Chlamydomonas)	-0.742187	0.0220254	0.287399
	Pa2g4	proliferation-associated 2G4	0.945412	0.0151844	0.208354		Atp6v0a1	ATPase, H+ transporting, lysosomal V0 subunit A1	-0.268029	0.662866	0.99976		Ralgps1	Ral GEF with PH domain and SH3 binding motif 1	0.821075	0.00666529	0.287399
	Atl2	atlastin GTPase 2	0.945369	0.0152022	0.208354		Atp6v0a2	ATPase, H+ transporting, lysosomal V0 subunit A2	0.404163	0.499778	0.99976		Ralbp1	ralA binding protein 1	0.816624	0.00723037	0.287399
	Skap2	src family associated phosphoprotein 2	-0.945361	0.0152054	0.208354		Atp6v0b	ATPase, H+ transporting, lysosomal V0 subunit B	-0.216413	0.726621	0.99976		Ranbp1	RAN binding protein 1	-0.769572	0.0153069	0.287399
	Cerk	ceramide kinase	-0.945316	0.015224	0.208354		Atp6v0c	ATPase, H+ transporting, lysosomal V0 subunit C	-0.743264	0.149999	0.99976		Rora	RAR-related orphan receptor alpha	0.741292	0.0222729	0.287399
	Cops7a	COP9 signalosome subunit 7A	0.944938	0.0153811	0.209694		Atp6v0c-ps2	ATPase, H+ transporting, lysosomal V0 subunit C, pseudogene 2	0.547242	0.339767	0.99976		Rassf1	Ras association (RalGDS/AF-6) domain family member 1	-0.71391	0.0307541	0.287399
	Hint3	histidine triad nucleotide binding protein 3	0.944913	0.0153915	0.209694		Atp6v0d1	ATPase, H+ transporting, lysosomal V0 subunit D1	-0.72406	0.166613	0.99976		Rassf3	Ras association (RalGDS/AF-6) domain family member 3	0.715269	0.0302904	0.287399
	Ankrd13d	ankyrin repeat domain 13 family, member D	0.944906	0.0153948	0.209694		Atp6v0e	ATPase, H+ transporting, lysosomal V0 subunit E	-0.850938	0.0675191	0.99976		Rhod	ras homolog family member D	-0.806655	0.00861225	0.287399
	Cped1	cadherin-like and PC-esterase domain containing 1	-0.944828	0.0154269	0.209694		Atp6v1a	ATPase, H+ transporting, lysosomal V1 subunit A	-0.861867	0.060335	0.99976		Rhot1	ras homolog family member T1	0.789766	0.0113429	0.287399
	Xpr1	xenotropic and polytropic retrovirus receptor 1	0.944728	0.0154689	0.209694		Atp6v1b2	ATPase, H+ transporting, lysosomal V1 subunit B2	-0.917003	0.0283432	0.99976		Rasa4	RAS p21 protein activator 4	-0.762446	0.0169006	0.287399
	Rbmx	RNA binding motif protein, X chromosome	-0.944694	0.0154832	0.209694		Atp6v1c1	ATPase, H+ transporting, lysosomal V1 subunit C1	-0.454361	0.442061	0.99976		Ramp1	receptor (calcitonin) activity modifying protein 1	-0.7377	0.0232842	0.287399
	Plce1	phospholipase C, epsilon 1	0.944689	0.0154851	0.209694		Atp6v1c2	ATPase, H+ transporting, lysosomal V1 subunit C2	-0.616254	0.268329	0.99976		Reep4	receptor accessory protein 4	-0.853965	0.00338694	0.287399
	Vtcn1	V-set domain containing T cell activation inhibitor 1	-0.944508	0.0155608	0.209694		Atp6v1d	ATPase, H+ transporting, lysosomal V1 subunit D	0.187001	0.763298	0.99976		Rbpj	recombination signal binding protein for immunoglobulin kappa J region	-0.734249	0.0242841	0.287399
	Sertad4	SERTA domain containing 4	-0.944505	0.0155619	0.209694		Atp6v1e1	ATPase, H+ transporting, lysosomal V1 subunit E1	-0.493547	0.398133	0.99976		Rcc1l	reculator of chromosome condensation 1 like	-0.759379	0.0176192	0.287399
	Ugdh	UDP-glucose dehydrogenase	-0.944413	0.0156005	0.209694		Atp6v1f	ATPase, H+ transporting, lysosomal V1 subunit F	0.141264	0.820737	0.99976		Rgs19	regulator of G-protein signaling 19	-0.754686	0.0187577	0.287399
	Rbm5	RNA binding motif protein 5	-0.944276	0.0156579	0.209694		Atp6v1g1	ATPase, H+ transporting, lysosomal V1 subunit G1	-0.818209	0.0904648	0.99976		Rmdn3	regulator of microtubule dynamics 3	0.888757	0.00135382	0.287399
	Osbpl9	oxysterol binding protein-like 9	-0.944217	0.0156825	0.209694		Atp6v1h	ATPase, H+ transporting, lysosomal V1 subunit H	-0.724193	0.166496	0.99976		Rras2	related RAS viral (r-ras) oncogene 2	-0.71434	0.0306069	0.287399
	Rhpn2	rhophilin, Rho GTPase binding protein 2	0.944074	0.0157427	0.209694		Atp12a	ATPase, H+/K+ transporting, nongastric, alpha polypeptide	0.212892	0.731	0.99976		Ret	ret proto-oncogene	0.786058	0.0120118	0.287399
	Ggta1	glycoprotein galactosyltransferase alpha 1, 3	-0.944046	0.0157544	0.209694		Atp1a1	ATPase, Na+/K+ transporting, alpha 1 polypeptide	-0.0778428	0.900988	0.99976		Rtn4ip1	reticulon 4 interacting protein 1	0.774655	0.0142338	0.287399
	Fkbp11	FK506 binding protein 11	0.944039	0.0157572	0.209694		Atp1b1	ATPase, Na+/K+ transporting, beta 1 polypeptide	-0.70929	0.179727	0.99976		Rbbp8	retinoblastoma binding protein 8, endonuclease	-0.807285	0.00851998	0.287399
	Kctd1	potassium channel tetramerisation domain containing 1	-0.944027	0.0157623	0.209694		Atp1b3	ATPase, Na+/K+ transporting, beta 3 polypeptide	-0.45904	0.436762	0.99976		Rev3l	REV3 like, DNA directed polymerase zeta catalytic subunit	0.779694	0.0132208	0.287399
	Tmc6	transmembrane channel-like gene family 6	0.944021	0.0157649	0.209694		Abca1	ATP-binding cassette, sub-family A (ABC1), member 1	-0.374916	0.534073	0.99976		Arhgap12	Rho GTPase activating protein 12	0.812069	0.00784144	0.287399
	Sidt2	SID1 transmembrane family, member 2	0.944011	0.0157693	0.209694		Abca2	ATP-binding cassette, sub-family A (ABC1), member 2	0.646073	0.238883	0.99976		Arhgap17	Rho GTPase activating protein 17	0.742453	0.0219523	0.287399
	Rgs20	regulator of G-protein signaling 20	-0.943991	0.0157775	0.209694		Abca3	ATP-binding cassette, sub-family A (ABC1), member 3	0.818954	0.0899201	0.99976		Arhgef18	rho/rac guanine nucleotide exchange factor (GEF) 18	0.740851	0.0223954	0.287399
	Car13	carbonic anhydrase 13	-0.94399	0.0157777	0.209694		Abca5	ATP-binding cassette, sub-family A (ABC1), member 5	-0.848616	0.069078	0.99976		Arhgef2	rho/rac guanine nucleotide exchange factor (GEF) 2	-0.752731	0.0192459	0.287399
	Klf4	Kruppel-like factor 4 (gut)	-0.943901	0.0158151	0.209694		Abca7	ATP-binding cassette, sub-family A (ABC1), member 7	0.0639062	0.918688	0.99976		Rhpn2	rhophilin, Rho GTPase binding protein 2	0.79194	0.0109628	0.287399
	Mfsd4b4	major facilitator superfamily domain containing 4B4	-0.943892	0.0158191	0.209694		Abca8a	ATP-binding cassette, sub-family A (ABC1), member 8a	-0.532656	0.355398	0.99976		Riox1	ribosomal oxygenase 1	0.773504	0.0144721	0.287399
	Nif3l1	Ngg1 interacting factor 3-like 1 (S. pombe)	-0.943798	0.0158587	0.209919		Abcb7	ATP-binding cassette, sub-family B (MDR/TAP), member 7	0.741694	0.151338	0.99976		Rpl9-ps6	ribosomal protein L9, pseudogene 6	0.878115	0.00184393	0.287399
	Mfap4	microfibrillar-associated protein 4	-0.943669	0.0159129	0.210103		Abcb8	ATP-binding cassette, sub-family B (MDR/TAP), member 8	-0.828667	0.08291	0.99976		Rrp9	ribosomal RNA processing 9, U3 small nucleolar RNA binding protein	0.756899	0.0182149	0.287399
	Nomo1	nodal modulator 1	0.943608	0.0159385	0.210103		Abcb9	ATP-binding cassette, sub-family B (MDR/TAP), member 9	0.0462328	0.941156	0.99976		Rpf1	ribosome production factor 1 homolog	0.783823	0.0124276	0.287399
	Zfp335	zinc finger protein 335	0.943523	0.0159746	0.210103		Abcc1	ATP-binding cassette, sub-family C (CFTR/MRP), member 1	-0.554773	0.331765	0.99976		1110038B12Rik	RIKEN cDNA 1110038B12 gene	-0.738347	0.0230999	0.287399
	Dhrs11	dehydrogenase/reductase (SDR family) member 11	0.94352	0.0159758	0.210103		Abcc10	ATP-binding cassette, sub-family C (CFTR/MRP), member 10	-0.452182	0.444535	0.99976		1700012B07Rik	RIKEN cDNA 1700012B07 gene	0.795061	0.010432	0.287399
	Sgpl1	sphingosine phosphate lyase 1	-0.943404	0.0160246	0.210103		Abcc5	ATP-binding cassette, sub-family C (CFTR/MRP), member 5	-0.555332	0.331172	0.99976		1810058I24Rik	RIKEN cDNA 1810058I24 gene	-0.757438	0.0180844	0.287399
	Esr1	estrogen receptor 1 (alpha)	0.94336	0.0160434	0.210103		Abcd1	ATP-binding cassette, sub-family D (ALD), member 1	-0.243465	0.693102	0.99976		2310022B05Rik	RIKEN cDNA 2310022B05 gene	-0.757371	0.0181004	0.287399
	Scaf8	SR-related CTD-associated factor 8	-0.943347	0.0160489	0.210103		Abcd2	ATP-binding cassette, sub-family D (ALD), member 2	0.0663519	0.91558	0.99976		2310030G06Rik	RIKEN cDNA 2310030G06 gene	-0.721857	0.0281067	0.287399
	Yrdc	yrdC domain containing (E.coli)	0.943335	0.0160538	0.210103		Abcd3	ATP-binding cassette, sub-family D (ALD), member 3	-0.868971	0.0558034	0.99976		2410006H16Rik	RIKEN cDNA 2410006H16 gene	-0.813048	0.00770728	0.287399
	Mtap	methylthioadenosine phosphorylase	-0.943158	0.0161288	0.210626		Abcd4	ATP-binding cassette, sub-family D (ALD), member 4	-0.384878	0.522341	0.99976		2610037D02Rik	RIKEN cDNA 2610037D02 gene	0.731084	0.0252256	0.287399
	Rnpep	arginyl aminopeptidase (aminopeptidase B)	-0.943122	0.0161438	0.210626		Abce1	ATP-binding cassette, sub-family E (OABP), member 1	-0.575168	0.310338	0.99976		2610307P16Rik	RIKEN cDNA 2610307P16 gene	-0.71561	0.0301747	0.287399
	Pqlc3	PQ loop repeat containing	-0.94308	0.0161618	0.210626		Abcf1	ATP-binding cassette, sub-family F (GCN20), member 1	0.35342	0.559564	0.99976		4732496C06Rik	RIKEN cDNA 4732496C06 gene	0.749191	0.0201515	0.287399
	1500011B03Rik	RIKEN cDNA 1500011B03 gene	-0.942991	0.0161995	0.21071		Abcf2	ATP-binding cassette, sub-family F (GCN20), member 2	0.225874	0.714873	0.99976		E430024I08Rik	RIKEN cDNA E430024I08 gene	-0.714146	0.0306731	0.287399
	Klhl7	kelch-like 7	0.942882	0.0162455	0.21071		Abcf3	ATP-binding cassette, sub-family F (GCN20), member 3	-0.0253811	0.967687	0.99976		Rnf6	ring finger protein (C3H2C3 type) 6	0.766361	0.0160121	0.287399
	Mtch1	mitochondrial carrier 1	-0.942825	0.01627	0.21071		Atrip	ATR interacting protein	-0.298466	0.625702	0.99976		Rnf20	ring finger protein 20	0.74272	0.021879	0.287399
	Gpr153	G protein-coupled receptor 153	-0.942798	0.0162812	0.21071		Atrx	ATRX, chromatin remodeler	0.814632	0.093095	0.99976		Rnf5	ring finger protein 5	0.773741	0.0144228	0.287399
	Trit1	tRNA isopentenyltransferase 1	0.942722	0.0163137	0.21071		Atrn	attractin	0.833126	0.0797512	0.99976		Riok3	RIO kinase 3	0.714071	0.0306987	0.287399
	Eif4ebp2	eukaryotic translation initiation factor 4E binding protein 2	0.942703	0.0163217	0.21071		Atrnl1	attractin like 1	0.485145	0.407462	0.99976		Rbm3	RNA binding motif (RNP1, RRM) protein 3	-0.820086	0.00678813	0.287399
	Srprb	signal recognition particle receptor, B subunit	0.94269	0.0163273	0.21071		Ackr3	atypical chemokine receptor 3	0.661842	0.223694	0.99976		Rbm18	RNA binding motif protein 18	-0.797437	0.0100398	0.287399
	Mus81	MUS81 structure-specific endonuclease subunit	-0.942588	0.0163706	0.210885		Auh	AU RNA binding protein/enoyl-coenzyme A hydratase	0.104754	0.866867	0.99976		Rbmx	RNA binding motif protein, X chromosome	-0.744626	0.0213603	0.287399
	Tmem43	transmembrane protein 43	-0.942445	0.0164314	0.210885		Aurkaip1	aurora kinase A interacting protein 1	-0.435847	0.46317	0.99976		Rufy4	RUN and FYVE domain containing 4	0.910092	0.000656509	0.287399
	Ints4	integrator complex subunit 4	0.942397	0.0164519	0.210885		Auts2	autism susceptibility candidate 2	-0.07235	0.907962	0.99976		Slmap	sarcolemma associated protein	0.771326	0.0149307	0.287399
	Tsr1	TSR1 20S rRNA accumulation	0.942393	0.0164534	0.210885		Amfr	autocrine motility factor receptor	0.206439	0.739033	0.99976		Scml4	Scm polycomb group protein like 4	-0.73774	0.0232729	0.287399
	Selenon	selenoprotein N	-0.94238	0.016459	0.210885		Atg101	autophagy related 101	-0.720475	0.16977	0.99976		Sec11a	SEC11 homolog A, signal peptidase complex subunit	-0.759458	0.0176004	0.287399
	Mpzl1	myelin protein zero-like 1	-0.942337	0.0164772	0.210885		Atg13	autophagy related 13	0.391282	0.514826	0.99976		Sec11c	SEC11 homolog C, signal peptidase complex subunit	0.756229	0.018378	0.287399
	Hsdl2	hydroxysteroid dehydrogenase like 2	-0.942279	0.016502	0.210911		Atg14	autophagy related 14	-0.622435	0.26215	0.99976		Sec24b	Sec24 related gene family, member B (S. cerevisiae)	0.763614	0.0166322	0.287399
	Zmat3	zinc finger matrin type 3	-0.942189	0.0165406	0.210999		Atg16l1	autophagy related 16-like 1 (S. cerevisiae)	-0.28736	0.639221	0.99976		Sec24c	Sec24 related gene family, member C (S. cerevisiae)	0.718614	0.029168	0.287399
	Cnot11	CCR4-NOT transcription complex, subunit 11	0.942157	0.0165543	0.210999		Atg16l2	autophagy related 16-like 2 (S. cerevisiae)	-0.183434	0.767761	0.99976		Selenoo	selenoprotein O	0.730256	0.0254758	0.287399
	Wdr62	WD repeat domain 62	0.942093	0.0165813	0.211054		Atg2a	autophagy related 2A	-0.314861	0.605833	0.99976		Selenop	selenoprotein P	0.783291	0.0125278	0.287399
	Unc119	unc-119 lipid binding chaperone	-0.942036	0.0166058	0.211076		Atg3	autophagy related 3	0.579885	0.305436	0.99976		Selenow	selenoprotein W	-0.71578	0.0301171	0.287399
	Wdr20	WD repeat domain 20	0.941962	0.0166375	0.211189		Atg4a	autophagy related 4A, cysteine peptidase	-0.361513	0.54994	0.99976		Sema3f	sema domain, immunoglobulin domain (Ig), short basic domain, secreted, (semaphorin) 3F	-0.749916	0.0199637	0.287399
	Sufu	SUFU negative regulator of hedgehog signaling	-0.941861	0.0166804	0.211444		Atg4b	autophagy related 4B, cysteine peptidase	-0.0492602	0.937305	0.99976		Septin2	septin 2	-0.722353	0.0279465	0.287399
	Arhgef7	Rho guanine nucleotide exchange factor (GEF7)	-0.941656	0.0167685	0.211795		Atg4c	autophagy related 4C, cysteine peptidase	0.714752	0.174844	0.99976		Serpina3n	serine (or cysteine) peptidase inhibitor, clade A, member 3N	-0.810714	0.00802981	0.287399
	Tpp1	tripeptidyl peptidase I	-0.941424	0.0168677	0.211795		Atg4d	autophagy related 4D, cysteine peptidase	0.517897	0.371388	0.99976		Serpinb5	serine (or cysteine) peptidase inhibitor, clade B, member 5	-0.74887	0.020235	0.287399
	Pik3ip1	phosphoinositide-3-kinase interacting protein 1	-0.94133	0.0169084	0.211795		Atg5	autophagy related 5	0.372325	0.537134	0.99976		Serinc2	serine incorporator 2	-0.80383	0.00903407	0.287399
	Agfg1	ArfGAP with FG repeats 1	0.941301	0.0169209	0.211795		Atg7	autophagy related 7	-0.312044	0.609239	0.99976		Sptlc2	serine palmitoyltransferase, long chain base subunit 2	-0.754956	0.0186909	0.287399
	Copa	coatomer protein complex subunit alpha	0.941291	0.0169251	0.211795		Atg9a	autophagy related 9A	-0.0570204	0.927439	0.99976		Stk11	serine/threonine kinase 11	0.854468	0.00334803	0.287399
	Noa1	nitric oxide associated 1	0.941163	0.0169799	0.211795		Ambra1	autophagy/beclin 1 regulator 1	0.308212	0.613877	0.99976		Stk11ip	serine/threonine kinase 11 interacting protein	-0.776549	0.013847	0.287399
	Dagla	diacylglycerol lipase, alpha	0.941156	0.0169833	0.211795		Maf	avian musculoaponeurotic fibrosarcoma oncogene homolog	-0.432641	0.466847	0.99976		Stk16	serine/threonine kinase 16	0.759141	0.0176758	0.287399
	Clptm1l	CLPTM1-like	0.941069	0.0170207	0.211795		Relb	avian reticuloendotheliosis viral (v-rel) oncogene related B	-0.027218	0.965349	0.99976		Stk19	serine/threonine kinase 19	-0.834641	0.00512943	0.287399
	Tnip1	TNFAIP3 interacting protein 1	-0.941009	0.0170465	0.211795		Avl9	AVL9 cell migration associated	0.633946	0.250747	0.99976		Stk3	serine/threonine kinase 3	-0.777247	0.0137063	0.287399
	R3hdm1	R3H domain containing 1	0.940925	0.0170824	0.211795		Axin1	axin 1	0.577375	0.308042	0.99976		Sertad2	SERTA domain containing 2	0.747607	0.0205656	0.287399
	Klhdc7a	kelch domain containing 7A	-0.940859	0.0171111	0.211795		Aida	axin interactor, dorsalization associated	0.49779	0.393441	0.99976		Sars2	seryl-aminoacyl-tRNA synthetase 2	-0.729396	0.0257374	0.287399
	Cpe	carboxypeptidase E	-0.940815	0.0171302	0.211795		Axl	AXL receptor tyrosine kinase	0.339441	0.576259	0.99976		Sh3pxd2a	SH3 and PX domains 2A	-0.795314	0.0103898	0.287399
	Uaca	uveal autoantigen with coiled-coil domains and ankyrin repeats	-0.940668	0.0171934	0.211795		Bcl7a	B cell CLL/lymphoma 7A	0.240423	0.696859	0.99976		Sh3bgrl2	SH3 domain binding glutamic acid-rich protein like 2	-0.791341	0.0110665	0.287399
	Dctn2	dynactin 2	-0.940612	0.0172175	0.211795		Bcl7b	B cell CLL/lymphoma 7B	-0.409066	0.494075	0.99976		Sh3bgrl3	SH3 domain binding glutamic acid-rich protein-like 3	-0.781378	0.0128933	0.287399
	Rnaseh2c	ribonuclease H2, subunit C	0.940578	0.0172322	0.211795		Bcl7c	B cell CLL/lymphoma 7C	-0.340358	0.575161	0.99976		Sh3bp4	SH3-domain binding protein 4	0.786278	0.0119714	0.287399
	Cog2	component of oligomeric golgi complex 2	0.940455	0.0172856	0.211795		Bcl9	B cell CLL/lymphoma 9	0.0285237	0.963687	0.99976		Sh3bp5	SH3-domain binding protein 5 (BTK-associated)	0.719882	0.0287501	0.287399
	Galc	galactosylceramidase	-0.940418	0.0173017	0.211795		Bcl9l	B cell CLL/lymphoma 9-like	-0.0714105	0.909155	0.99976		Sh3glb2	SH3-domain GRB2-like endophilin B2	0.722984	0.0277438	0.287399
	Cyth1	cytohesin 1	0.940362	0.0173257	0.211795		Bcl10	B cell leukemia/lymphoma 10	-0.63791	0.246852	0.99976		Siah2	siah E3 ubiquitin protein ligase 2	0.859652	0.0029646	0.287399
	Gpr137c	G protein-coupled receptor 137C	-0.940268	0.0173666	0.211795		Bcl3	B cell leukemia/lymphoma 3	0.202913	0.743428	0.99976		Sfxn1	sideroflexin 1	0.834339	0.00516063	0.287399
	Smarcd2	SWI/SNF related, matrix associated, actin dependent regulator of chromatin, subfamily d, member 2	0.940212	0.0173908	0.211795		Bcl6	B cell leukemia/lymphoma 6	0.0164664	0.979035	0.99976		Spcs3	signal peptidase complex subunit 3 homolog (S. cerevisiae)	0.791053	0.0111168	0.287399
	Pinc	pregnancy induced noncoding RNA	-0.940108	0.0174362	0.211795		Bcap29	B cell receptor associated protein 29	0.544622	0.342561	0.99976		Srp68	signal recognition particle 68	0.817523	0.00711366	0.287399
	Asap1	ArfGAP with SH3 domain, ankyrin repeat and PH domain1	-0.940082	0.0174471	0.211795		Bcap31	B cell receptor associated protein 31	-0.855845	0.0642625	0.99976		Srpr	signal recognition particle receptor ('docking protein')	0.725263	0.0270193	0.287399
	Itga6	integrin alpha 6	-0.939953	0.0175035	0.211795		Bdp1	B double prime 1, subunit of RNA polymerase III transcription initiation factor IIIB	-0.00361403	0.995398	0.99976		Stat5a	signal transducer and activator of transcription 5A	0.832754	0.00532689	0.287399
	Mmd	monocyte to macrophage differentiation-associated	-0.939784	0.0175769	0.211795		B9d1	B9 protein domain 1	0.042679	0.945676	0.99976		Stat5b	signal transducer and activator of transcription 5B	0.813842	0.00759963	0.287399
	Endod1	endonuclease domain containing 1	-0.939782	0.0175776	0.211795		Birc2	baculoviral IAP repeat-containing 2	-0.36224	0.549077	0.99976		Ssbp1	single-stranded DNA binding protein 1	-0.722218	0.0279902	0.287399
	Acsf2	acyl-CoA synthetase family member 2	-0.939764	0.0175857	0.211795		Birc3	baculoviral IAP repeat-containing 3	-0.794015	0.108691	0.99976		Smad2	SMAD family member 2	0.74936	0.0201077	0.287399
	Ctif	CBP80/20-dependent translation initiation factor	-0.939758	0.017588	0.211795		Birc6	baculoviral IAP repeat-containing 6	0.57072	0.314981	0.99976		Smim10l1	small integral membrane protein 10 like 1	0.720836	0.0284379	0.287399
	Rad23a	RAD23 homolog A, nucleotide excision repair protein	0.939748	0.0175926	0.211795		Banf1	BAF nuclear assembly factor 1	0.143506	0.817911	0.99976		Smim20	small integral membrane protein 20	-0.729387	0.0257402	0.287399
	Gatc	glutamyl-tRNA(Gln) amidotransferase, subunit C	0.93966	0.0176308	0.211795		Bahcc1	BAH domain and coiled-coil containing 1	0.0114088	0.985474	0.99976		Smim22	small integral membrane protein 22	0.734841	0.0241106	0.287399
	Cyp2d10	cytochrome P450, family 2, subfamily d, polypeptide 10	-0.939628	0.0176448	0.211795		Bbs9	Bardet-Biedl syndrome 9 (human)	-0.301938	0.621485	0.99976		Snrnp200	small nuclear ribonucleoprotein 200 (U5)	0.888159	0.00137863	0.287399
	Jkamp	JNK1/MAPK8-associated membrane protein	-0.939609	0.0176531	0.211795		Barx2	BarH-like homeobox 2	-0.0828912	0.894581	0.99976		Snapc2	small nuclear RNA activating complex, polypeptide 2	-0.808454	0.00835066	0.287399
	Dtx3	deltex 3, E3 ubiquitin ligase	-0.939448	0.0177233	0.211795		Bcam	basal cell adhesion molecule	-0.173916	0.779685	0.99976		Snapc5	small nuclear RNA activating complex, polypeptide 5	-0.804613	0.00891578	0.287399
	Rnf38	ring finger protein 38	-0.93942	0.0177353	0.211795		Bmt2	base methyltransferase of 25S rRNA 2	-0.234063	0.704725	0.99976		Sumo2	small ubiquitin-like modifier 2	0.728367	0.0260529	0.287399
	Lrp10	low-density lipoprotein receptor-related protein 10	-0.939399	0.0177444	0.211795		Bhlha15	basic helix-loop-helix family, member a15	0.310706	0.610858	0.99976		Scnn1a	sodium channel, nonvoltage-gated 1 alpha	-0.715957	0.0300572	0.287399
	Vps16	VSP16 CORVET/HOPS core subunit	-0.939387	0.0177497	0.211795		Bhlhe40	basic helix-loop-helix family, member e40	-0.511124	0.378783	0.99976		Slc22a18	solute carrier family 22 (organic cation transporter), member 18	-0.871683	0.00219319	0.287399
	Serpina3n	serine (or cysteine) peptidase inhibitor, clade A, member 3N	-0.939296	0.0177896	0.211795		Bhlhe41	basic helix-loop-helix family, member e41	-0.215102	0.72825	0.99976		Slc25a20	solute carrier family 25 (mitochondrial carnitine/acylcarnitine translocase), member 20	-0.737589	0.0233159	0.287399
	Smo	smoothened, frizzled class receptor	-0.939203	0.01783	0.211795		Bzw1	basic leucine zipper and W2 domains 1	0.72262	0.167879	0.99976		Slc25a15	solute carrier family 25 (mitochondrial carrier ornithine transporter), member 15	0.727892	0.0261993	0.287399
	Map3k7	mitogen-activated protein kinase kinase kinase 7	0.939178	0.0178413	0.211795		Bzw2	basic leucine zipper and W2 domains 2	0.426654	0.47373	0.99976		Slc25a16	solute carrier family 25 (mitochondrial carrier, Graves disease autoantigen), member 16	0.796683	0.0101632	0.287399
	Napg	N-ethylmaleimide sensitive fusion protein attachment protein gamma	0.939178	0.0178413	0.211795		Blzf1	basic leucine zipper nuclear factor 1	-0.5407	0.346756	0.99976		Slc25a47	solute carrier family 25, member 47	0.780789	0.0130071	0.287399
	Ptma	prothymosin alpha	-0.939171	0.0178442	0.211795		Btf3	basic transcription factor 3	-0.300358	0.623403	0.99976		Slc25a51	solute carrier family 25, member 51	-0.724886	0.0271384	0.287399
	Vti1a	vesicle transport through interaction with t-SNAREs 1A	-0.939164	0.0178471	0.211795		Btf3-ps11	basic transcription factor 3, pseudogene 11	-0.643649	0.241242	0.99976		Slc29a3	solute carrier family 29 (nucleoside transporters), member 3	-0.71483	0.0304396	0.287399
	Ppp1r15b	protein phosphatase 1, regulatory subunit 15B	0.939143	0.0178567	0.211795		Btf3l4	basic transcription factor 3-like 4	-0.760953	0.135157	0.99976		Slc30a1	solute carrier family 30 (zinc transporter), member 1	0.85953	0.00297325	0.287399
	Rab5if	RAB5 interacting factor	0.939125	0.0178642	0.211795		Bivm	basic, immunoglobulin-like variable motif containing	0.588828	0.296195	0.99976		Slc35b1	solute carrier family 35, member B1	0.721866	0.0281039	0.287399
	Lrpprc	leucine-rich PPR-motif containing	0.939121	0.0178663	0.211795		Bsg	basigin	-0.211926	0.732201	0.99976		Slc35c2	solute carrier family 35, member C2	0.737368	0.0233793	0.287399
	Lsm10	U7 snRNP-specific Sm-like protein LSM10	-0.93909	0.0178795	0.211795		Bspry	B-box and SPRY domain containing	0.442458	0.455608	0.99976		Slc35f6	solute carrier family 35, member F6	-0.848693	0.00381389	0.287399
	Tmem208	transmembrane protein 208	0.939088	0.0178803	0.211795		Bbip1	BBSome interacting protein 1	0.0140841	0.982068	0.99976		Slc38a6	solute carrier family 38, member 6	-0.850754	0.0036428	0.287399
	Fastkd1	FAST kinase domains 1	0.939082	0.0178831	0.211795		Bcas2	BCAS2 pre-mRNA processing factor	0.249308	0.685891	0.99976		Slc4a3	solute carrier family 4 (anion exchanger), member 3	-0.80321	0.00912846	0.287399
	Tspan2	tetraspanin 2	-0.939065	0.0178905	0.211795		Bcas3	BCAS3 microtubule associated cell migration factor	0.660582	0.224898	0.99976		Slc44a4	solute carrier family 44, member 4	-0.854998	0.00330738	0.287399
	Osgep	O-sialoglycoprotein endopeptidase	0.939057	0.0178942	0.211795		Bbc3	BCL2 binding component 3	-0.446584	0.450902	0.99976		Slc50a1	solute carrier family 50 (sugar transporter), member 1	0.740004	0.022632	0.287399
	Rab8a	RAB8A, member RAS oncogene family	-0.939031	0.0179056	0.211795		Bmf	BCL2 modifying factor	0.36397	0.547024	0.99976		Slc6a6	solute carrier family 6 (neurotransmitter transporter, taurine), member 6	-0.78039	0.0130846	0.287399
	Hdgf	heparin binding growth factor	-0.939026	0.0179078	0.211795		Bnip1	BCL2/adenovirus E1B interacting protein 1	-0.75573	0.139492	0.99976		Slc9a3r2	solute carrier family 9 (sodium/hydrogen exchanger), member 3 regulator 2	0.726727	0.0265606	0.287399
	Oxnad1	oxidoreductase NAD-binding domain containing 1	0.938921	0.0179535	0.211795		Bnip2	BCL2/adenovirus E1B interacting protein 2	-0.285643	0.641316	0.99976		Slc9a4	solute carrier family 9 (sodium/hydrogen exchanger), member 4	0.790585	0.0111987	0.287399
	Bglap3	bone gamma-carboxyglutamate protein 3	-0.938826	0.0179952	0.211795		Bnip3	BCL2/adenovirus E1B interacting protein 3	-0.772046	0.126086	0.99976		Snx11	sorting nexin 11	0.730307	0.0254603	0.287399
	Pogk	pogo transposable element with KRAB domain	0.938791	0.0180104	0.211795		Bnip3l	BCL2/adenovirus E1B interacting protein 3-like	-0.207372	0.737871	0.99976		Snx12	sorting nexin 12	-0.760689	0.0173097	0.287399
	Ttc32	tetratricopeptide repeat domain 32	0.938781	0.0180148	0.211795		Bad	BCL2-associated agonist of cell death	-0.834106	0.0790618	0.99976		Snx29	sorting nexin 29	-0.753857	0.0189636	0.287399
	Tmem98	transmembrane protein 98	-0.938737	0.0180345	0.211795		Bag1	BCL2-associated athanogene 1	-0.318686	0.601214	0.99976		Sptan1	spectrin alpha, non-erythrocytic 1	-0.727375	0.0263592	0.287399
	Tmem120a	transmembrane protein 120A	0.938701	0.0180501	0.211795		Bag2	BCL2-associated athanogene 2	-0.95228	0.0124238	0.99976		Syne4	spectrin repeat containing, nuclear envelope family member 4	0.848729	0.00381085	0.287399
	Zfp358	zinc finger protein 358	-0.93869	0.0180548	0.211795		Bag3	BCL2-associated athanogene 3	0.00508135	0.99353	0.99976		Spen	spen family transcription repressor	0.768973	0.0154368	0.287399
	Tmed2b	transmembrane p24 trafficking protein 2B	0.941437	0.0168624	0.211795		Bag5	BCL2-associated athanogene 5	-0.114673	0.854315	0.99976		Spg21	SPG21, maspardin	-0.797391	0.0100472	0.287399
	Chd3	chromodomain helicase DNA binding protein 3	0.938467	0.0181528	0.211909		Bag6	BCL2-associated athanogene 6	0.356968	0.555341	0.99976		Syk	spleen tyrosine kinase	-0.738185	0.023146	0.287399
	Capn1	calpain 1	-0.938458	0.0181571	0.211909		Bclaf1	BCL2-associated transcription factor 1	0.344755	0.569902	0.99976		Spon1	spondin 1, (f-spondin) extracellular matrix protein	-0.795064	0.0104314	0.287399
	Plscr2	phospholipid scramblase 2	-0.938455	0.0181581	0.211909		Bax	BCL2-associated X protein	-0.0234323	0.970168	0.99976		Spryd3	SPRY domain containing 3	-0.825995	0.00607644	0.287399
	Slc27a1	solute carrier family 27 (fatty acid transporter), member 1	-0.938448	0.0181615	0.211909		Bik	BCL2-interacting killer	-0.262836	0.669241	0.99976		Spryd4	SPRY domain containing 4	0.765294	0.0162509	0.287399
	Ube2r2	ubiquitin-conjugating enzyme E2R 2	-0.938409	0.0181786	0.211909		Bcl2l1	BCL2-like 1	-0.00791556	0.989922	0.99976		Supt6	SPT6, histone chaperone and transcription elongation factor	0.80026	0.00958674	0.287399
	Mcl1	myeloid cell leukemia sequence 1	-0.938274	0.018238	0.211942		Bcl2l11	BCL2-like 11 (apoptosis facilitator)	-0.337456	0.578637	0.99976		Skap2	src family associated phosphoprotein 2	-0.864234	0.00265182	0.287399
	Brip1os	BRCA1 interacting protein C-terminal helicase 1, opposite strand	-0.938213	0.0182646	0.211942		Bcl2l13	BCL2-like 13 (apoptosis facilitator)	-0.239553	0.697935	0.99976		Scap	SREBF chaperone	0.768137	0.0156194	0.287399
	Acyp2	acylphosphatase 2, muscle type	-0.938118	0.0183065	0.211942		Bcorl1	BCL6 co-repressor-like 1	0.624615	0.25998	0.99976		Scaf11	SR-related CTD-associated factor 11	0.719907	0.0287419	0.287399
	Kdm3b	KDM3B lysine (K)-specific demethylase 3B	0.938111	0.0183095	0.211942		Bcor	BCL6 interacting corepressor	0.711995	0.177304	0.99976		Scaf4	SR-related CTD-associated factor 4	0.784866	0.0122323	0.287399
	Mapkapk2	MAP kinase-activated protein kinase 2	-0.938111	0.0183096	0.211942		Bcl2l15	BCLl2-like 15	-0.845582	0.0711307	0.99976		Ssna1	SS nuclear autoantigen 1	0.749191	0.0201514	0.287399
	Gcc1	golgi coiled coil 1	0.938015	0.0183519	0.211942		Bcr	BCR activator of RhoGEF and GTPase	0.348501	0.565428	0.99976		Stard10	START domain containing 10	0.725385	0.026981	0.287399
	5031439G07Rik	RIKEN cDNA 5031439G07 gene	0.93791	0.0183982	0.211942		Bcs1l	BCS1-like (yeast)	-0.419786	0.481653	0.99976		Stoml2	stomatin (Epb7.2)-like 2	0.794842	0.0104686	0.287399
	Cdv3	carnitine deficiency-associated gene expressed in ventricle 3	0.937861	0.01842	0.211942		Becn1	beclin 1, autophagy related	0.620962	0.263619	0.99976		Sdf2l1	stromal cell-derived factor 2-like 1	0.772858	0.0146072	0.287399
	Tmem126a	transmembrane protein 126A	0.937839	0.0184299	0.211942		Bend3	BEN domain containing 3	-0.327024	0.591166	0.99976		Smc3	structural maintenance of chromosomes 3	0.79541	0.0103737	0.287399
	Chm	choroidermia (RAB escort protein 1)	-0.937823	0.0184369	0.211942		Bend7	BEN domain containing 7	0.259185	0.673728	0.99976		Sdhb	succinate dehydrogenase complex, subunit B, iron sulfur (Ip)	0.714597	0.0305188	0.287399
	H2-Ab1	histocompatibility 2, class II antigen A, beta 1	-0.937806	0.0184444	0.211942		Bscl2	Berardinelli-Seip congenital lipodystrophy 2 (seipin)	-0.0398309	0.949299	0.99976		Suclg1	succinate-CoA ligase, GDP-forming, alpha subunit	0.765814	0.0161343	0.287399
	Ncs1	neuronal calcium sensor 1	-0.937717	0.0184838	0.211942		Bet1	Bet1 golgi vesicular membrane trafficking protein	-0.459662	0.436058	0.99976		Sulf2	sulfatase 2	-0.801379	0.00941113	0.287399
	Nudt7	nudix (nucleoside diphosphate linked moiety X)-type motif 7	-0.93759	0.0185397	0.211942		St6gal1	beta galactoside alpha 2,6 sialyltransferase 1	0.236889	0.701229	0.99976		Socs2	suppressor of cytokine signaling 2	0.875744	0.00196782	0.287399
	Syncrip	synaptotagmin binding, cytoplasmic RNA interacting protein	0.937584	0.0185426	0.211942		B3gat3	beta-1,3-glucuronyltransferase 3 (glucuronosyltransferase I)	-0.824856	0.0856394	0.99976		Surf6	surfeit gene 6	0.742508	0.0219369	0.287399
	Dcaf10	DDB1 and CUL4 associated factor 10	0.937569	0.0185493	0.211942		B4galnt1	beta-1,4-N-acetyl-galactosaminyl transferase 1	0.271048	0.659165	0.99976		Smndc1	survival motor neuron domain containing 1	-0.769693	0.0152808	0.287399
	Slc50a1	solute carrier family 50 (sugar transporter), member 1	0.937538	0.0185629	0.211942		B3glct	beta-3-glucosyltransferase	-0.180716	0.771164	0.99976		Sned1	sushi, nidogen and EGF-like domains 1	0.741832	0.0221231	0.287399
	Pan2	PAN2 poly(A) specific ribonuclease subunit	-0.93732	0.0186596	0.211942		Crybg3	beta-gamma crystallin domain containing 3	0.568534	0.317268	0.99976		Svep1	sushi, von Willebrand factor type A, EGF and pentraxin domain containing 1	-0.716778	0.0297806	0.287399
	Slc38a9	solute carrier family 38, member 9	-0.937305	0.0186664	0.211942		Bace1	beta-site APP cleaving enzyme 1	-0.526997	0.361508	0.99976		Smarca2	SWI/SNF related, matrix associated, actin dependent regulator of chromatin, subfamily a, member 2	0.750587	0.0197911	0.287399
	Gns	glucosamine (N-acetyl)-6-sulfatase	-0.937263	0.018685	0.211942		Btrc	beta-transducin repeat containing protein	0.638844	0.245937	0.99976		Smarcd2	SWI/SNF related, matrix associated, actin dependent regulator of chromatin, subfamily d, member 2	0.810793	0.00801874	0.287399
	Pycr1	pyrroline-5-carboxylate reductase 1	0.937228	0.0187006	0.211942		Bid	BH3 interacting domain death agonist	-0.452752	0.443888	0.99976		Syngap1	synaptic Ras GTPase activating protein 1 homolog (rat)	-0.781644	0.0128421	0.287399
	Fads2	fatty acid desaturase 2	0.937227	0.0187009	0.211942		Bicd2	BICD cargo adaptor 2	0.557707	0.32866	0.99976		Syngr1	synaptogyrin 1	0.77518	0.0141258	0.287399
	Yipf6	Yip1 domain family, member 6	0.937172	0.0187252	0.211942		Bicdl1	BICD family like cargo adaptor 1	-0.360776	0.550815	0.99976		Syncrip	synaptotagmin binding, cytoplasmic RNA interacting protein	0.872971	0.00211986	0.287399
	Sdhb	succinate dehydrogenase complex, subunit B, iron sulfur (Ip)	0.937099	0.0187579	0.211942		Bicdl2	BICD family like cargo adaptor 2	0.530815	0.357382	0.99976		Sdcbp2	syndecan binding protein (syntenin) 2	-0.850923	0.00362903	0.287399
	Elf5	E74-like factor 5	0.937049	0.0187801	0.211942		Bfar	bifunctional apoptosis regulator	-0.752452	0.142233	0.99976		Tamm41	TAM41 mitochondrial translocator assembly and maintenance homolog	-0.764373	0.0164594	0.287399
	Bbip1	BBSome interacting protein 1	0.937047	0.018781	0.211942		Bgn	biglycan	-0.00397568	0.994938	0.99976		Taf4	TATA-box binding protein associated factor 4	0.867653	0.00243381	0.287399
	Cyb5d1	cytochrome b5 domain containing 1	-0.937025	0.0187904	0.211942		Blvra	biliverdin reductase A	0.666725	0.219047	0.99976		Tatdn2	TatD DNase domain containing 2	0.727529	0.0263113	0.287399
	Txndc12	thioredoxin domain containing 12 (endoplasmic reticulum)	-0.936975	0.018813	0.211942		Blvrb	biliverdin reductase B (flavin reductase (NADPH))	-0.464764	0.430298	0.99976		Tax1bp3	Tax1 (human T cell leukemia virus type I) binding protein 3	-0.718948	0.0290576	0.287399
	Lmtk2	lemur tyrosine kinase 2	0.936957	0.018821	0.211942		Bloc1s2	biogenesis of lysosomal organelles complex-1, subunit 2	0.624867	0.259729	0.99976		Tbc1d1	TBC1 domain family, member 1	-0.834106	0.00518488	0.287399
	Msl1	male specific lethal 1	0.936872	0.0188586	0.212108		Bloc1s3	biogenesis of lysosomal organelles complex-1, subunit 3	0.389328	0.517117	0.99976		Tbc1d13	TBC1 domain family, member 13	0.764215	0.0164953	0.287399
	Krt8	keratin 8	-0.936593	0.0189832	0.212458		Bloc1s4	biogenesis of lysosomal organelles complex-1, subunit 4, cappuccino	0.743614	0.149701	0.99976		Tbc1d24	TBC1 domain family, member 24	0.732479	0.0248077	0.287399
	Ccar2	cell cycle activator and apoptosis regulator 2	-0.93659	0.0189846	0.212458		Bloc1s5	biogenesis of lysosomal organelles complex-1, subunit 5, muted	0.478821	0.414517	0.99976		Tbkbp1	TBK1 binding protein 1	0.74536	0.0211629	0.287399
	Ankrd42	ankyrin repeat domain 42	-0.936582	0.0189879	0.212458		Bloc1s6	biogenesis of lysosomal organelles complex-1, subunit 6, pallidin	0.271293	0.658865	0.99976		Tent4b	terminal nucleotidyltransferase 4B	0.72002	0.0287048	0.287399
	Cers5	ceramide synthase 5	-0.936547	0.0190035	0.212458		Bod1	biorientation of chromosomes in cell division 1	0.15543	0.8029	0.99976		Tspan2	tetraspanin 2	-0.810817	0.00801539	0.287399
	Homer3	homer scaffolding protein 3	-0.936546	0.0190042	0.212458		Bod1l	biorientation of chromosomes in cell division 1-like	0.830364	0.0817035	0.99976		Tspan3	tetraspanin 3	-0.74797	0.0204703	0.287399
	Zfand2b	zinc finger, AN1 type domain 2B	0.936494	0.0190271	0.212458		Btd	biotinidase	-0.213953	0.729679	0.99976		Tspan5	tetraspanin 5	-0.781818	0.0128086	0.287399
	Fzr1	fizzy and cell division cycle 20 related 1	0.936438	0.0190523	0.212483		Bphl	biphenyl hydrolase-like (serine hydrolase, breast epithelial mucin-associated antigen)	-0.596295	0.288538	0.99976		Tab3	TGF-beta activated kinase 1/MAP3K7 binding protein 3	0.822852	0.00644832	0.287399
	Txndc9	thioredoxin domain containing 9	-0.936346	0.0190933	0.212685		Boc	biregional cell adhesion molecule-related/down-regulated by oncogenes (Cdon) binding protein	-0.203188	0.743084	0.99976		Tgif1	TGFB-induced factor homeobox 1	-0.772282	0.0147283	0.287399
	9530068E07Rik	RIKEN cDNA 9530068E07 gene	-0.936103	0.0192022	0.213488		Blcap	bladder cancer associated protein	-0.838266	0.0761568	0.99976		Tpk1	thiamine pyrophosphokinase	-0.900586	0.000924395	0.287399
	Copz2	coatomer protein complex, subunit zeta 2	0.936025	0.0192368	0.213488		Blmh	bleomycin hydrolase	-0.513735	0.375927	0.99976		Txndc11	thioredoxin domain containing 11	0.7808	0.0130051	0.287399
	Ik	IK cytokine	0.93601	0.0192437	0.213488		Borcs5	BLOC-1 related complex subunit 5	0.301878	0.621557	0.99976		Txndc9	thioredoxin domain containing 9	-0.738541	0.0230449	0.287399
	Prune1	prune exopolyphosphatase	-0.935979	0.0192574	0.213488		Borcs6	BLOC-1 related complex subunit 6	-0.616237	0.268346	0.99976		Thoc2l	THO complex subunit 2-like	0.722186	0.0280005	0.287399
	Zc2hc1a	zinc finger, C2HC-type containing 1A	-0.935818	0.01933	0.213978		Bop1	block of proliferation 1	0.388441	0.518157	0.99976		Tars	threonyl-tRNA synthetase	0.722427	0.0279227	0.287399
	Eml4	echinoderm microtubule associated protein like 4	0.935713	0.0193769	0.213978		Bmi1	Bmi1 polycomb ring finger oncogene	0.405824	0.497845	0.99976		Tarsl2	threonyl-tRNA synthetase-like 2	0.884929	0.00151809	0.287399
	Atmin	ATM interactor	0.935711	0.019378	0.213978		Bms1	BMS1, ribosome biogenesis factor	0.351016	0.562428	0.99976		Thsd4	thrombospondin, type I, domain containing 4	-0.739577	0.022752	0.287399
	Engase	endo-beta-N-acetylglucosaminidase	0.935641	0.0194092	0.213978		Bbx	bobby sox HMG box containing	0.334475	0.582212	0.99976		Tdg-ps2	thymine DNA glycosylase, pseudogene 2	-0.757365	0.0181019	0.287399
	Tle6	transducin-like enhancer of split 6	-0.935624	0.0194169	0.213978		Bola1	bolA-like 1 (E. coli)	0.916481	0.0286083	0.99976		Tmsb10	thymosin, beta 10	-0.726091	0.0267594	0.287399
	Eef1aknmt	EEF1A lysine and N-terminal methyltransferase	0.935475	0.0194839	0.214462		Bola2	bolA-like 2 (E. coli)	0.132336	0.831998	0.99976		Trip6	thyroid hormone receptor interactor 6	-0.714266	0.0306321	0.287399
	BC016548	cDNA sequence BC016548	0.935317	0.0195551	0.214823		Bola3	bolA-like 3 (E. coli)	-0.153532	0.805288	0.99976		Tm2d3	TM2 domain containing 3	0.788066	0.0116464	0.287399
	Rgs19	regulator of G-protein signaling 19	-0.935299	0.019563	0.214823		Bglap3	bone gamma-carboxyglutamate protein 3	-0.724006	0.16666	0.99976		Tnip1	TNFAIP3 interacting protein 1	-0.801383	0.00941048	0.287399
	Stard8	START domain containing 8	-0.935208	0.0196043	0.214937		Bst2	bone marrow stromal cell antigen 2	0.228763	0.71129	0.99976		Tlr3	toll-like receptor 3	-0.730295	0.025464	0.287399
	Grn	granulin	-0.935172	0.0196203	0.214937		Bmp1	bone morphogenetic protein 1	0.0443316	0.943574	0.99976		Ticam1	toll-like receptor adaptor molecule 1	0.763017	0.0167689	0.287399
	Ap2a2	adaptor-related protein complex 2, alpha 2 subunit	0.935101	0.0196525	0.214937		Bmpr1a	bone morphogenetic protein receptor, type 1A	0.842055	0.0735404	0.99976		Tor1a	torsin family 1, member A (torsin A)	0.771309	0.0149343	0.287399
	Phyh	phytanoyl-CoA hydroxylase	-0.935071	0.0196661	0.214937		Bmpr2	bone morphogenetic protein receptor, type II (serine/threonine kinase)	-0.133817	0.830129	0.99976		Trabd	TraB domain containing	0.803813	0.00903663	0.287399
	Ctss	cathepsin S	-0.934967	0.019713	0.215196		Braf	Braf transforming gene	0.195951	0.752113	0.99976		Tcea1	transcription elongation factor A (SII) 1	0.748822	0.0202474	0.287399
	Scml4	Scm polycomb group protein like 4	-0.93473	0.0198203	0.216026		Basp1	brain abundant, membrane attached signal protein 1	-0.183251	0.76799	0.99976		Trps1	transcriptional repressor GATA binding 1	-0.729459	0.0257182	0.287399
	Slc40a1	solute carrier family 40 (iron-regulated transporter), member 1	-0.934649	0.019857	0.216026		Bex3	brain expressed X-linked 3	-0.345141	0.569441	0.99976		Tle6	transducin-like enhancer of split 6	-0.73733	0.0233903	0.287399
	Adamtsl4	ADAMTS-like 4	-0.934599	0.0198793	0.216026		Pygb	brain glycogen phosphorylase	0.281271	0.646654	0.99976		Trp53i13	transformation related protein 53 inducible protein 13	-0.746405	0.0208837	0.287399
	Eif3b	eukaryotic translation initiation factor 3, subunit B	0.934576	0.0198897	0.216026		Bri3	brain protein I3	0.202833	0.743527	0.99976		Tra2b	transformer 2 beta	0.732631	0.0247626	0.287399
	Gpatch11	G patch domain containing 11	0.934512	0.0199188	0.216026		Baiap2	brain-specific angiogenesis inhibitor 1-associated protein 2	0.213153	0.730674	0.99976		Tgfb1	transforming growth factor, beta 1	-0.753332	0.0190951	0.287399
	N4bp2	NEDD4 binding protein 2	0.934482	0.0199323	0.216026		Bcat2	branched chain aminotransferase 2, mitochondrial	0.155552	0.802747	0.99976		Timm22	translocase of inner mitochondrial membrane 22	-0.890418	0.00128654	0.287399
	Tarsl2	threonyl-tRNA synthetase-like 2	0.934405	0.0199675	0.216026		Bckdha	branched chain ketoacid dehydrogenase E1, alpha polypeptide	0.0483846	0.938419	0.99976		Timm29	translocase of inner mitochondrial membrane 29	0.751089	0.0196625	0.287399
	Pdhx	pyruvate dehydrogenase complex, component X	0.934387	0.0199753	0.216026		Bckdhb	branched chain ketoacid dehydrogenase E1, beta polypeptide	0.482184	0.410762	0.99976		Tram1	translocating chain-associating membrane protein 1	0.722346	0.0279489	0.287399
	Slc25a12	solute carrier family 25 (mitochondrial carrier, Aralar), member 12	-0.934041	0.0201327	0.217476		Bckdk	branched chain ketoacid dehydrogenase kinase	0.582654	0.302566	0.99976		Tmcc1	transmembrane and coiled coil domains 1	-0.73712	0.0234504	0.287399
	Ftl1-ps1	ferritin light polypeptide 1, pseudogene 1	-0.933969	0.0201652	0.217573		Bvht	braveheart long non-coding RNA	-0.144049	0.817227	0.99976		Tmtc3	transmembrane and tetratricopeptide repeat containing 3	0.783757	0.0124399	0.287399
	Brwd1	bromodomain and WD repeat domain containing 1	0.933858	0.0202158	0.21765		Brap	BRCA1 associated protein	0.249544	0.685599	0.99976		Tapt1	transmembrane anterior posterior transformation 1	0.768166	0.015613	0.287399
	R3hdm2	R3H domain containing 2	-0.933646	0.0203127	0.21765		Bap1	Brca1 associated protein 1	0.811317	0.0955525	0.99976		Tmed2	transmembrane p24 trafficking protein 2	0.714213	0.0306504	0.287399
	Tm4sf1	transmembrane 4 superfamily member 1	-0.933625	0.0203223	0.21765		Brip1os	BRCA1 interacting protein C-terminal helicase 1, opposite strand	-0.117159	0.85117	0.99976		Tmprss4	transmembrane protease, serine 4	-0.834992	0.00509324	0.287399
	Efemp2	epidermal growth factor-containing fibulin-like extracellular matrix protein 2	-0.933541	0.0203606	0.21765		Brcc3	BRCA1/BRCA2-containing complex, subunit 3	-0.542415	0.344919	0.99976		Tmem102	transmembrane protein 102	-0.73323	0.0245849	0.287399
	Tmbim6	transmembrane BAX inhibitor motif containing 6	0.933513	0.0203734	0.21765		Brat1	BRCA1-associated ATM activator 1	-0.297099	0.627363	0.99976		Tmem104	transmembrane protein 104	-0.801881	0.00933309	0.287399
	Sphk2	sphingosine kinase 2	0.93341	0.0204202	0.21765		Bccip	BRCA2 and CDKN1A interacting protein	-0.027908	0.964471	0.99976		Tmem106a	transmembrane protein 106A	-0.824314	0.00627355	0.287399
	Alg11	asparagine-linked glycosylation 11 (alpha-1,2-mannosyltransferase)	0.933387	0.0204309	0.21765		Bicra	BRD4 interacting chromatin remodeling complex associated protein	0.521379	0.367599	0.99976		Tmem222	transmembrane protein 222	-0.791583	0.0110246	0.287399
	Vangl1	VANGL planar cell polarity 1	-0.933316	0.0204634	0.21765		Bicral	BRD4 interacting chromatin remodeling complex associated protein like	0.937724	0.0184806	0.99976		Tmem230	transmembrane protein 230	-0.838699	0.00472192	0.287399
	Fads3	fatty acid desaturase 3	-0.933299	0.0204711	0.21765		Bcar1	breast cancer anti-estrogen resistance 1	-0.322582	0.596514	0.99976		Tmem238	transmembrane protein 238	0.805099	0.00884282	0.287399
	Ccdc127	coiled-coil domain containing 127	0.933281	0.0204792	0.21765		Brms1l	breast cancer metastasis-suppressor 1-like	0.193762	0.754847	0.99976		Tmem248	transmembrane protein 248	0.786846	0.0118675	0.287399
	Chd9	chromodomain helicase DNA binding protein 9	0.933247	0.020495	0.21765		Brf1	BRF1, RNA polymerase III transcription initiation factor 90 kDa subunit	0.667101	0.21869	0.99976		Tmem250-ps	transmembrane protein 250, pseudogene	-0.740933	0.0223725	0.287399
	Fbxo4	F-box protein 4	-0.933196	0.020518	0.21765		Bri3bp	Bri3 binding protein	-0.0210024	0.973261	0.99976		Tmem268	transmembrane protein 268	-0.760373	0.0173842	0.287399
	Map3k20	mitogen-activated protein kinase kinase kinase 20	-0.933159	0.0205351	0.21765		Brk1	BRICK1, SCAR/WAVE actin-nucleating complex subunit	-0.639556	0.245239	0.99976		Tmem39a	transmembrane protein 39a	0.793197	0.0107468	0.287399
	Mdm2	transformed mouse 3T3 cell double minute 2	-0.933119	0.0205531	0.21765		Bin1	bridging integrator 1	-0.420783	0.480501	0.99976		Tmem87a	transmembrane protein 87A	0.839589	0.00463565	0.287399
	Polr2b	polymerase (RNA) II (DNA directed) polypeptide B	0.933075	0.0205735	0.21765		Bin3	bridging integrator 3	0.658728	0.226672	0.99976		Trib2	tribbles pseudokinase 2	-0.833216	0.00527802	0.287399
	Plk3	polo like kinase 3	-0.933011	0.0206026	0.21765		Babam1	BRISC and BRCA1 A complex member 1	-0.447435	0.449932	0.99976		Tnrc18	trinucleotide repeat containing 18	0.715855	0.0300917	0.287399
	Rin2	Ras and Rab interactor 2	-0.932997	0.0206094	0.21765		Babam2	BRISC and BRCA1 A complex member 2	0.716322	0.173448	0.99976		Trim2	tripartite motif-containing 2	0.768733	0.0154892	0.287399
	Slc37a1	solute carrier family 37 (glycerol-3-phosphate transporter), member 1	0.932976	0.0206187	0.21765		Brox	BRO1 domain and CAAX motif containing	0.0652425	0.91699	0.99976		Trim39	tripartite motif-containing 39	0.864522	0.00263297	0.287399
	Yars2	tyrosyl-tRNA synthetase 2 (mitochondrial)	0.932914	0.0206472	0.21765		Bahd1	bromo adjacent homology domain containing 1	-0.0530525	0.932483	0.99976		Trim56	tripartite motif-containing 56	0.7673	0.0158037	0.287399
	Gcdh	glutaryl-Coenzyme A dehydrogenase	0.932884	0.0206608	0.21765		Baz1a	bromodomain adjacent to zinc finger domain 1A	0.0179894	0.977096	0.99976		Trim62	tripartite motif-containing 62	0.725568	0.0269233	0.287399
	Dlg5	discs large MAGUK scaffold protein 5	-0.932802	0.0206985	0.21765		Baz1b	bromodomain adjacent to zinc finger domain, 1B	0.405476	0.49825	0.99976		Tyw1	tRNA-yW synthesizing protein 1 homolog (S. cerevisiae)	-0.817609	0.0071026	0.287399
	Hspb8	heat shock protein 8	-0.932765	0.0207156	0.21765		Baz2a	bromodomain adjacent to zinc finger domain, 2A	0.483198	0.409632	0.99976		Ttll4	tubulin tyrosine ligase-like family, member 4	0.787147	0.0118128	0.287399
	Fhl2	four and a half LIM domains 2	-0.932665	0.0207616	0.21765		Baz2b	bromodomain adjacent to zinc finger domain, 2B	-0.29702	0.627459	0.99976		Tubb5	tubulin, beta 5 class I	-0.724806	0.0271635	0.287399
	Cluh	clustered mitochondria (cluA/CLU1) homolog	0.93265	0.0207684	0.21765		Brpf3	bromodomain and PHD finger containing, 3	-0.231382	0.708046	0.99976		Tnfrsf10b	tumor necrosis factor receptor superfamily, member 10b	-0.816996	0.00718188	0.287399
	Itga3	integrin alpha 3	-0.932605	0.020789	0.21765		Brwd1	bromodomain and WD repeat domain containing 1	0.442258	0.455836	0.99976		Tnfrsf12a	tumor necrosis factor receptor superfamily, member 12a	-0.817358	0.00713501	0.287399
	Stx6	syntaxin 6	0.932596	0.0207931	0.21765		Brd1	bromodomain containing 1	0.702777	0.1856	0.99976		Tusc1	tumor suppressor candidate 1	-0.874806	0.00201836	0.287399
	Dnase1l1	deoxyribonuclease 1-like 1	-0.932569	0.0208057	0.21765		Brd2	bromodomain containing 2	-0.383603	0.52384	0.99976		Ttyh3	tweety family member 3	0.857135	0.00314671	0.287399
	Polr3a	polymerase (RNA) III (DNA directed) polypeptide A	-0.932304	0.0209276	0.218236		Brd3	bromodomain containing 3	0.827218	0.0839446	0.99976		Ywhaz	tyrosine 3-monooxygenase/tryptophan 5-monooxygenase activation protein, zeta polypeptide	-0.716295	0.029943	0.287399
	Rasgef1c	RasGEF domain family, member 1C	-0.932253	0.020951	0.218236		Brd4	bromodomain containing 4	-0.20274	0.743643	0.99976		Tnk2	tyrosine kinase, non-receptor, 2	0.827253	0.00593184	0.287399
	Zbtb34	zinc finger and BTB domain containing 34	0.932108	0.0210181	0.218236		Brd7	bromodomain containing 7	-0.577969	0.307425	0.99976		Usb1	U6 snRNA biogenesis 1	-0.728458	0.0260249	0.287399
	Zfp341	zinc finger protein 341	0.932067	0.021037	0.218236		Brd8	bromodomain containing 8	0.515733	0.373746	0.99976		Lsm10	U7 snRNP-specific Sm-like protein LSM10	-0.916226	0.000515838	0.287399
	Csk	c-src tyrosine kinase	0.932045	0.0210471	0.218236		Brd9	bromodomain containing 9	0.267368	0.663677	0.99976		Ubac2	ubiquitin associated domain containing 2	0.836923	0.00489746	0.287399
	Grb2	growth factor receptor bound protein 2	0.931941	0.021095	0.218236		Bptf	bromodomain PHD finger transcription factor	0.870146	0.0550643	0.99976		Ubb-ps	ubiquitin B, pseudogene	-0.731649	0.025056	0.287399
	Ddx46	DEAD box helicase 46	0.931847	0.0211383	0.218236		Brix1	BRX1, biogenesis of ribosomes	0.56443	0.321574	0.99976		Ube3c	ubiquitin protein ligase E3C	0.831657	0.00544397	0.287399
	Sar1a	secretion associated Ras related GTPase 1A	0.931846	0.021139	0.218236		Bsdc1	BSD domain containing 1	0.744859	0.148643	0.99976		Usp1	ubiquitin specific peptidase 1	0.765205	0.0162712	0.287399
	Gm12860	predicted gene 12860	-0.931833	0.0211449	0.218236		Btbd1	BTB (POZ) domain containing 1	0.646198	0.238762	0.99976		Usp16	ubiquitin specific peptidase 16	0.770994	0.0150014	0.287399
	Klhdc10	kelch domain containing 10	0.931657	0.0212261	0.218236		Btbd10	BTB (POZ) domain containing 10	-0.358851	0.553102	0.99976		Usp32	ubiquitin specific peptidase 32	0.770931	0.0150148	0.287399
	P3h1	prolyl 3-hydroxylase 1	-0.931637	0.0212354	0.218236		Btbd19	BTB (POZ) domain containing 19	-0.557688	0.32868	0.99976		Usp38	ubiquitin specific peptidase 38	0.854788	0.00332345	0.287399
	2810408A11Rik	RIKEN cDNA 2810408A11 gene	-0.931586	0.0212589	0.218236		Btbd2	BTB (POZ) domain containing 2	0.076831	0.902272	0.99976		Uspl1	ubiquitin specific peptidase like 1	0.752261	0.0193646	0.287399
	Cilp	cartilage intermediate layer protein, nucleotide pyrophosphohydrolase	-0.931575	0.021264	0.218236		Btbd3	BTB (POZ) domain containing 3	0.673303	0.212829	0.99976		Ube2r2	ubiquitin-conjugating enzyme E2R 2	-0.734282	0.0242743	0.287399
	Ambra1	autophagy/beclin 1 regulator 1	-0.931552	0.0212747	0.218236		Btbd7	BTB (POZ) domain containing 7	0.410326	0.492612	0.99976		Ubxn8	UBX domain protein 8	-0.812138	0.00783191	0.287399
	Arhgdia	Rho GDP dissociation inhibitor (GDI) alpha	-0.931427	0.0213325	0.218236		Btbd9	BTB (POZ) domain containing 9	-0.132637	0.831618	0.99976		B3galt4	UDP-Gal:betaGlcNAc beta 1,3-galactosyltransferase, polypeptide 4	0.913256	0.000580997	0.287399
	Tm2d3	TM2 domain containing 3	0.931412	0.0213397	0.218236		Bach1	BTB and CNC homology 1, basic leucine zipper transcription factor 1	0.446937	0.450499	0.99976		B4galt3	UDP-Gal:betaGlcNAc beta 1,4-galactosyltransferase, polypeptide 3	-0.725544	0.0269308	0.287399
	Zfp704	zinc finger protein 704	-0.931373	0.0213579	0.218236		Btaf1	B-TFIID TATA-box binding protein associated factor 1	0.42893	0.471111	0.99976		Ucp2	uncoupling protein 2 (mitochondrial, proton carrier)	-0.832663	0.00533646	0.287399
	Txndc5	thioredoxin domain containing 5	0.931335	0.0213751	0.218236		Btg1	BTG anti-proliferation factor 1	-0.210051	0.734534	0.99976		Ubp1	upstream binding protein 1	0.760466	0.0173623	0.287399
	Acsl4	acyl-CoA synthetase long-chain family member 4	-0.931324	0.0213805	0.218236		Btg2	BTG anti-proliferation factor 2	-0.551391	0.335352	0.99976		Usf2	upstream transcription factor 2	0.887473	0.00140749	0.287399
	Lage3	L antigen family, member 3	0.931256	0.0214119	0.218236		Btg3	BTG anti-proliferation factor 3	0.0155306	0.980227	0.99976		Uso1	USO1 vesicle docking factor	0.781462	0.0128771	0.287399
	Plscr3	phospholipid scramblase 3	-0.930958	0.0215503	0.218236		Bud13	BUD13 homolog	-0.515365	0.374148	0.99976		Vps33b	vacuolar protein sorting 33B	0.921892	0.000406003	0.287399
	Ears2	glutamyl-tRNA synthetase 2, mitochondrial	0.930777	0.0216344	0.218236		Bud23	BUD23, rRNA methyltransferase and ribosome maturation factor	-0.343891	0.570935	0.99976		Vps4a	vacuolar protein sorting 4A	0.837348	0.00485506	0.287399
	Gm20559	predicted gene, 20559	-0.930759	0.0216431	0.218236		Bud31	BUD31 homolog	-0.950895	0.0129655	0.99976		Vars	valyl-tRNA synthetase	0.729313	0.025763	0.287399
	Tnfrsf10b	tumor necrosis factor receptor superfamily, member 10b	-0.930748	0.0216479	0.218236		Bbox1	butyrobetaine (gamma), 2-oxoglutarate dioxygenase 1 (gamma-butyrobetaine hydroxylase)	-0.257416	0.675905	0.99976		Crk	v-crk avian sarcoma virus CT10 oncogene homolog	0.760149	0.0174369	0.287399
	Prox1	prospero homeobox 1	0.930734	0.0216546	0.218236		Btn1a1	butyrophilin, subfamily 1, member A1	0.377282	0.531282	0.99976		Vapa	vesicle-associated membrane protein, associated protein A	0.729916	0.0255791	0.287399
	Klf3	Kruppel-like factor 3 (basic)	0.930663	0.0216877	0.218236		Btn2a2	butyrophilin, subfamily 2, member A2	0.447596	0.449749	0.99976		Vill	villin-like	-0.779208	0.0133161	0.287399
	Rpl31-ps8	ribosomal protein L31, pseudogene 8	0.930658	0.0216902	0.218236		Btnl9	butyrophilin-like 9	0.65167	0.233461	0.99976		Vim	vimentin	-0.736791	0.0235449	0.287399
	Chd4	chromodomain helicase DNA binding protein 4	-0.930634	0.0217013	0.218236		Bysl	bystin-like	0.0378181	0.95186	0.99976		Vmac	vimentin-type intermediate filament associated coiled-coil protein	-0.729654	0.025659	0.287399
	Myh10	myosin, heavy polypeptide 10, non-muscle	-0.930561	0.0217352	0.218236		C1d	C1D nuclear receptor co-repressor	-0.359154	0.552741	0.99976		Mafg	v-maf musculoaponeurotic fibrosarcoma oncogene family, protein G (avian)	-0.816593	0.00723441	0.287399
	Nelfcd	negative elongation factor complex member C/D, Th1l	-0.930537	0.0217465	0.218236		C1galt1c1	C1GALT1-specific chaperone 1	-0.324262	0.594491	0.99976		Vwa1	von Willebrand factor A domain containing 1	-0.834027	0.00519313	0.287399
	Trp53i11	transformation related protein 53 inducible protein 11	-0.930492	0.0217671	0.218236		C1qtnf12	C1q and tumor necrosis factor related 12	-0.485858	0.406669	0.99976		Vps35l	VPS35 endosomal protein sorting factor like	-0.763217	0.0167232	0.287399
	E430024I08Rik	RIKEN cDNA E430024I08 gene	-0.930484	0.0217711	0.218236		C2cd2	C2 calcium-dependent domain containing 2	0.156307	0.801797	0.99976		Rala	v-ral simian leukemia viral oncogene A (ras related)	0.798157	0.0099229	0.287399
	Gm15832	predicted gene 15832	-0.930366	0.021826	0.218236		C2cd2l	C2 calcium-dependent domain containing 2-like	0.589275	0.295736	0.99976		Wdfy1	WD repeat and FYVE domain containing 1	-0.719207	0.0289723	0.287399
	Ckmt1	creatine kinase, mitochondrial 1, ubiquitous	-0.930306	0.0218542	0.218236		C9orf72	C9orf72, member of C9orf72-SMCR8 complex	-0.720654	0.169612	0.99976		Wsb1	WD repeat and SOCS box-containing 1	-0.716304	0.0299401	0.287399
	Tmem170	transmembrane protein 170	0.930289	0.0218619	0.218236		Cadps2	Ca2+-dependent activator protein for secretion 2	0.488932	0.403251	0.99976		Wdr20	WD repeat domain 20	0.799176	0.00975897	0.287399
	St7	suppression of tumorigenicity 7	0.930262	0.0218746	0.218236		Abl1	c-abl oncogene 1, non-receptor tyrosine kinase	-0.100736	0.871956	0.99976		Wdr53	WD repeat domain 53	0.754113	0.0189	0.287399
	Bax	BCL2-associated X protein	-0.930201	0.0219031	0.218236		Cactin	cactin, spliceosome C complex subunit	0.741027	0.151908	0.99976		Wdr55	WD repeat domain 55	0.901803	0.000886489	0.287399
	Rchy1	ring finger and CHY zinc finger domain containing 1	-0.930073	0.0219632	0.218236		Cdh1	cadherin 1	-0.429299	0.470687	0.99976		Wdr70	WD repeat domain 70	-0.831039	0.00551066	0.287399
	Usp1	ubiquitin specific peptidase 1	0.930054	0.021972	0.218236		Cdh13	cadherin 13	0.124721	0.841613	0.99976		Wtap	WT1 associating protein	0.835848	0.00500582	0.287399
	Coro1a	coronin, actin binding protein 1A	-0.92989	0.0220486	0.218236		Cdh3	cadherin 3	0.330904	0.5865	0.99976		Wwtr1	WW domain containing transcription regulator 1	-0.795149	0.0104173	0.287399
	Eif2ak4	eukaryotic translation initiation factor 2 alpha kinase 4	0.929886	0.0220504	0.218236		Cdh5	cadherin 5	-0.253256	0.681026	0.99976		Xab2	XPA binding protein 2	0.844528	0.00417619	0.287399
	Tram1	translocating chain-associating membrane protein 1	0.929811	0.0220858	0.218236		Celsr2	cadherin, EGF LAG seven-pass G-type receptor 2	0.742164	0.150937	0.99976		Yif1b	Yip1 interacting factor homolog B (S. cerevisiae)	0.806372	0.0086539	0.287399
	Mrpl48	mitochondrial ribosomal protein L48	0.929799	0.0220914	0.218236		Cped1	cadherin-like and PC-esterase domain containing 1	-0.34476	0.569895	0.99976		Ythdf1	YTH N6-methyladenosine RNA binding protein 1	0.817559	0.00710906	0.287399
	Mrpl38	mitochondrial ribosomal protein L38	0.92979	0.0220955	0.218236		Cdhr1	cadherin-related family member 1	-0.319386	0.600369	0.99976		Ythdf3	YTH N6-methyladenosine RNA binding protein 3	0.759706	0.0175416	0.287399
	Ctsa	cathepsin A	-0.929787	0.0220971	0.218236		Cabin1	calcineurin binding protein 1	0.640906	0.243919	0.99976		Yy1	YY1 transcription factor	0.719262	0.0289539	0.287399
	Mknk2	MAP kinase-interacting serine/threonine kinase 2	0.929786	0.0220976	0.218236		Chp1	calcineurin-like EF hand protein 1	-0.34472	0.569944	0.99976		Zbtb1	zinc finger and BTB domain containing 1	0.796426	0.0102055	0.287399
	Ctc1	CTS telomere maintenance complex component 1	-0.929777	0.0221018	0.218236		Cpped1	calcineurin-like phosphoesterase domain containing 1	0.121402	0.845807	0.99976		Zbtb11	zinc finger and BTB domain containing 11	0.848215	0.00385434	0.287399
	Mrps12	mitochondrial ribosomal protein S12	-0.929755	0.0221119	0.218236		Crcp	calcitonin gene-related peptide-receptor component protein	-0.536611	0.351142	0.99976		Zbtb18	zinc finger and BTB domain containing 18	0.893856	0.00115474	0.287399
	Ephx1	epoxide hydrolase 1, microsomal	-0.929677	0.0221483	0.218236		Cant1	calcium activated nucleotidase 1	0.265186	0.666355	0.99976		Zbtb40	zinc finger and BTB domain containing 40	0.792144	0.0109275	0.287399
	Camk1	calcium/calmodulin-dependent protein kinase I	-0.929558	0.0222043	0.218236		Cib1	calcium and integrin binding 1 (calmyrin)	-0.162605	0.793881	0.99976		Zscan22	zinc finger and SCAN domain containing 22	0.744337	0.0214385	0.287399
	Nedd4l	neural precursor cell expressed, developmentally down-regulated gene 4-like	-0.929519	0.0222227	0.218236		Cib2	calcium and integrin binding family member 2	-0.548537	0.338387	0.99976		Zc3h12d	zinc finger CCCH type containing 12D	-0.809337	0.00822431	0.287399
	Dhx9	DEAH (Asp-Glu-Ala-His) box polypeptide 9	-0.929508	0.0222276	0.218236		Calcoco1	calcium binding and coiled coil domain 1	-0.213545	0.730187	0.99976		Zeb2	zinc finger E-box binding homeobox 2	-0.732838	0.024701	0.287399
	Cd14	CD14 antigen	-0.929487	0.0222378	0.218236		Cab39	calcium binding protein 39	0.530346	0.357888	0.99976		Zfp12	zinc finger protein 12	0.784831	0.0122389	0.287399
	Prpf3	pre-mRNA processing factor 3	0.929388	0.0222844	0.218236		Cab39l	calcium binding protein 39-like	0.277082	0.651776	0.99976		Zfp236	zinc finger protein 236	0.732737	0.0247311	0.287399
	Fam136a	family with sequence similarity 136, member A	0.929366	0.0222946	0.218236		Cacfd1	calcium channel flower domain containing 1	-0.622663	0.261922	0.99976		Zfp263	zinc finger protein 263	0.727304	0.0263812	0.287399
	Polr1b	polymerase (RNA) I polypeptide B	0.929362	0.0222966	0.218236		Cacnb1	calcium channel, voltage-dependent, beta 1 subunit	0.163924	0.792224	0.99976		Zfp267	zinc finger protein 267	0.71444	0.0305725	0.287399
	Slc9a8	solute carrier family 9 (sodium/hydrogen exchanger), member 8	-0.929342	0.0223061	0.218236		Cacnb3	calcium channel, voltage-dependent, beta 3 subunit	-0.122307	0.844663	0.99976		Zfp335	zinc finger protein 335	0.804492	0.00893392	0.287399
	Pbx1	pre B cell leukemia homeobox 1	-0.929264	0.0223424	0.218236		Cbarp	calcium channel, voltage-dependent, beta subunit associated regulatory protein	0.180062	0.771983	0.99976		Zfp369	zinc finger protein 369	-0.825694	0.00611141	0.287399
	Muc4	mucin 4	-0.929185	0.0223797	0.218236		Cacna1a	calcium channel, voltage-dependent, P/Q type, alpha 1A subunit	0.364534	0.546356	0.99976		Zfp398	zinc finger protein 398	0.731204	0.0251895	0.287399
	Nol7	nucleolar protein 7	0.929184	0.0223802	0.218236		Cherp	calcium homeostasis endoplasmic reticulum protein	0.887542	0.0444994	0.99976		Zfp462	zinc finger protein 462	-0.84721	0.00394029	0.287399
	Galnt15	polypeptide N-acetylgalactosaminyltransferase 15	-0.929117	0.0224118	0.218236		Caml	calcium modulating ligand	-0.0143944	0.981673	0.99976		Zfp609	zinc finger protein 609	-0.865423	0.00257456	0.287399
	Tpm4	tropomyosin 4	-0.929101	0.0224191	0.218236		Camk1	calcium/calmodulin-dependent protein kinase I	-0.411644	0.491082	0.99976		Zfp654	zinc finger protein 654	0.72226	0.0279765	0.287399
	Cnpy4	canopy FGF signaling regulator 4	-0.929079	0.0224294	0.218236		Camk1d	calcium/calmodulin-dependent protein kinase ID	-0.844315	0.0719932	0.99976		Zfp655	zinc finger protein 655	-0.78009	0.0131432	0.287399
	Adgrl4	adhesion G protein-coupled receptor L4	-0.929064	0.0224369	0.218236		Camk2g	calcium/calmodulin-dependent protein kinase II gamma	0.346118	0.568273	0.99976		Zfp672	zinc finger protein 672	0.769115	0.0154061	0.287399
	Serpinb5	serine (or cysteine) peptidase inhibitor, clade B, member 5	-0.928944	0.0224934	0.218236		Camk2n1	calcium/calmodulin-dependent protein kinase II inhibitor 1	-0.415748	0.486325	0.99976		Zfp688	zinc finger protein 688	-0.758005	0.0179477	0.287399
	Ddah2	dimethylarginine dimethylaminohydrolase 2	-0.928877	0.0225246	0.218236		Camk2b	calcium/calmodulin-dependent protein kinase II, beta	-0.104055	0.867752	0.99976		Zfp746	zinc finger protein 746	0.833441	0.0052544	0.287399
	Ero1b	endoplasmic reticulum oxidoreductase 1 beta	0.92887	0.0225282	0.218236		Camk2d	calcium/calmodulin-dependent protein kinase II, delta	0.246996	0.688742	0.99976		Zfp768	zinc finger protein 768	0.731212	0.025187	0.287399
	Daxx	Fas death domain-associated protein	-0.928803	0.0225599	0.218236		Camkk2	calcium/calmodulin-dependent protein kinase kinase 2, beta	0.0628746	0.919998	0.99976		Zfp827	zinc finger protein 827	0.846019	0.00404392	0.287399
	Lamc2	laminin, gamma 2	-0.928802	0.0225602	0.218236		Cask	calcium/calmodulin-dependent serine protein kinase (MAGUK family)	-0.273788	0.655808	0.99976		Zfr2	zinc finger RNA binding protein 2	-0.850092	0.00369715	0.287399
	Slc7a7	solute carrier family 7 (cationic amino acid transporter, y+ system), member 7	0.928753	0.0225835	0.218236		Cacybp	calcyclin binding protein	-0.0432751	0.944918	0.99976		Zswim1	zinc finger SWIM-type containing 1	0.750332	0.0198567	0.287399
	Smpdl3a	sphingomyelin phosphodiesterase, acid-like 3A	0.928735	0.0225919	0.218236		Cald1	caldesmon 1	0.42693	0.473413	0.99976		Zfand3	zinc finger, AN1-type domain 3	-0.813295	0.00767366	0.287399
	Numb	NUMB endocytic adaptor protein	0.928674	0.0226204	0.218236		Clmn	calmin	0.284954	0.642157	0.99976		Zcchc2	zinc finger, CCHC domain containing 2	0.773271	0.0145208	0.287399
	Rras2	related RAS viral (r-ras) oncogene 2	-0.928552	0.0226782	0.218236		Calm1	calmodulin 1	-0.492356	0.399453	0.99976		Zcchc24	zinc finger, CCHC domain containing 24	-0.780595	0.0130448	0.287399
	Tbc1d20	TBC1 domain family, member 20	0.928548	0.0226799	0.218236		Calm2	calmodulin 2	-0.440303	0.45807	0.99976		Zdhhc1	zinc finger, DHHC domain containing 1	-0.722153	0.028011	0.287399
	Bbs9	Bardet-Biedl syndrome 9 (human)	-0.92854	0.0226839	0.218236		Calm3	calmodulin 3	-0.0589148	0.925031	0.99976		Zdhhc8	zinc finger, DHHC domain containing 8	-0.802162	0.00928957	0.287399
	Itgb4	integrin beta 4	-0.928515	0.0226956	0.218236		Camta2	calmodulin binding transcription activator 2	-0.233031	0.706004	0.99976		Zfyve1	zinc finger, FYVE domain containing 1	-0.821202	0.00664962	0.287399
	Lars	leucyl-tRNA synthetase	0.928495	0.0227052	0.218236		Camsap1	calmodulin regulated spectrin-associated protein 1	-0.0650363	0.917252	0.99976		Zfyve19	zinc finger, FYVE domain containing 19	0.718452	0.029222	0.287399
	Celf2	CUGBP, Elav-like family member 2	-0.928483	0.022711	0.218236		Camsap2	calmodulin regulated spectrin-associated protein family, member 2	0.805481	0.0999267	0.99976		Zfyve21	zinc finger, FYVE domain containing 21	0.768441	0.0155528	0.287399
	Mydgf	myeloid derived growth factor	0.928454	0.0227245	0.218236		Camsap3	calmodulin regulated spectrin-associated protein family, member 3	0.693317	0.194225	0.99976		Zmynd11	zinc finger, MYND domain containing 11	0.766497	0.0159817	0.287399
	Snx3	sorting nexin 3	0.928415	0.0227432	0.218236		Canx	calnexin	0.541228	0.34619	0.99976		Zmynd19	zinc finger, MYND domain containing 19	0.778365	0.0134829	0.287399
	Fkbp4	FK506 binding protein 4	0.928324	0.0227861	0.218286		Capn1	calpain 1	-0.178169	0.774354	0.99976		Zw10	zw10 kinetochore protein	0.799664	0.00968118	0.287399
	Stat5a	signal transducer and activator of transcription 5A	0.928246	0.022823	0.218286		Capn15	calpain 15	0.464474	0.430625	0.99976		Zyg11b	zyg-ll family member B, cell cycle regulator	0.729058	0.0258409	0.287399
	Ccdc88b	coiled-coil domain containing 88B	-0.928205	0.0228425	0.218286		Capn2	calpain 2	-0.64993	0.235142	0.99976		Zyx	zyxin	-0.820624	0.00672113	0.287399
	Steep1	STING1 ER exit protein 1	0.928297	0.0227987	0.218286		Capn5	calpain 5	0.215281	0.728027	0.99976		C1qtnf6	C1q and tumor necrosis factor related protein 6	-0.721723	0.02815	0.287399
	Phlda3	pleckstrin homology like domain, family A, member 3	-0.927966	0.0229558	0.219143		Capn7	calpain 7	0.543975	0.343252	0.99976		Hddc3	HD domain containing 3	0.840507	0.00454776	0.287399
	Fh1	fumarate hydratase 1	0.927894	0.0229898	0.219242		Capns1	calpain, small subunit 1	-0.0963742	0.877483	0.99976		Lrrc8c	leucine rich repeat containing 8 family, member C	-0.849256	0.00376661	0.287399
	Zfp148	zinc finger protein 148	0.927663	0.0230995	0.219328		Cast	calpastatin	-0.673569	0.212579	0.99976		Masp2	mannan-binding lectin serine peptidase 2	0.72688	0.026513	0.287399
	Selplg	selectin, platelet (p-selectin) ligand	-0.927657	0.0231027	0.219328		Cnn1	calponin 1	0.398469	0.506418	0.99976		Peli2	pellino 2	-0.723306	0.0276408	0.287399
	Ubl4a	ubiquitin-like 4A	0.927626	0.0231174	0.219328		Cnn2	calponin 2	-0.22276	0.718737	0.99976		Phf7	PHD finger protein 7	0.828627	0.00577652	0.287399
	Mfsd1	major facilitator superfamily domain containing 1	-0.927552	0.0231525	0.219328		Cnn3	calponin 3, acidic	-0.224856	0.716136	0.99976		2810032G03Rik	RIKEN cDNA 2810032G03 gene	0.720672	0.0284917	0.287399
	Svbp	small vasohibin binding protein	-0.927484	0.0231849	0.219328		Calr	calreticulin	0.453289	0.443278	0.99976		Vars2	valyl-tRNA synthetase 2, mitochondrial	0.799878	0.00964733	0.287399
	Cand1	cullin associated and neddylation disassociated 1	0.927433	0.0232089	0.219328		Casq2	calsequestrin 2	0.685045	0.201857	0.99976		Nopchap1	NOP protein chaperone 1	-0.77207	0.0147731	0.287399
	Tbl1xr1	transducin (beta)-like 1X-linked receptor 1	-0.927382	0.0232332	0.219328		Clstn1	calsyntenin 1	0.0200378	0.974489	0.99976		Ints15	integrator complex subunit 15	0.763663	0.0166209	0.287399
	Gm10443	predicted pseudogene 10443	0.927334	0.0232562	0.219328		Calu	calumenin	-0.82339	0.0866967	0.99976		Dnaaf9	dynein axonemal assembly factor 9	-0.755659	0.0185178	0.287399
	Kif3a	kinesin family member 3A	-0.927279	0.0232826	0.219328		Creb1	cAMP responsive element binding protein 1	-0.120992	0.846325	0.99976		Pals1	protein associated with LIN7 1, MAGUK family member	0.738248	0.0231281	0.287399
	Zw10	zw10 kinetochore protein	0.927235	0.0233034	0.219328		Creb3	cAMP responsive element binding protein 3	-0.102462	0.86977	0.99976		Abl2	v-abl Abelson murine leukemia viral oncogene 2 (arg, Abelson-related gene)	0.713384	0.0309347	0.288388
	Mpi	mannose phosphate isomerase	0.927168	0.0233353	0.219328		Creb3l1	cAMP responsive element binding protein 3-like 1	-0.497313	0.393968	0.99976		Tmsb4x	thymosin, beta 4, X chromosome	-0.713214	0.0309934	0.288641
	Mfsd2a	major facilitator superfamily domain containing 2A	0.927157	0.0233407	0.219328		Creb3l2	cAMP responsive element binding protein 3-like 2	-0.632585	0.252088	0.99976		Armc7	armadillo repeat containing 7	-0.712196	0.0313456	0.289109
	Fmnl3	formin-like 3	-0.927139	0.0233493	0.219328		Crebl2	cAMP responsive element binding protein-like 2	-0.0982002	0.875169	0.99976		Atp10d	ATPase, class V, type 10D	-0.712162	0.0313574	0.289109
	Ccl9	chemokine (C-C motif) ligand 9	-0.927045	0.0233942	0.219328		Crem	cAMP responsive element modulator	-0.0310024	0.960533	0.99976		Dbr1	debranching RNA lariats 1	0.712125	0.0313702	0.289109
	Srm	spermidine synthase	0.926939	0.0234447	0.219328		Arpp19	cAMP-regulated phosphoprotein 19	-0.947574	0.014296	0.99976		Dnajc6	DnaJ heat shock protein family (Hsp40) member C6	0.712307	0.0313069	0.289109
	2310030G06Rik	RIKEN cDNA 2310030G06 gene	-0.926928	0.0234499	0.219328		Casc3	cancer susceptibility candidate 3	0.00739898	0.990579	0.99976		Farp2	FERM, RhoGEF and pleckstrin domain protein 2	0.71295	0.0310846	0.289109
	Dok3	docking protein 3	-0.926867	0.0234791	0.219328		Cnpy2	canopy FGF signaling regulator 2	-0.0247471	0.968494	0.99976		Keap1	kelch-like ECH-associated protein 1	0.71248	0.0312469	0.289109
	Dennd5a	DENN/MADD domain containing 5A	-0.926794	0.0235138	0.219328		Cap1	CAP, adenylate cyclase-associated protein 1 (yeast)	-0.357609	0.554578	0.99976		Ndufb7	NADH:ubiquinone oxidoreductase subunit B7	0.712075	0.0313875	0.289109
	Il13ra1	interleukin 13 receptor, alpha 1	-0.926759	0.0235307	0.219328		Clip1	CAP-GLY domain containing linker protein 1	0.777232	0.12191	0.99976		Mgmt	O-6-methylguanine-DNA methyltransferase	-0.712378	0.0312824	0.289109
	Zfand5	zinc finger, AN1-type domain 5	-0.926692	0.0235629	0.219328		Clip2	CAP-GLY domain containing linker protein 2	-0.65149	0.233634	0.99976		Slc7a6	solute carrier family 7 (cationic amino acid transporter, y+ system), member 6	-0.712079	0.0313862	0.289109
	Atp10d	ATPase, class V, type 10D	-0.926683	0.0235673	0.219328		Cic	capicua transcriptional repressor	0.873042	0.0532568	0.99976		Suz12	SUZ12 polycomb repressive complex 2 subunit	0.712243	0.0313293	0.289109
	Sptlc1	serine palmitoyltransferase, long chain base subunit 1	0.926677	0.0235701	0.219328		Capza1	capping actin protein of muscle Z-line subunit alpha 1	-0.532387	0.355688	0.99976		Tbc1d30	TBC1 domain family, member 30	0.712066	0.0313906	0.289109
	Mvp	major vault protein	-0.926638	0.0235887	0.219328		Capza2	capping actin protein of muscle Z-line subunit alpha 2	0.582256	0.302979	0.99976		Gtpbp8	GTP-binding protein 8 (putative)	0.711839	0.0314698	0.289257
	Higd2a	HIG1 domain family, member 2A	-0.926593	0.0236102	0.219328		Capzb	capping actin protein of muscle Z-line subunit beta	-0.762066	0.134238	0.99976		Nxn	nucleoredoxin	-0.711846	0.0314674	0.289257
	Csf1r	colony stimulating factor 1 receptor	-0.926571	0.0236206	0.219328		Capg	capping protein (actin filament), gelsolin-like	-0.530671	0.357537	0.99976		Polr1c	polymerase (RNA) I polypeptide C	0.71167	0.0315286	0.289507
	Ccdc80	coiled-coil domain containing 80	-0.926557	0.0236275	0.219328		Cracdl	capping protein inhibiting regulator of actin like	0.38706	0.519777	0.99976		Echdc3	enoyl Coenzyme A hydratase domain containing 3	0.71157	0.0315634	0.289536
	Plcl2	phospholipase C-like 2	-0.926508	0.0236508	0.219328		Carmil1	capping protein regulator and myosin 1 linker 1	-0.19391	0.754662	0.99976		Mmp25	matrix metallopeptidase 25	0.711351	0.0316398	0.289947
	Zfp267	zinc finger protein 267	0.926374	0.0237151	0.219328		Cad	carbamoyl-phosphate synthetase 2, aspartate transcarbamylase, and dihydroorotase	0.576267	0.309195	0.99976		Ptprg	protein tyrosine phosphatase, receptor type, G	-0.710933	0.031786	0.290415
	Scpep1	serine carboxypeptidase 1	-0.926357	0.0237231	0.219328		Chst1	carbohydrate sulfotransferase 1	-0.510973	0.378948	0.99976		Tmem181a	transmembrane protein 181A	-0.711099	0.0317281	0.290415
	Nkpd1	NTPase, KAP family P-loop domain containing 1	-0.926348	0.0237278	0.219328		Chst11	carbohydrate sulfotransferase 11	-0.0617256	0.921458	0.99976		Zbtb8os	zinc finger and BTB domain containing 8 opposite strand	-0.710971	0.0317727	0.290415
	1810030O07Rik	RIKEN cDNA 1810030O07 gene	-0.92634	0.0237316	0.219328		Chst12	carbohydrate sulfotransferase 12	-0.0401543	0.948888	0.99976		Agpat1	1-acylglycerol-3-phosphate O-acyltransferase 1 (lysophosphatidic acid acyltransferase, alpha)	0.702417	0.0348627	0.290437
	Chd1	chromodomain helicase DNA binding protein 1	0.926242	0.0237784	0.219542		Chst14	carbohydrate sulfotransferase 14	-0.0661141	0.915882	0.99976		Hacd3	3-hydroxyacyl-CoA dehydratase 3	-0.690488	0.0394873	0.290437
	Adamts15	a disintegrin-like and metallopeptidase (reprolysin type) with thrombospondin type 1 motif, 15	-0.926141	0.0238271	0.219773		Chst2	carbohydrate sulfotransferase 2	-0.158796	0.798668	0.99976		Adamts2	a disintegrin-like and metallopeptidase (reprolysin type) with thrombospondin type 1 motif, 2	-0.690996	0.039283	0.290437
	Grk2	G protein-coupled receptor kinase 2	0.925916	0.023935	0.220549		Car13	carbonic anhydrase 13	-0.859463	0.0618938	0.99976		Abi2	abl interactor 2	-0.698836	0.036212	0.290437
	Sec61a2	Sec61, alpha subunit 2 (S. cerevisiae)	-0.92574	0.02402	0.221112		Car2	carbonic anhydrase 2	-0.544666	0.342514	0.99976		Actg1	actin, gamma, cytoplasmic 1	-0.689908	0.0397218	0.290437
	Chil1	chitinase-like 1	-0.925315	0.0242247	0.222101		Car3	carbonic anhydrase 3	-0.42076	0.480528	0.99976		Ascc3	activating signal cointegrator 1 complex subunit 3	0.700945	0.0354131	0.290437
	Slc6a6	solute carrier family 6 (neurotransmitter transporter, taurine), member 6	-0.925291	0.0242363	0.222101		Car5b	carbonic anhydrase 5b, mitochondrial	0.240082	0.69728	0.99976		Acsl4	acyl-CoA synthetase long-chain family member 4	-0.690077	0.0396533	0.290437
	Rnf183	ring finger protein 183	-0.925206	0.0242774	0.222101		Car6	carbonic anhydrase 6	-0.04414	0.943817	0.99976		Arf6	ADP-ribosylation factor 6	0.702834	0.0347075	0.290437
	Ndufb8	NADH:ubiquinone oxidoreductase subunit B8	0.925161	0.024299	0.222101		Cbr1	carbonyl reductase 1	-0.20722	0.73806	0.99976		Alb	albumin	0.685764	0.0414231	0.290437
	Pip4k2a	phosphatidylinositol-5-phosphate 4-kinase, type II, alpha	-0.925123	0.0243174	0.222101		Cbr2	carbonyl reductase 2	-0.358932	0.553006	0.99976		Aldh18a1	aldehyde dehydrogenase 18 family, member A1	0.695408	0.0375345	0.290437
	Pik3r2	phosphoinositide-3-kinase regulatory subunit 2	-0.925037	0.0243591	0.222101		Cbr3	carbonyl reductase 3	0.157781	0.799944	0.99976		Alkbh3	alkB homolog 3, alpha-ketoglutarate-dependent dioxygenase	0.709731	0.0322092	0.290437
	Pom121	nuclear pore membrane protein 121	0.924994	0.02438	0.222101		Cbr4	carbonyl reductase 4	-0.629055	0.255576	0.99976		App	amyloid beta (A4) precursor protein	-0.699231	0.0360614	0.290437
	Pex10	peroxisomal biogenesis factor 10	0.924992	0.024381	0.222101		Cel	carboxyl ester lipase	-0.186699	0.763676	0.99976		Asb6	ankyrin repeat and SOCS box-containing 6	0.683369	0.0424272	0.290437
	Eml3	echinoderm microtubule associated protein like 3	-0.924953	0.0243996	0.222101		Ces1d	carboxylesterase 1D	0.441211	0.457032	0.99976		Apoc1	apolipoprotein C-I	0.709907	0.0321472	0.290437
	Scyl3	SCY1-like 3 (S. cerevisiae)	0.92481	0.0244688	0.222101		Cpd	carboxypeptidase D	0.908285	0.0328799	0.99976		Aven	apoptosis, caspase activation inhibitor	0.705237	0.0338232	0.290437
	Pgap3	post-GPI attachment to proteins 3	-0.924773	0.024487	0.222101		Cpe	carboxypeptidase E	-0.351355	0.562023	0.99976		Aifm2	apoptosis-inducing factor, mitochondrion-associated 2	-0.692614	0.0386358	0.290437
	Rev3l	REV3 like, DNA directed polymerase zeta catalytic subunit	0.924751	0.0244974	0.222101		Cpq	carboxypeptidase Q	-0.76398	0.132663	0.99976		Arrdc4	arrestin domain containing 4	-0.690236	0.039589	0.290437
	Mov10	Mov10 RISC complex RNA helicase	-0.9247	0.0245223	0.222101		Cpxm1	carboxypeptidase X 1 (M14 family)	-0.158764	0.798708	0.99976		Aip	aryl-hydrocarbon receptor-interacting protein	0.695828	0.0373709	0.290437
	H2af-ps2	H2A histone family, pseudogene 2	0.924682	0.0245307	0.222101		Crls1	cardiolipin synthase 1	0.297452	0.626933	0.99976		Ash1l	ASH1 like histone lysine methyltransferase	0.692289	0.038765	0.290437
	Acox1	acyl-Coenzyme A oxidase 1, palmitoyl	-0.924672	0.024536	0.222101		Ctf1	cardiotrophin 1	-0.913988	0.0298872	0.99976		Ahctf1	AT hook containing transcription factor 1	0.700072	0.0357425	0.290437
	Gdpd5	glycerophosphodiester phosphodiesterase domain containing 5	-0.924594	0.0245738	0.222101		Crat	carnitine acetyltransferase	-0.333559	0.583311	0.99976		Abcg1	ATP binding cassette subfamily G member 1	-0.704911	0.0339423	0.290437
	Gapdh	glyceraldehyde-3-phosphate dehydrogenase	-0.924444	0.0246465	0.222101		Cdv3	carnitine deficiency-associated gene expressed in ventricle 3	0.0357498	0.954492	0.99976		Atp2a3	ATPase, Ca++ transporting, ubiquitous	-0.698954	0.0361667	0.290437
	Necap1	NECAP endocytosis associated 1	0.924438	0.0246494	0.222101		Cpt1a	carnitine palmitoyltransferase 1a, liver	-0.892836	0.0414288	0.99976		Atp1b3	ATPase, Na+/K+ transporting, beta 3 polypeptide	-0.683296	0.0424579	0.290437
	Rasa4	RAS p21 protein activator 4	-0.924361	0.0246866	0.222101		Cpt2	carnitine palmitoyltransferase 2	-0.397292	0.507794	0.99976		Abcc10	ATP-binding cassette, sub-family C (CFTR/MRP), member 10	-0.706216	0.0334675	0.290437
	Crk	v-crk avian sarcoma virus CT10 oncogene homolog	0.924315	0.0247092	0.222101		Carnmt1	carnosine N-methyltransferase 1	0.145561	0.815322	0.99976		Abce1	ATP-binding cassette, sub-family E (OABP), member 1	0.688316	0.04037	0.290437
	Nudcd1	NudC domain containing 1	0.924278	0.0247269	0.222101		Crtap	cartilage associated protein	-0.600246	0.284507	0.99976		Atrx	ATRX, chromatin remodeler	0.699176	0.0360824	0.290437
	Chmp2b	charged multivesicular body protein 2B	-0.924175	0.0247771	0.222101		Cilp	cartilage intermediate layer protein, nucleotide pyrophosphohydrolase	0.108588	0.862014	0.99976		Atg5	autophagy related 5	0.702668	0.0347693	0.290437
	Micall1	microtubule associated monooxygenase, calponin and LIM domain containing -like 1	0.924074	0.0248262	0.222101		Casd1	CAS1 domain containing 1	0.703381	0.185054	0.99976		Atg7	autophagy related 7	-0.69552	0.0374911	0.290437
	Gmeb1	glucocorticoid modulatory element binding protein 1	-0.924055	0.0248357	0.222101		Csn1s1	casein alpha s1	0.340023	0.575563	0.99976		St6gal1	beta galactoside alpha 2,6 sialyltransferase 1	0.703402	0.0344973	0.290437
	Dync1i2	dynein cytoplasmic 1 intermediate chain 2	-0.924032	0.0248466	0.222101		Csn1s2a	casein alpha s2-like A	0.22587	0.714878	0.99976		Blmh	bleomycin hydrolase	-0.707354	0.0330564	0.290437
	Map1s	microtubule-associated protein 1S	-0.924005	0.02486	0.222101		Csn1s2b	casein alpha s2-like B	0.0719471	0.908473	0.99976		Bop1	block of proliferation 1	0.690374	0.0395333	0.290437
	Cyp20a1	cytochrome P450, family 20, subfamily a, polypeptide 1	0.923997	0.0248637	0.222101		Csn2	casein beta	0.39657	0.508637	0.99976		Bptf	bromodomain PHD finger transcription factor	0.703214	0.0345668	0.290437
	Tmem106a	transmembrane protein 106A	-0.923973	0.0248755	0.222101		Csnk1a1	casein kinase 1, alpha 1	0.66335	0.222256	0.99976		Cped1	cadherin-like and PC-esterase domain containing 1	-0.705487	0.0337323	0.290437
	Ctsl	cathepsin L	-0.923953	0.0248853	0.222101		Csnk1d	casein kinase 1, delta	-0.35964	0.552164	0.99976		Camk1	calcium/calmodulin-dependent protein kinase I	-0.703904	0.0343119	0.290437
	Irf7	interferon regulatory factor 7	-0.923871	0.0249252	0.222101		Csnk1e	casein kinase 1, epsilon	-0.484854	0.407786	0.99976		Capn1	calpain 1	-0.684317	0.0420278	0.290437
	Tgfb1	transforming growth factor, beta 1	-0.92366	0.025028	0.222101		Csnk1g1	casein kinase 1, gamma 1	-0.0566719	0.927882	0.99976		Calu	calumenin	-0.687128	0.0408578	0.290437
	Lamp2	lysosomal-associated membrane protein 2	-0.923642	0.0250367	0.222101		Csnk1g2	casein kinase 1, gamma 2	0.447216	0.450182	0.99976		Creb3l2	cAMP responsive element binding protein 3-like 2	-0.686682	0.0410421	0.290437
	Fpgs	folylpolyglutamyl synthetase	0.923629	0.0250432	0.222101		Csnk1g3	casein kinase 1, gamma 3	0.725559	0.165298	0.99976		Cpd	carboxypeptidase D	0.700587	0.0355478	0.290437
	Slc39a11	solute carrier family 39 (metal ion transporter), member 11	0.923612	0.0250514	0.222101		Csnk2a1	casein kinase 2, alpha 1 polypeptide	-0.954832	0.011445	0.99976		Cpe	carboxypeptidase E	-0.695821	0.0373738	0.290437
	Pigg	phosphatidylinositol glycan anchor biosynthesis, class G	0.923497	0.0251076	0.222101		Csnk2a2	casein kinase 2, alpha prime polypeptide	0.181166	0.770601	0.99976		Cd99l2	CD99 antigen-like 2	0.7056	0.0336909	0.290437
	Gbp7	guanylate binding protein 7	-0.923458	0.0251266	0.222101		Csnk2b	casein kinase 2, beta polypeptide	-0.460355	0.435275	0.99976		BC006965	cDNA sequence BC006965	-0.684861	0.0417996	0.290437
	Tspan14	tetraspanin 14	0.923411	0.0251495	0.222101		Clpx	caseinolytic mitochondrial matrix peptidase chaperone subunit	0.305418	0.617263	0.99976		Cdc5l	cell division cycle 5-like (S. pombe)	0.68635	0.0411794	0.290437
	Qpctl	glutaminyl-peptide cyclotransferase-like	0.923373	0.0251681	0.222101		Clpp	caseinolytic mitochondrial matrix peptidase proteolytic subunit	0.0208773	0.97342	0.99976		Cnbp	cellular nucleic acid binding protein	0.694268	0.0379816	0.290437
	Acaa2	acetyl-Coenzyme A acyltransferase 2 (mitochondrial 3-oxoacyl-Coenzyme A thiolase)	-0.923362	0.0251736	0.222101		Cbl	Casitas B-lineage lymphoma	-0.347291	0.566873	0.99976		Cenpt	centromere protein T	-0.693739	0.0381901	0.290437
	Cox5b-ps	cytochrome c oxidase subunit 5B, pseudogene	0.923347	0.0251809	0.222101		Cblb	Casitas B-lineage lymphoma b	-0.918824	0.0274228	0.99976		Chmp2b	charged multivesicular body protein 2B	-0.707952	0.032842	0.290437
	Rragc	Ras-related GTP binding C	-0.9233	0.0252039	0.222101		Cblc	Casitas B-lineage lymphoma c	0.748714	0.145378	0.99976		Ccl9	chemokine (C-C motif) ligand 9	-0.707142	0.0331327	0.290437
	Fam110d	family with sequence similarity 110, member D	-0.923243	0.0252316	0.222101		Cbll1	Casitas B-lineage lymphoma-like 1	-0.0171834	0.978122	0.99976		Chrdl2	chordin-like 2	0.699098	0.0361118	0.290437
	Zdhhc14	zinc finger, DHHC domain containing 14	-0.923208	0.0252487	0.222101		Caskin2	CASK-interacting protein 2	0.734535	0.157488	0.99976		Chd8	chromodomain helicase DNA binding protein 8	0.683197	0.0424999	0.290437
	BC031181	cDNA sequence BC031181	0.923197	0.0252542	0.222101		Cflar	CASP8 and FADD-like apoptosis regulator	0.85711	0.0634312	0.99976		Cmtm6	CKLF-like MARVEL transmembrane domain containing 6	0.691963	0.0388953	0.290437
	Celf1	CUGBP, Elav-like family member 1	0.923188	0.0252584	0.222101		Casp1	caspase 1	-0.24202	0.694886	0.99976		Cldn1	claudin 1	-0.690597	0.0394433	0.290437
	Bri3	brain protein I3	-0.923165	0.02527	0.222101		Casp12	caspase 12	0.270151	0.660264	0.99976		Cpsf3	cleavage and polyadenylation specificity factor 3	0.699633	0.0359087	0.290437
	Tmem104	transmembrane protein 104	-0.923153	0.0252757	0.222101		Casp2	caspase 2	-0.55289	0.333761	0.99976		Cmip	c-Maf inducing protein	-0.709011	0.0324643	0.290437
	Txnl4b	thioredoxin-like 4B	-0.923151	0.0252768	0.222101		Casp3	caspase 3	0.409267	0.493842	0.99976		Ccdc47	coiled-coil domain containing 47	0.699995	0.0357716	0.290437
	Ccng2	cyclin G2	-0.923103	0.0253002	0.222101		Casp4	caspase 4, apoptosis-related cysteine peptidase	0.486677	0.405757	0.99976		Ccdc71l	coiled-coil domain containing 71 like	-0.698521	0.0363322	0.290437
	Ncf2	neutrophil cytosolic factor 2	-0.923002	0.0253495	0.222311		Casp6	caspase 6	0.376481	0.532227	0.99976		Chchd1	coiled-coil-helix-coiled-coil-helix domain containing 1	0.69851	0.0363363	0.290437
	Rab17	RAB17, member RAS oncogene family	0.922956	0.0253721	0.222311		Casp7	caspase 7	0.697463	0.190431	0.99976		Colgalt1	collagen beta(1-O)galactosyltransferase 1	-0.700792	0.0354707	0.290437
	Galnt3	polypeptide N-acetylgalactosaminyltransferase 3	0.922766	0.0254656	0.222797		Casp8	caspase 8	-0.965801	0.0075528	0.99976		Csf1r	colony stimulating factor 1 receptor	-0.706505	0.0333627	0.290437
	Bcap31	B cell receptor associated protein 31	-0.922707	0.0254943	0.222797		Casp9	caspase 9	-0.866951	0.0570805	0.99976		Coro7	coronin 7	-0.688432	0.0403224	0.290437
	Stx7	syntaxin 7	0.922696	0.0254995	0.222797		Caap1	caspase activity and apoptosis inhibitor 1	0.0639831	0.91859	0.99976		Cxadr	coxsackie virus and adenovirus receptor	0.6871	0.0408697	0.290437
	Plbd2	phospholipase B domain containing 2	-0.922541	0.0255756	0.223047		Card10	caspase recruitment domain family, member 10	-0.256419	0.677131	0.99976		Ckmt1	creatine kinase, mitochondrial 1, ubiquitous	-0.696448	0.03713	0.290437
	Zfp637	zinc finger protein 637	-0.922503	0.0255944	0.223047		Card14	caspase recruitment domain family, member 14	-0.0599008	0.923778	0.99976		Clec10a	C-type lectin domain family 10, member A	-0.705255	0.0338168	0.290437
	Rnf145	ring finger protein 145	0.922491	0.0256003	0.223047		Card19	caspase recruitment domain family, member 19	0.0925004	0.882393	0.99976		Cdkn2c	cyclin dependent kinase inhibitor 2C	-0.697691	0.0366504	0.290437
	Resf1	retroelement silencing factor 1	-0.922306	0.0256916	0.223352		Card6	caspase recruitment domain family, member 6	0.120469	0.846986	0.99976		Ccni	cyclin I	-0.698192	0.0364578	0.290437
	Calm2	calmodulin 2	-0.922274	0.0257073	0.223352		Casz1	castor zinc finger 1	-0.167147	0.788176	0.99976		Cox5a	cytochrome c oxidase subunit 5A	0.694867	0.0377462	0.290437
	Pcyt2	phosphate cytidylyltransferase 2, ethanolamine	0.922243	0.0257222	0.223352		Cat	catalase	-0.378269	0.530119	0.99976		Cox5b-ps	cytochrome c oxidase subunit 5B, pseudogene	0.682357	0.0428561	0.290437
	Lysmd3	LysM, putative peptidoglycan-binding, domain containing 3	0.922175	0.0257557	0.223352		Comt	catechol-O-methyltransferase	0.249901	0.68516	0.99976		Cyp1b1	cytochrome P450, family 1, subfamily b, polypeptide 1	-0.686135	0.0412688	0.290437
	Mapre1	microtubule-associated protein, RP/EB family, member 1	-0.922011	0.0258369	0.223352		Ctnna1	catenin (cadherin associated protein), alpha 1	0.198641	0.748755	0.99976		Cyp2d22	cytochrome P450, family 2, subfamily d, polypeptide 22	-0.694642	0.0378345	0.290437
	Rassf3	Ras association (RalGDS/AF-6) domain family member 3	0.921993	0.0258458	0.223352		Ctnnal1	catenin (cadherin associated protein), alpha-like 1	0.500514	0.390436	0.99976		Ddx19b	DEAD box helicase 19b	-0.699067	0.0361237	0.290437
	Spring1	SREBF pathway regulator in golgi 1	0.921887	0.0258979	0.223352		Ctnnb1	catenin (cadherin associated protein), beta 1	0.542334	0.345006	0.99976		Ddx3x	DEAD box helicase 3, X-linked	0.704655	0.0340362	0.290437
	Lrrcc1	leucine rich repeat and coiled-coil domain containing 1	-0.921856	0.025913	0.223352		Ctnnd1	catenin (cadherin associated protein), delta 1	0.177263	0.77549	0.99976		Dhrs7b	dehydrogenase/reductase (SDR family) member 7B	-0.683814	0.0422393	0.290437
	Fkbp9	FK506 binding protein 9	-0.92185	0.0259159	0.223352		Ctnnbip1	catenin beta interacting protein 1	-0.497482	0.393781	0.99976		Dbt	dihydrolipoamide branched chain transacylase E2	0.692105	0.0388387	0.290437
	Rhoj	ras homolog family member J	-0.921804	0.0259386	0.223352		Ctnnbl1	catenin, beta like 1	0.314562	0.606194	0.99976		Dact2	dishevelled-binding antagonist of beta-catenin 2	-0.694601	0.0378504	0.290437
	Rab3ip	RAB3A interacting protein	0.921802	0.0259396	0.223352		Ctsa	cathepsin A	0.207472	0.737746	0.99976		Dbn1	drebrin 1	-0.686587	0.0410816	0.290437
	Ubp1	upstream binding protein 1	0.921775	0.0259533	0.223352		Ctsb	cathepsin B	0.279141	0.649258	0.99976		Dusp16	dual specificity phosphatase 16	-0.684402	0.041992	0.290437
	Pde9a	phosphodiesterase 9A	-0.921771	0.0259552	0.223352		Ctsc	cathepsin C	-0.533834	0.354129	0.99976		Dusp3	dual specificity phosphatase 3 (vaccinia virus phosphatase VH1-related)	-0.684598	0.0419099	0.290437
	Tmem30b	transmembrane protein 30B	0.921722	0.0259795	0.223352		Ctsd	cathepsin D	-0.343827	0.571011	0.99976		Dusp4	dual specificity phosphatase 4	-0.699211	0.0360688	0.290437
	Fam189a2	family with sequence similarity 189, member A2	-0.921604	0.0260377	0.223352		Ctse	cathepsin E	-0.343363	0.571566	0.99976		Dctn2	dynactin 2	-0.683808	0.0422421	0.290437
	Cdk5rap2	CDK5 regulatory subunit associated protein 2	-0.921572	0.0260532	0.223352		Ctsf	cathepsin F	0.0748001	0.90485	0.99976		Eml3	echinoderm microtubule associated protein like 3	-0.695957	0.0373209	0.290437
	Sec31a	Sec31 homolog A (S. cerevisiae)	0.921567	0.0260556	0.223352		Ctsh	cathepsin H	0.533712	0.35426	0.99976		Egln2	egl-9 family hypoxia-inducible factor 2	0.698984	0.0361554	0.290437
	Septin11	septin 11	-0.921541	0.0260685	0.223352		Ctsk	cathepsin K	-0.327306	0.590826	0.99976		Epc2	enhancer of polycomb homolog 2	0.691872	0.0389317	0.290437
	Oasl1	2'-5' oligoadenylate synthetase-like 1	-0.921308	0.026184	0.223419		Ctsl	cathepsin L	-0.554361	0.332201	0.99976		Etl4	enhancer trap locus 4	-0.691852	0.0389397	0.290437
	Ndor1	NADPH dependent diflavin oxidoreductase 1	0.921158	0.0262581	0.223419		Ctso	cathepsin O	-0.638989	0.245794	0.99976		Esrp1	epithelial splicing regulatory protein 1	0.701239	0.0353027	0.290437
	Pcmtd1	protein-L-isoaspartate (D-aspartate) O-methyltransferase domain containing 1	0.921146	0.0262642	0.223419		Ctss	cathepsin S	-0.0238194	0.969675	0.99976		Eps8l1	EPS8-like 1	-0.696211	0.0372219	0.290437
	Amigo2	adhesion molecule with Ig like domain 2	-0.9211	0.026287	0.223419		Ctsz	cathepsin Z	-0.921709	0.0259856	0.99976		Epb41	erythrocyte membrane protein band 4.1	0.69207	0.0388527	0.290437
	AI597479	expressed sequence AI597479	-0.921015	0.0263294	0.223419		Catspere2	cation channel sperm associated auxiliary subunit epsilon 2	-0.623311	0.261277	0.99976		Epb41l2	erythrocyte membrane protein band 4.1 like 2	-0.696789	0.0369979	0.290437
	Golim4	golgi integral membrane protein 4	-0.920946	0.0263632	0.223419		Cavin1	caveolae associated 1	-0.574707	0.310819	0.99976		Edrf1	erythroid differentiation regulatory factor 1	0.70903	0.0324575	0.290437
	Arhgap17	Rho GTPase activating protein 17	0.920943	0.0263649	0.223419		Cavin3	caveolae associated 3	0.00686678	0.991257	0.99976		Esco1	establishment of sister chromatid cohesion N-acetyltransferase 1	0.705244	0.0338209	0.290437
	Zc3h12d	zinc finger CCCH type containing 12D	-0.920885	0.0263936	0.223419		Cbfa2t2	CBFA2/RUNX1 translocation partner 2	-0.477037	0.416512	0.99976		Eif3b	eukaryotic translation initiation factor 3, subunit B	0.683704	0.042286	0.290437
	Bnip2	BCL2/adenovirus E1B interacting protein 2	-0.920883	0.0263949	0.223419		Cited2	Cbp/p300-interacting transactivator, with Glu/Asp-rich carboxy-terminal domain, 2	-0.235735	0.702656	0.99976		Ercc1	excision repair cross-complementing rodent repair deficiency, complementation group 1	-0.689299	0.0399691	0.290437
	Tra2b	transformer 2 beta	0.920812	0.0264298	0.223419		Cited4	Cbp/p300-interacting transactivator, with Glu/Asp-rich carboxy-terminal domain, 4	-0.272081	0.657898	0.99976		Ecm1	extracellular matrix protein 1	-0.701208	0.0353144	0.290437
	Mier2	MIER family member 2	-0.92074	0.0264658	0.223419		Ctif	CBP80/20-dependent translation initiation factor	0.0824284	0.895168	0.99976		Ezr	ezrin	-0.700491	0.035584	0.290437
	Rnf114	ring finger protein 114	-0.920632	0.0265194	0.223419		Cebpa	CCAAT/enhancer binding protein (C/EBP), alpha	0.0530524	0.932483	0.99976		Fam199x	family with sequence similarity 199, X-linked	0.702493	0.0348343	0.290437
	Tars	threonyl-tRNA synthetase	0.920545	0.0265627	0.223419		Cebpb	CCAAT/enhancer binding protein (C/EBP), beta	-0.0931046	0.881627	0.99976		Fat1	FAT atypical cadherin 1	-0.70745	0.0330219	0.290437
	St6gal1	beta galactoside alpha 2,6 sialyltransferase 1	0.920541	0.0265648	0.223419		Cebpd	CCAAT/enhancer binding protein (C/EBP), delta	0.762706	0.133711	0.99976		Fabp4	fatty acid binding protein 4, adipocyte	-0.700096	0.0357334	0.290437
	Mrc1	mannose receptor, C type 1	-0.920536	0.0265673	0.223419		Cebpg	CCAAT/enhancer binding protein (C/EBP), gamma	-0.269375	0.661215	0.99976		Fads3	fatty acid desaturase 3	-0.708805	0.0325374	0.290437
	Ccnd2	cyclin D2	-0.92051	0.0265799	0.223419		Cebpz	CCAAT/enhancer binding protein zeta	0.401676	0.502677	0.99976		Fbxo33	F-box protein 33	0.693978	0.0380956	0.290437
	Nlgn2	neuroligin 2	-0.92048	0.026595	0.223419		Ctcf	CCCTC-binding factor	0.535651	0.352173	0.99976		Fchsd2	FCH and double SH3 domains 2	0.695928	0.0373321	0.290437
	Casp8ap2	caspase 8 associated protein 2	0.920471	0.0265993	0.223419		Cnot1	CCR4-NOT transcription complex, subunit 1	-0.306928	0.615433	0.99976		Fgfr1	fibroblast growth factor receptor 1	-0.689166	0.0400232	0.290437
	Taok3	TAO kinase 3	-0.920439	0.0266154	0.223419		Cnot10	CCR4-NOT transcription complex, subunit 10	-0.08078	0.89726	0.99976		Ficd	FIC domain containing	0.688034	0.0404853	0.290437
	Tnk2	tyrosine kinase, non-receptor, 2	0.920362	0.0266538	0.223419		Cnot11	CCR4-NOT transcription complex, subunit 11	0.436004	0.46299	0.99976		Fis1	fission, mitochondrial 1	-0.698682	0.0362704	0.290437
	Nasp	nuclear autoantigenic sperm protein (histone-binding)	0.92035	0.0266596	0.223419		Cnot2	CCR4-NOT transcription complex, subunit 2	-0.693815	0.193768	0.99976		Fkbp11	FK506 binding protein 11	0.706344	0.0334208	0.290437
	Mtss2	MTSS I-BAR domain containing 2	-0.920344	0.0266629	0.223419		Cnot3	CCR4-NOT transcription complex, subunit 3	0.329978	0.587613	0.99976		Fkbp9	FK506 binding protein 9	-0.68665	0.0410555	0.290437
	Napa	N-ethylmaleimide sensitive fusion protein attachment protein alpha	0.920333	0.0266684	0.223419		Cnot4	CCR4-NOT transcription complex, subunit 4	0.321372	0.597974	0.99976		Foxo4	forkhead box O4	0.685928	0.0413546	0.290437
	Gpr180	G protein-coupled receptor 180	0.920328	0.0266705	0.223419		Cnot6	CCR4-NOT transcription complex, subunit 6	-0.392615	0.513264	0.99976		Fh1	fumarate hydratase 1	0.687046	0.0408916	0.290437
	Arhgef2	rho/rac guanine nucleotide exchange factor (GEF) 2	-0.920143	0.026763	0.223419		Cnot6l	CCR4-NOT transcription complex, subunit 6-like	0.26402	0.667787	0.99976		Gpr89	G protein-coupled receptor 89	0.702547	0.0348143	0.290437
	Snhg1	small nucleolar RNA host gene 1	-0.920023	0.0268228	0.223419		Cnot8	CCR4-NOT transcription complex, subunit 8	-0.433623	0.46572	0.99976		Gprasp1	G protein-coupled receptor associated sorting protein 1	0.686472	0.0411292	0.290437
	B3gnt3	UDP-GlcNAc:betaGal beta-1,3-N-acetylglucosaminyltransferase 3	-0.919991	0.0268384	0.223419		Ccz1	CCZ1 vacuolar protein trafficking and biogenesis associated	0.217837	0.724851	0.99976		Gnpda1	glucosamine-6-phosphate deaminase 1	-0.71061	0.0318995	0.290437
	Cep43	centrosomal protein 43	0.919939	0.0268644	0.223419		Cd14	CD14 antigen	-0.0337494	0.957037	0.99976		Gfod2	glucose-fructose oxidoreductase domain containing 2	0.702347	0.0348884	0.290437
	Zfp523	zinc finger protein 523	-0.919878	0.0268952	0.223419		Cd151	CD151 antigen	-0.695277	0.192429	0.99976		Grina	glutamate receptor, ionotropic, N-methyl D-aspartate-associated protein 1 (glutamate binding)	-0.689976	0.0396943	0.290437
	Sinhcaf	SIN3-HDAC complex associated factor	-0.919842	0.0269129	0.223419		Cd163	CD163 antigen	-0.843149	0.0727901	0.99976		Gatd3a	glutamine amidotransferase like class 1 domain containing 3A	0.706629	0.0333178	0.290437
	Ttc3	tetratricopeptide repeat domain 3	-0.919807	0.0269306	0.223419		Cd164	CD164 antigen	0.249798	0.685286	0.99976		Qpctl	glutaminyl-peptide cyclotransferase-like	0.708319	0.032711	0.290437
	Abcf1	ATP-binding cassette, sub-family F (GCN20), member 1	0.919768	0.02695	0.223419		Cd164l2	CD164 sialomucin-like 2	-0.658797	0.226605	0.99976		Gpx4	glutathione peroxidase 4	-0.703314	0.0345297	0.290437
	Sec11c	SEC11 homolog C, signal peptidase complex subunit	0.919659	0.0270047	0.223419		Cd1d1	CD1d1 antigen	0.940424	0.017299	0.99976		Gpat4	glycerol-3-phosphate acyltransferase 4	0.706467	0.0333763	0.290437
	Il10rb	interleukin 10 receptor, beta	-0.91964	0.0270139	0.223419		Cd200	CD200 antigen	0.244184	0.692213	0.99976		Gpam	glycerol-3-phosphate acyltransferase, mitochondrial	0.702923	0.0346746	0.290437
	Osbpl2	oxysterol binding protein-like 2	0.919601	0.0270332	0.223419		Cd209f	CD209f antigen	-0.554335	0.332229	0.99976		Gsk3b	glycogen synthase kinase 3 beta	0.702502	0.0348309	0.290437
	Nfkb1	nuclear factor of kappa light polypeptide gene enhancer in B cells 1, p105	-0.919574	0.0270468	0.223419		Cd248	CD248 antigen, endosialin	0.0961695	0.877742	0.99976		Grsf1	G-rich RNA sequence binding factor 1	0.700717	0.0354989	0.290437
	Cyp39a1	cytochrome P450, family 39, subfamily a, polypeptide 1	-0.919562	0.027053	0.223419		Cd24a	CD24a antigen	-0.517012	0.372352	0.99976		Gadd45b	growth arrest and DNA-damage-inducible 45 beta	-0.709613	0.0322508	0.290437
	Bicdl2	BICD family like cargo adaptor 2	0.919481	0.0270935	0.223419		Cd2ap	CD2-associated protein	0.285035	0.642058	0.99976		Grb10	growth factor receptor bound protein 10	-0.701788	0.0350972	0.290437
	Pvr	poliovirus receptor	-0.919388	0.0271402	0.223419		Cd300lg	CD300 molecule like family member G	0.0191944	0.975562	0.99976		Hsf1	heat shock factor 1	0.704809	0.0339797	0.290437
	Bckdhb	branched chain ketoacid dehydrogenase E1, beta polypeptide	0.919342	0.0271629	0.223419		Cd320	CD320 antigen	-0.305393	0.617293	0.99976		Hck	hemopoietic cell kinase	-0.692858	0.0385387	0.290437
	Krt7	keratin 7	-0.91928	0.027194	0.223419		Cd36	CD36 molecule	0.0098615	0.987444	0.99976		Hnrnpul2	heterogeneous nuclear ribonucleoprotein U-like 2	0.694178	0.0380168	0.290437
	Eftud2	elongation factor Tu GTP binding domain containing 2	-0.919231	0.0272186	0.223419		Cd3eap	CD3E antigen, epsilon polypeptide associated protein	-0.162146	0.794458	0.99976		Hgh1	HGH1 homolog	0.691669	0.0390128	0.290437
	Doc2b	double C2, beta	0.91918	0.0272443	0.223419		Cd44	CD44 antigen	-0.201367	0.745355	0.99976		Hmgn5	high-mobility group nucleosome binding domain 5	0.707639	0.0329543	0.290437
	Tap1	transporter 1, ATP-binding cassette, sub-family B (MDR/TAP)	-0.919121	0.0272739	0.223419		Cd47	CD47 antigen (Rh-related antigen, integrin-associated signal transducer)	0.0415268	0.947142	0.99976		H2-Q2	histocompatibility 2, Q region locus 2	0.683601	0.0423293	0.290437
	Scd4	stearoyl-coenzyme A desaturase 4	-0.919119	0.027275	0.223419		Cd55	CD55 molecule, decay accelerating factor for complement	-0.368825	0.541273	0.99976		Hipk3	homeodomain interacting protein kinase 3	0.684382	0.0420007	0.290437
	Ttc4	tetratricopeptide repeat domain 4	-0.919106	0.0272813	0.223419		Cd59a	CD59a antigen	-0.585838	0.299277	0.99976		Id3	inhibitor of DNA binding 3	-0.686349	0.0411799	0.290437
	Dock5	dedicator of cytokinesis 5	0.919087	0.0272907	0.223419		Cd63	CD63 antigen	-0.544655	0.342526	0.99976		Ing1	inhibitor of growth family, member 1	0.70848	0.0326534	0.290437
	Ctr9	CTR9 homolog, Paf1/RNA polymerase II complex component	-0.919027	0.0273209	0.223419		Cd68	CD68 antigen	-0.444647	0.45311	0.99976		Ip6k2	inositol hexaphosphate kinase 2	-0.683043	0.042565	0.290437
	Parp9	poly (ADP-ribose) polymerase family, member 9	-0.919021	0.0273243	0.223419		Cd72	CD72 antigen	0.628777	0.25585	0.99976		Inpp5e	inositol polyphosphate-5-phosphatase E	-0.685528	0.0415212	0.290437
	Nadk2	NAD kinase 2, mitochondrial	0.918984	0.0273428	0.223419		Cd74	CD74 antigen (invariant polypeptide of major histocompatibility complex, class II antigen-associated)	0.245451	0.690649	0.99976		Itgb8	integrin beta 8	-0.707423	0.0330317	0.290437
	Cttn	cortactin	-0.918918	0.0273757	0.223419		Cd81	CD81 antigen	-0.207487	0.737728	0.99976		Irf6	interferon regulatory factor 6	0.682998	0.0425842	0.290437
	R3hdm4	R3H domain containing 4	-0.918907	0.0273814	0.223419		Cd82	CD82 antigen	0.534619	0.353284	0.99976		Iqsec1	IQ motif and Sec7 domain 1	-0.707107	0.0331456	0.290437
	Psmd4	proteasome (prosome, macropain) 26S subunit, non-ATPase, 4	-0.918878	0.0273961	0.223419		Cd9	CD9 antigen	0.210862	0.733526	0.99976		Idh2	isocitrate dehydrogenase 2 (NADP+), mitochondrial	-0.683132	0.0425275	0.290437
	Sh3d19	SH3 domain protein D19	0.918861	0.0274047	0.223419		Cd93	CD93 antigen	-0.754693	0.140358	0.99976		Kifc3	kinesin family member C3	-0.685664	0.0414645	0.290437
	Bhlhe41	basic helix-loop-helix family, member e41	-0.918754	0.027458	0.223419		Cd99l2	CD99 antigen-like 2	0.612647	0.271953	0.99976		Kyat1	kynurenine aminotransferase 1	0.700775	0.0354769	0.290437
	Pycr2	pyrroline-5-carboxylate reductase family, member 2	0.918702	0.0274846	0.223419		Clk4	CDC like kinase 4	0.583531	0.30166	0.99976		Lactb2	lactamase, beta 2	0.705567	0.0337029	0.290437
	Stk19	serine/threonine kinase 19	-0.918658	0.0275064	0.223419		Cdc16	CDC16 cell division cycle 16	-0.833623	0.0794014	0.99976		Lrrc57	leucine rich repeat containing 57	-0.691193	0.0392036	0.290437
	Ndufb4	NADH:ubiquinone oxidoreductase subunit B4	0.918593	0.0275394	0.223419		Cdc23	CDC23 cell division cycle 23	-0.194435	0.754007	0.99976		Lin54	lin-54 DREAM MuvB core complex component	0.6992	0.0360731	0.290437
	Ebna1bp2	EBNA1 binding protein 2	0.918589	0.0275411	0.223419		Cks1b	CDC28 protein kinase 1b	0.557227	0.329168	0.99976		Lpin3	lipin 3	-0.683432	0.0424006	0.290437
	Cyhr1	cysteine and histidine rich 1	0.918569	0.0275513	0.223419		Cdc42bpa	CDC42 binding protein kinase alpha	0.0383635	0.951166	0.99976		Lcn2	lipocalin 2	-0.685911	0.0413619	0.290437
	Lox	lysyl oxidase	-0.918533	0.0275692	0.223419		Cdc42bpb	CDC42 binding protein kinase beta	0.066732	0.915097	0.99976		Llgl1	LLGL1 scribble cell polarity complex component	-0.710305	0.0320069	0.290437
	AC118695.1	No associated gene	0.919271	0.0271989	0.223419		Cdc42bpg	CDC42 binding protein kinase gamma (DMPK-like)	0.30031	0.623461	0.99976		Ly6a	lymphocyte antigen 6 complex, locus A	-0.682552	0.0427732	0.290437
	Ppp1r13b	protein phosphatase 1, regulatory subunit 13B	0.918441	0.0276158	0.223602		Cdc42ep1	CDC42 effector protein (Rho GTPase binding) 1	-0.355349	0.557267	0.99976		Laptm5	lysosomal-associated protein transmembrane 5	-0.688646	0.0402349	0.290437
	Slc16a2	solute carrier family 16 (monocarboxylic acid transporters), member 2	-0.918331	0.0276709	0.223662		Cdc42ep4	CDC42 effector protein (Rho GTPase binding) 4	-0.644772	0.240148	0.99976		Lox	lysyl oxidase	-0.703464	0.0344744	0.290437
	Fgfrl1	fibroblast growth factor receptor-like 1	-0.918311	0.0276814	0.223662		Cdc42ep5	CDC42 effector protein (Rho GTPase binding) 5	-0.48082	0.412284	0.99976		Man2b2	mannosidase 2, alpha B2	-0.682515	0.042789	0.290437
	C1ra	complement component 1, r subcomponent A	-0.918148	0.0277632	0.223662		Cdc42se1	CDC42 small effector 1	-0.387444	0.519327	0.99976		Manba	mannosidase, beta A, lysosomal	-0.691372	0.0391319	0.290437
	Morc3	microrchidia 3	0.917971	0.0278525	0.223662		Cdc42se2	CDC42 small effector 2	-0.524339	0.364387	0.99976		Manbal	mannosidase, beta A, lysosomal-like	-0.700749	0.0354868	0.290437
	Wwc2	WW, C2 and coiled-coil domain containing 2	-0.91792	0.0278787	0.223662		Clk1	CDC-like kinase 1	0.586559	0.298533	0.99976		Marveld3	MARVEL (membrane-associating) domain containing 3	0.701514	0.0351996	0.290437
	Specc1	sperm antigen with calponin homology and coiled-coil domains 1	-0.917869	0.0279042	0.223662		Clk2	CDC-like kinase 2	0.588463	0.296571	0.99976		Mmgt1	membrane magnesium transporter 1	0.706771	0.0332667	0.290437
	Junos	jun proto-oncogene, opposite strand	-0.917851	0.0279132	0.223662		Clk3	CDC-like kinase 3	0.524151	0.364591	0.99976		Mpp1	membrane protein, palmitoylated	-0.710305	0.0320068	0.290437
	Zfp688	zinc finger protein 688	-0.917806	0.027936	0.223662		Cisd1	CDGSH iron sulfur domain 1	-0.341735	0.573513	0.99976		Mmut	methylmalonyl-Coenzyme A mutase	0.682733	0.0426967	0.290437
	Tcp11l1	t-complex 11 like 1	-0.917748	0.0279655	0.223662		Cisd2	CDGSH iron sulfur domain 2	0.140547	0.821641	0.99976		Mettl6	methyltransferase like 6	-0.701317	0.0352734	0.290437
	Sectm1b	secreted and transmembrane 1B	-0.917714	0.0279829	0.223662		Cisd3	CDGSH iron sulfur domain 3	-0.922357	0.0256663	0.99976		Mib1	MIB E3 ubiquitin protein ligase 1	0.691793	0.0389632	0.290437
	Aldh16a1	aldehyde dehydrogenase 16 family, member A1	-0.917613	0.0280339	0.223662		Cdk2ap1	CDK2 (cyclin-dependent kinase 2)-associated protein 1	0.577066	0.308364	0.99976		Mfap3l	microfibrillar-associated protein 3-like	0.695456	0.0375158	0.290437
	Nap1l1	nucleosome assembly protein 1-like 1	-0.917611	0.0280345	0.223662		Cacul1	CDK2 associated, cullin domain 1	0.398689	0.506162	0.99976		Map1s	microtubule-associated protein 1S	-0.684633	0.0418955	0.290437
	Cct6a	chaperonin containing Tcp1, subunit 6a (zeta)	0.917512	0.0280851	0.223662		Cdk2ap2	CDK2-associated protein 2	-0.950093	0.0132831	0.99976		Mapre1	microtubule-associated protein, RP/EB family, member 1	-0.707391	0.0330433	0.290437
	Cnot6l	CCR4-NOT transcription complex, subunit 6-like	0.917497	0.0280923	0.223662		Cables1	CDK5 and Abl enzyme substrate 1	-0.624954	0.259643	0.99976		Mtch1	mitochondrial carrier 1	-0.691849	0.0389408	0.290437
	Cbr2	carbonyl reductase 2	-0.917487	0.0280977	0.223662		Cables2	CDK5 and Abl enzyme substrate 2	0.854264	0.0653063	0.99976		Mrpl36	mitochondrial ribosomal protein L36	-0.69492	0.0377255	0.290437
	Srp68	signal recognition particle 68	0.917386	0.0281489	0.223662		Cdkal1	CDK5 regulatory subunit associated protein 1-like 1	-0.836744	0.0772155	0.99976		Mrpl43	mitochondrial ribosomal protein L43	-0.700039	0.0357549	0.290437
	Grsf1	G-rich RNA sequence binding factor 1	0.917352	0.0281658	0.223662		Cdk5rap3	CDK5 regulatory subunit associated protein 3	-0.0458879	0.941594	0.99976		Mrpl57	mitochondrial ribosomal protein L57	0.7009	0.0354299	0.290437
	Gcat	glycine C-acetyltransferase (2-amino-3-ketobutyrate-coenzyme A ligase)	0.91734	0.0281719	0.223662		Ciz1	CDKN1A interacting zinc finger protein 1	0.391042	0.515108	0.99976		Mrps28	mitochondrial ribosomal protein S28	0.688084	0.0404649	0.290437
	Mrpl45	mitochondrial ribosomal protein L45	-0.917187	0.0282498	0.223662		AK157302	cDNA sequence AK157302	-0.148196	0.812004	0.99976		Mpzl3	myelin protein zero-like 3	-0.691989	0.0388849	0.290437
	Bcor	BCL6 interacting corepressor	0.917176	0.0282551	0.223662		BC003965	cDNA sequence BC003965	0.138941	0.823666	0.99976		Mllt6	myeloid/lymphoid or mixed-lineage leukemia; translocated to, 6	-0.691375	0.0391306	0.290437
	Tada3	transcriptional adaptor 3	-0.91717	0.0282583	0.223662		BC004004	cDNA sequence BC004004	-0.232503	0.706657	0.99976		Mtmr10	myotubularin related protein 10	0.691076	0.0392505	0.290437
	Ankrd54	ankyrin repeat domain 54	0.917134	0.0282767	0.223662		BC005537	cDNA sequence BC005537	0.851059	0.0674385	0.99976		Naa50	N(alpha)-acetyltransferase 50, NatE catalytic subunit	0.707282	0.0330825	0.290437
	Nsd1	nuclear receptor-binding SET-domain protein 1	0.917132	0.0282777	0.223662		BC005624	cDNA sequence BC005624	-0.1145	0.854533	0.99976		Naaa	N-acylethanolamine acid amidase	-0.685178	0.0416673	0.290437
	Mthfd1	methylenetetrahydrofolate dehydrogenase (NADP+ dependent), methenyltetrahydrofolate cyclohydrolase, formyltetrahydrofolate synthase	0.917112	0.0282876	0.223662		BC006965	cDNA sequence BC006965	-0.526092	0.362487	0.99976		Ndufs3	NADH:ubiquinone oxidoreductase core subunit S3	0.685872	0.041378	0.290437
	Optn	optineurin	-0.917087	0.0283004	0.223662		BC016548	cDNA sequence BC016548	0.727508	0.163593	0.99976		Ndufa9	NADH:ubiquinone oxidoreductase subunit A9	0.70468	0.0340271	0.290437
	Slc25a16	solute carrier family 25 (mitochondrial carrier, Graves disease autoantigen), member 16	0.917043	0.0283227	0.223662		BC018473	cDNA sequence BC018473	0.514332	0.375276	0.99976		Ndufb9	NADH:ubiquinone oxidoreductase subunit B9	0.68542	0.0415663	0.290437
	Pomgnt1	protein O-linked mannose beta 1,2-N-acetylglucosaminyltransferase	0.916945	0.0283724	0.223662		BC024978	cDNA sequence BC024978	-0.36011	0.551606	0.99976		Nbas	neuroblastoma amplified sequence	0.696756	0.0370107	0.290437
	Kif3b	kinesin family member 3B	-0.916928	0.0283813	0.223662		BC029722	cDNA sequence BC029722	-0.91796	0.0278584	0.99976		Net1	neuroepithelial cell transforming gene 1	0.708193	0.0327559	0.290437
	Shisa5	shisa family member 5	-0.916919	0.0283856	0.223662		BC031181	cDNA sequence BC031181	-0.649492	0.235567	0.99976		Nav1	neuron navigator 1	-0.684091	0.0421228	0.290437
	Tm2d1	TM2 domain containing 1	0.916885	0.0284029	0.223662		BC064078	cDNA sequence BC064078	-0.390916	0.515254	0.99976		Nid1	nidogen 1	-0.683785	0.0422515	0.290437
	Sde2	SDE2 telomere maintenance homolog (S. pombe)	0.916782	0.0284555	0.223662		BC016579	cDNA sequence, BC016579	0.0617416	0.921438	0.99976		Nipal3	NIPA-like domain containing 3	0.693195	0.0384051	0.290437
	Hhipl2	hedgehog interacting protein-like 2	0.916764	0.0284643	0.223662		Cds2	CDP-diacylglycerol synthase (phosphatidate cytidylyltransferase) 2	-0.594135	0.290748	0.99976		Nmd3	NMD3 ribosome export adaptor	0.69323	0.0383912	0.290437
	Chchd4	coiled-coil-helix-coiled-coil-helix domain containing 4	0.916736	0.0284789	0.223662		Cdipt	CDP-diacylglycerol--inositol 3-phosphatidyltransferase (phosphatidylinositol synthase)	0.691099	0.196263	0.99976		AC149090.1	No associated gene	-0.693629	0.0382336	0.290437
	Prdx4	peroxiredoxin 4	0.916736	0.0284789	0.223662		Ceacam10	CEA cell adhesion molecule 10	-0.00492695	0.993727	0.99976		Nsun2	NOL1/NOP2/Sun domain family member 2	0.708991	0.0324715	0.290437
	Marchf2	membrane associated ring-CH-type finger 2	0.916682	0.0285062	0.223662		Cecr2	CECR2, histone acetyl-lysine reader	0.836894	0.0771112	0.99976		Nop2	NOP2 nucleolar protein	0.694326	0.0379585	0.290437
	Col3a1	collagen, type III, alpha 1	-0.916612	0.0285417	0.223662		Cadm1	cell adhesion molecule 1	-0.352815	0.560284	0.99976		Ocln	occludin	0.697413	0.0367572	0.290437
	Sec24a	Sec24 related gene family, member A (S. cerevisiae)	0.916573	0.0285617	0.223662		Cadm4	cell adhesion molecule 4	0.304287	0.618634	0.99976		Orc5	origin recognition complex, subunit 5	-0.687526	0.0406941	0.290437
	Pla2g4f	phospholipase A2, group IVF	0.916464	0.0286171	0.223662		Cdon	cell adhesion molecule-related/down-regulated by oncogenes	-0.350883	0.562587	0.99976		Osgep	O-sialoglycoprotein endopeptidase	0.68871	0.0402088	0.290437
	Tpd52l2	tumor protein D52-like 2	-0.916388	0.0286561	0.223662		Ccar2	cell cycle activator and apoptosis regulator 2	-0.105164	0.866348	0.99976		Prrx2	paired related homeobox 2	0.697849	0.0365894	0.290437
	Aplp2	amyloid beta (A4) precursor-like protein 2	-0.916378	0.028661	0.223662		Caprin1	cell cycle associated protein 1	0.269996	0.660454	0.99976		Pcid2	PCI domain containing 2	0.710033	0.0321026	0.290437
	Dhcr7	7-dehydrocholesterol reductase	0.916345	0.0286776	0.223662		Cdip1	cell death inducing Trp53 target 1	-0.647437	0.237558	0.99976		Pdlim1	PDZ and LIM domain 1 (elfin)	-0.685171	0.0416701	0.290437
	Clock	circadian locomotor output cycles kaput	0.916334	0.0286834	0.223662		Cidec	cell death-inducing DFFA-like effector c	-0.57269	0.312922	0.99976		Pdzk1	PDZ domain containing 1	0.709374	0.0323355	0.290437
	Alg8	asparagine-linked glycosylation 8 (alpha-1,3-glucosyltransferase)	0.916332	0.0286846	0.223662		Cidea	cell death-inducing DNA fragmentation factor, alpha subunit-like effector A	0.0637414	0.918897	0.99976		Ppic	peptidylprolyl isomerase C	-0.68527	0.0416289	0.290437
	Cldn15	claudin 15	-0.916255	0.0287239	0.223662		Cdc123	cell division cycle 123	0.614991	0.269596	0.99976		Prdx1	peroxiredoxin 1	-0.685956	0.0413432	0.290437
	2410006H16Rik	RIKEN cDNA 2410006H16 gene	-0.916239	0.028732	0.223662		Cdc25a	cell division cycle 25A	-0.689964	0.197308	0.99976		Pex7	peroxisomal biogenesis factor 7	-0.697959	0.0365475	0.290437
	Dnaaf9	dynein axonemal assembly factor 9	-0.916274	0.0287139	0.223662		Cdc26	cell division cycle 26	0.796739	0.106588	0.99976		Phf14	PHD finger protein 14	-0.693633	0.0382317	0.290437
	Hgh1	HGH1 homolog	0.916136	0.0287846	0.223705		Cdc27	cell division cycle 27	-0.83727	0.0768495	0.99976		Ebp	phenylalkylamine Ca2+ antagonist (emopamil) binding protein	0.690934	0.0393078	0.290437
	Fkbp1a	FK506 binding protein 1a	-0.916041	0.0288328	0.223705		Cdc34	cell division cycle 34	0.162929	0.793474	0.99976		Pitpnb	phosphatidylinositol transfer protein, beta	0.688341	0.0403598	0.290437
	Skint2	selection and upkeep of intraepithelial T cells 2	0.916033	0.0288371	0.223705		Cdc37	cell division cycle 37	-0.0496224	0.936845	0.99976		Pitpnm2	phosphatidylinositol transfer protein, membrane-associated 2	-0.704702	0.0340189	0.290437
	Synpo	synaptopodin	-0.916006	0.0288506	0.223705		Cdc37l1	cell division cycle 37-like 1	-0.112033	0.857655	0.99976		Pik3cd	phosphatidylinositol-4,5-bisphosphate 3-kinase catalytic subunit delta	-0.697593	0.036688	0.290437
	Ube2k	ubiquitin-conjugating enzyme E2K	0.915992	0.0288581	0.223705		Cdc40	cell division cycle 40	-0.0812912	0.896611	0.99976		Pde4dip	phosphodiesterase 4D interacting protein (myomegalin)	0.687626	0.0406531	0.290437
	Coq10a	coenzyme Q10A	-0.91584	0.0289358	0.223955		Cdc42	cell division cycle 42	-0.265667	0.665764	0.99976		Pde7b	phosphodiesterase 7B	-0.691482	0.0390877	0.290437
	Hmg20b	high mobility group 20B	-0.915778	0.0289673	0.223955		Cdc5l	cell division cycle 5-like (S. pombe)	0.456798	0.4393	0.99976		Plce1	phospholipase C, epsilon 1	0.690672	0.0394134	0.290437
	Dhodh	dihydroorotate dehydrogenase	0.915722	0.028996	0.223955		Cdc73	cell division cycle 73, Paf1/RNA polymerase II complex component	0.0820824	0.895607	0.99976		Pld1	phospholipase D1	0.692384	0.0387273	0.290437
	Arl4a	ADP-ribosylation factor-like 4A	0.915694	0.0290104	0.223955		Ccar1	cell division cycle and apoptosis regulator 1	-0.402545	0.501664	0.99976		Pyurf	Pigy upstream reading frame	0.691653	0.0390193	0.290437
	2410022M11Rik	RIKEN cDNA 2410022M11 gene	-0.915679	0.0290177	0.223955		Cdca4	cell division cycle associated 4	-0.526586	0.361953	0.99976		Plgrkt	plasminogen receptor, C-terminal lysine transmembrane protein	-0.705029	0.0338993	0.290437
	Cab39	calcium binding protein 39	0.915645	0.0290352	0.223955		Cdca7	cell division cycle associated 7	0.765109	0.131737	0.99976		Plekha8	pleckstrin homology domain containing, family A (phosphoinositide binding specific) member 8	0.703334	0.0345225	0.290437
	Arpc5	actin related protein 2/3 complex, subunit 5	-0.91554	0.029089	0.224183		Cgrrf1	cell growth regulator with ring finger domain 1	0.33813	0.57783	0.99976		Phlda1	pleckstrin homology like domain, family A, member 1	-0.69301	0.0384785	0.290437
	Nsun2	NOL1/NOP2/Sun domain family member 2	0.91549	0.0291148	0.224196		Cemip2	cell migration inducing hyaluronidase 2	-0.0956296	0.878426	0.99976		Plxnb1	plexin B1	-0.693082	0.03845	0.290437
	Kdm4a	lysine (K)-specific demethylase 4A	-0.915334	0.0291946	0.224624		Ccn1	cellular communication network factor 1	0.28332	0.644152	0.99976		Pogk	pogo transposable element with KRAB domain	0.683733	0.0422738	0.290437
	Acp1	acid phosphatase 1, soluble	0.915098	0.0293155	0.225131		Ccn2	cellular communication network factor 2	0.519837	0.369276	0.99976		Parp6	poly (ADP-ribose) polymerase family, member 6	-0.685009	0.0417379	0.290437
	Dpysl2	dihydropyrimidinase-like 2	-0.915088	0.0293209	0.225131		Ccn5	cellular communication network factor 5	0.0804742	0.897648	0.99976		Pcbp2	poly(rC) binding protein 2	-0.693863	0.0381411	0.290437
	Pebp1	phosphatidylethanolamine binding protein 1	-0.915064	0.0293332	0.225131		Cnbp	cellular nucleic acid binding protein	0.155147	0.803256	0.99976		Paox	polyamine oxidase (exo-N4-amino)	-0.69181	0.0389565	0.290437
	Cmtm3	CKLF-like MARVEL transmembrane domain containing 3	-0.914858	0.0294393	0.225645		Creg1	cellular repressor of E1A-stimulated genes 1	0.35391	0.558979	0.99976		Phc3	polyhomeotic 3	0.68832	0.0403681	0.290437
	Spryd4	SPRY domain containing 4	0.914793	0.0294724	0.225645		Crabp2	cellular retinoic acid binding protein II	-0.402753	0.501421	0.99976		Kcmf1	potassium channel modulatory factor 1	0.702824	0.0347113	0.290437
	Sorcs2	sortilin-related VPS10 domain containing receptor 2	-0.914792	0.0294732	0.225645		Cetn2	centrin 2	-0.81812	0.0905299	0.99976		Kctd14	potassium channel tetramerisation domain containing 14	0.69795	0.0365507	0.290437
	Wsb1	WD repeat and SOCS box-containing 1	-0.914688	0.0295265	0.225867		Cetn3	centrin 3	0.209018	0.73582	0.99976		Kcnc3	potassium voltage gated channel, Shaw-related subfamily, member 3	0.683729	0.0422753	0.290437
	Esf1	ESF1 nucleolar pre-rRNA processing protein homolog	-0.914539	0.0296033	0.225993		Cntrl	centriolin	0.618258	0.266321	0.99976		Gm12183	predicted gene 12183	0.683445	0.0423949	0.290437
	Ldlrad4	low density lipoprotein receptor class A domain containing 4	-0.91449	0.0296287	0.225993		Cenpc1	centromere protein C1	-0.672551	0.213537	0.99976		Gm21992	predicted gene 21992	0.690746	0.0393835	0.290437
	Atp13a2	ATPase type 13A2	0.914454	0.0296469	0.225993		Cenpt	centromere protein T	-0.0794359	0.898966	0.99976		Gm49172	predicted gene, 49172	-0.709965	0.0321267	0.290437
	Snx11	sorting nexin 11	0.914365	0.0296928	0.225993		Cenpv	centromere protein V	-0.571005	0.314683	0.99976		Pdcd4	programmed cell death 4	0.708957	0.0324836	0.290437
	Rgmb	repulsive guidance molecule family member B	0.914358	0.0296966	0.225993		Cenpx	centromere protein X	0.555951	0.330517	0.99976		Phb2	prohibitin 2	0.702245	0.0349264	0.290437
	Rtn4ip1	reticulon 4 interacting protein 1	0.914279	0.0297374	0.225993		Cep104	centrosomal protein 104	0.176833	0.776028	0.99976		Proser2	proline and serine rich 2	0.70459	0.03406	0.290437
	Olfm2	olfactomedin 2	-0.914261	0.0297465	0.225993		Cep131	centrosomal protein 131	0.188554	0.761356	0.99976		P3h1	prolyl 3-hydroxylase 1	-0.710359	0.0319877	0.290437
	Kank3	KN motif and ankyrin repeat domains 3	-0.914219	0.0297683	0.225993		Cep162	centrosomal protein 162	-0.276644	0.652311	0.99976		Psmd2	proteasome (prosome, macropain) 26S subunit, non-ATPase, 2	-0.686048	0.0413049	0.290437
	Spg21	SPG21, maspardin	-0.914183	0.0297865	0.225993		Cep164	centrosomal protein 164	0.962344	0.00872188	0.99976		Prkcz	protein kinase C, zeta	-0.705058	0.0338887	0.290437
	AC149090.1	No associated gene	-0.914474	0.0296365	0.225993		Cep170b	centrosomal protein 170B	0.575066	0.310445	0.99976		Pkn2	protein kinase N2	0.688999	0.040091	0.290437
	H2-Aa	histocompatibility 2, class II antigen A, alpha	-0.914064	0.029848	0.226181		Cep19	centrosomal protein 19	-0.596741	0.288082	0.99976		Prkg1	protein kinase, cGMP-dependent, type I	-0.684926	0.0417726	0.290437
	Cct3	chaperonin containing Tcp1, subunit 3 (gamma)	-0.914041	0.0298601	0.226181		Cep192	centrosomal protein 192	-0.664345	0.221309	0.99976		Ppp4r3b	protein phosphatase 4 regulatory subunit 3B	0.700636	0.0355295	0.290437
	Krtcap2	keratinocyte associated protein 2	0.913867	0.0299499	0.226522		Cep20	centrosomal protein 20	-0.245947	0.690037	0.99976		Ppp4c	protein phosphatase 4, catalytic subunit	-0.699536	0.0359454	0.290437
	Emilin1	elastin microfibril interfacer 1	-0.913859	0.0299539	0.226522		Cep350	centrosomal protein 350	0.358744	0.553229	0.99976		Ppp4r1l-ps	protein phosphatase 4, regulatory subunit 1-like, pseudogene	-0.682538	0.0427793	0.290437
	Ubb-ps	ubiquitin B, pseudogene	-0.913739	0.0300163	0.226524		Cep43	centrosomal protein 43	0.462758	0.43256	0.99976		Ptprs	protein tyrosine phosphatase, receptor type, S	-0.689078	0.0400587	0.290437
	Eif3i	eukaryotic translation initiation factor 3, subunit I	0.913626	0.0300748	0.226524		Cep44	centrosomal protein 44	0.247038	0.68869	0.99976		Prune1	prune exopolyphosphatase	-0.706104	0.0335079	0.290437
	Prdx6	peroxiredoxin 6	-0.913604	0.0300859	0.226524		Cep57	centrosomal protein 57	-0.758318	0.137339	0.99976		Pus10	pseudouridylate synthase 10	0.696785	0.0369997	0.290437
	Fam131a	family with sequence similarity 131, member A	-0.913593	0.0300917	0.226524		Cep63	centrosomal protein 63	-0.932356	0.0209037	0.99976		Ptk2	PTK2 protein tyrosine kinase 2	0.699265	0.0360482	0.290437
	Sema3f	sema domain, immunoglobulin domain (Ig), short basic domain, secreted, (semaphorin) 3F	-0.913563	0.0301072	0.226524		Cep68	centrosomal protein 68	0.843614	0.0724719	0.99976		Pwp1	PWP1 homolog, endonuclein	0.697327	0.0367903	0.290437
	Thoc6	THO complex 6	-0.913537	0.0301208	0.226524		Cep76	centrosomal protein 76	0.311137	0.610336	0.99976		Pycr1	pyrroline-5-carboxylate reductase 1	0.685994	0.0413273	0.290437
	Clptm1	cleft lip and palate associated transmembrane protein 1	0.913529	0.030125	0.226524		Cep78	centrosomal protein 78	-0.275226	0.654047	0.99976		Pdk4	pyruvate dehydrogenase kinase, isoenzyme 4	-0.69173	0.0389885	0.290437
	Atp2c2	ATPase, Ca++ transporting, type 2C, member 2	0.91346	0.0301607	0.226609		Cep83	centrosomal protein 83	0.409694	0.493346	0.99976		R3hdm4	R3H domain containing 4	-0.687825	0.0405713	0.290437
	Zswim1	zinc finger SWIM-type containing 1	0.913399	0.0301924	0.226663		Cep85	centrosomal protein 85	0.541648	0.34574	0.99976		Rabgef1	RAB guanine nucleotide exchange factor (GEF) 1	0.697889	0.0365741	0.290437
	Slc5a8	solute carrier family 5 (iodide transporter), member 8	-0.913288	0.0302495	0.226706		Cep89	centrosomal protein 89	0.434601	0.464598	0.99976		Rab7b	RAB7B, member RAS oncogene family	0.689952	0.0397041	0.290437
	Palm	paralemmin	-0.91318	0.030306	0.226706		Cep95	centrosomal protein 95	-0.167542	0.787681	0.99976		Rab9	RAB9, member RAS oncogene family	0.68848	0.0403027	0.290437
	S100a10	S100 calcium binding protein A10 (calpactin)	-0.913142	0.0303256	0.226706		Cspp1	centrosome and spindle pole associated protein 1	0.265239	0.66629	0.99976		Rac3	Rac family small GTPase 3	-0.688882	0.0401387	0.290437
	Tpm1	tropomyosin 1, alpha	-0.913134	0.0303294	0.226706		Cerk	ceramide kinase	-0.142181	0.819581	0.99976		Ranbp9	RAN binding protein 9	0.689113	0.0400445	0.290437
	Rexo2	RNA exonuclease 2	0.913108	0.030343	0.226706		Cers2	ceramide synthase 2	-0.161307	0.795512	0.99976		Ran	RAN, member RAS oncogene family	-0.691619	0.039033	0.290437
	Ptprg	protein tyrosine phosphatase, receptor type, G	-0.912977	0.0304111	0.226706		Cers5	ceramide synthase 5	-0.449553	0.447523	0.99976		Rasef	RAS and EF hand domain containing	0.705837	0.0336049	0.290437
	Hinfp	histone H4 transcription factor	0.912965	0.0304176	0.226706		Cert1	ceramide transporter 1	-0.0221126	0.971848	0.99976		Rbl2	RB transcriptional corepressor like 2	0.686304	0.0411985	0.290437
	Tnc	tenascin C	-0.912897	0.0304529	0.226706		Cptp	ceramide-1-phosphate transfer protein	-0.967639	0.00695406	0.99976		Rcc1	regulator of chromosome condensation 1	-0.699993	0.0357723	0.290437
	Ubap1	ubiquitin-associated protein 1	0.912867	0.0304683	0.226706		Cdr2l	cerebellar degeneration-related protein 2-like	0.399305	0.505443	0.99976		Rer1	retention in endoplasmic reticulum sorting receptor 1	0.691273	0.0391717	0.290437
	Jmy	junction-mediating and regulatory protein	0.912828	0.0304884	0.226706		Crbn	cereblon	-0.548972	0.337924	0.99976		Retreg1	reticulophagy regulator 1	0.694321	0.0379608	0.290437
	Litaf	LPS-induced TN factor	-0.912651	0.0305807	0.226706		Ccm2	cerebral cavernous malformation 2	-0.0631975	0.919588	0.99976		Rbbp5	retinoblastoma binding protein 5, histone lysine methyltransferase complex subunit	0.705681	0.0336616	0.290437
	Papln	papilin, proteoglycan-like sulfated glycoprotein	-0.912566	0.0306249	0.226706		Ccm2l	cerebral cavernous malformation 2-like	0.112146	0.857511	0.99976		Rbbp7	retinoblastoma binding protein 7, chromatin remodeling factor	-0.693424	0.0383143	0.290437
	Lgmn	legumain	-0.912529	0.030644	0.226706		Cln3	ceroid lipofuscinosis, neuronal 3, juvenile (Batten, Spielmeyer-Vogt disease)	-0.31001	0.611699	0.99976		Rxra	retinoid X receptor alpha	0.691465	0.0390944	0.290437
	1110038B12Rik	RIKEN cDNA 1110038B12 gene	-0.912464	0.0306782	0.226706		Cln5	ceroid-lipofuscinosis, neuronal 5	0.147873	0.812411	0.99976		Rnd3	Rho family GTPase 3	-0.698594	0.0363041	0.290437
	Plekhn1	pleckstrin homology domain containing, family N member 1	-0.912394	0.0307144	0.226706		Cp	ceruloplasmin	-0.46182	0.43362	0.99976		Arhgef7	Rho guanine nucleotide exchange factor (GEF7)	-0.68918	0.0400173	0.290437
	Spp1	secreted phosphoprotein 1	-0.912308	0.0307596	0.226706		Cggbp1	CGG triplet repeat binding protein 1	0.624623	0.259972	0.99976		Rnaseh2c	ribonuclease H2, subunit C	0.693045	0.0384646	0.290437
	Bzw2	basic leucine zipper and W2 domains 2	-0.912239	0.0307951	0.226706		Chac1	ChaC, cation transport regulator 1	0.576346	0.309113	0.99976		1500011B03Rik	RIKEN cDNA 1500011B03 gene	-0.701376	0.0352514	0.290437
	Tbcd	tubulin-specific chaperone d	-0.912225	0.0308027	0.226706		Cct2	chaperonin containing Tcp1, subunit 2 (beta)	0.0456765	0.941863	0.99976		2310001H17Rik	RIKEN cDNA 2310001H17 gene	0.700635	0.03553	0.290437
	Gmppa	GDP-mannose pyrophosphorylase A	0.912211	0.0308102	0.226706		Cct3	chaperonin containing Tcp1, subunit 3 (gamma)	-0.268094	0.662786	0.99976		2610507B11Rik	RIKEN cDNA 2610507B11 gene	0.685969	0.0413376	0.290437
	Zbtb10	zinc finger and BTB domain containing 10	-0.912193	0.0308192	0.226706		Cct4	chaperonin containing Tcp1, subunit 4 (delta)	-0.937934	0.0183876	0.99976		D630039A03Rik	RIKEN cDNA D630039A03 gene	0.70392	0.034306	0.290437
	Sh3pxd2a	SH3 and PX domains 2A	-0.912156	0.0308387	0.226706		Cct5	chaperonin containing Tcp1, subunit 5 (epsilon)	0.114309	0.854775	0.99976		Rbm26	RNA binding motif protein 26	0.708838	0.032526	0.290437
	Wnt7b	wingless-type MMTV integration site family, member 7B	-0.912138	0.030848	0.226706		Cct6a	chaperonin containing Tcp1, subunit 6a (zeta)	-0.399019	0.505777	0.99976		Rbm34	RNA binding motif protein 34	-0.693239	0.0383878	0.290437
	R3hcc1	R3H domain and coiled-coil containing 1	-0.912102	0.0308671	0.226706		Cct7	chaperonin containing Tcp1, subunit 7 (eta)	-0.263154	0.66885	0.99976		Rbm39	RNA binding motif protein 39	0.685847	0.0413885	0.290437
	Tmem52	transmembrane protein 52	0.911932	0.0309556	0.226706		Cct8	chaperonin containing Tcp1, subunit 8 (theta)	-0.528346	0.360049	0.99976		Rbms1	RNA binding motif, single stranded interacting protein 1	-0.698472	0.0363509	0.290437
	Abcb9	ATP-binding cassette, sub-family B (MDR/TAP), member 9	0.911824	0.031012	0.226706		Chmp2a	charged multivesicular body protein 2A	-0.0451544	0.942527	0.99976		Ramac	RNA guanine-7 methyltransferase activating subunit	0.697637	0.0366709	0.290437
	Commd9	COMM domain containing 9	-0.91182	0.0310144	0.226706		Chmp2b	charged multivesicular body protein 2B	-0.34622	0.568151	0.99976		Rundc1	RUN domain containing 1	0.702499	0.0348322	0.290437
	Ehd3	EH-domain containing 3	-0.911806	0.0310217	0.226706		Chmp3	charged multivesicular body protein 3	0.354077	0.55878	0.99976		S100a6	S100 calcium binding protein A6 (calcyclin)	-0.690223	0.0395943	0.290437
	Usp16	ubiquitin specific peptidase 16	0.91167	0.0310927	0.226706		Chmp4b	charged multivesicular body protein 4B	0.447432	0.449936	0.99976		Sacm1l	SAC1 suppressor of actin mutations 1-like (yeast)	0.688584	0.0402605	0.290437
	Rad52	RAD52 homolog, DNA repair protein	-0.911646	0.031105	0.226706		Chmp4c	charged multivesicular body protein 4C	-0.0910023	0.884292	0.99976		Sav1	salvador family WW domain containing 1	0.708391	0.032685	0.290437
	Trrap	transformation/transcription domain-associated protein	-0.911604	0.0311272	0.226706		Chmp5	charged multivesicular body protein 5	-0.133524	0.830499	0.99976		Scfd2	Sec1 family domain containing 2	0.694002	0.0380863	0.290437
	Gabarapl1	gamma-aminobutyric acid (GABA) A receptor-associated protein-like 1	-0.911571	0.0311445	0.226706		Chmp6	charged multivesicular body protein 6	-0.0809631	0.897027	0.99976		Sec14l1	SEC14-like lipid binding 1	0.689291	0.0399721	0.290437
	Tgfbr3	transforming growth factor, beta receptor III	-0.911499	0.0311823	0.226706		Chmp7	charged multivesicular body protein 7	-0.319045	0.600781	0.99976		Sec63	SEC63-like (S. cerevisiae)	0.686391	0.0411626	0.290437
	Tti2	TELO2 interacting protein 2	0.911429	0.0312187	0.226706		Chaserr	CHD2 adjacent suppressive regulatory RNA	-0.140289	0.821966	0.99976		Slpi	secretory leukocyte peptidase inhibitor	-0.685922	0.0413574	0.290437
	Orai1	ORAI calcium release-activated calcium modulator 1	0.911356	0.0312573	0.226706		Chek2	checkpoint kinase 2	0.437522	0.461252	0.99976		Sema6d	sema domain, transmembrane domain (TM), and cytoplasmic domain, (semaphorin) 6D	-0.700624	0.0355339	0.290437
	Lmbr1l	limb region 1 like	-0.91135	0.03126	0.226706		Chfr	checkpoint with forkhead and ring finger domains	0.0133083	0.983056	0.99976		Scpep1	serine carboxypeptidase 1	-0.690287	0.0395686	0.290437
	Ints3	integrator complex subunit 3	0.911332	0.0312694	0.226706		Ccl25	chemokine (C-C motif) ligand 25	-0.872093	0.0538471	0.99976		Sesn2	sestrin 2	-0.694305	0.037967	0.290437
	Gpr107	G protein-coupled receptor 107	-0.911327	0.0312722	0.226706		Ccl28	chemokine (C-C motif) ligand 28	0.352394	0.560786	0.99976		Setdb1	SET domain, bifurcated 1	-0.686156	0.04126	0.290437
	Pcnp	PEST proteolytic signal containing nuclear protein	0.911223	0.0313267	0.226706		Ccl9	chemokine (C-C motif) ligand 9	-0.450653	0.446272	0.99976		Sh3rf1	SH3 domain containing ring finger 1	-0.704253	0.0341835	0.290437
	Anxa2	annexin A2	-0.911205	0.031336	0.226706		Cx3cl1	chemokine (C-X3-C motif) ligand 1	0.504895	0.385613	0.99976		Srp54c	signal recognition particle 54C	0.700575	0.0355523	0.290437
	Tgfb3	transforming growth factor, beta 3	-0.911186	0.0313461	0.226706		Cx3cr1	chemokine (C-X3-C motif) receptor 1	0.315394	0.605189	0.99976		Smug1	single-strand selective monofunctional uracil DNA glycosylase	-0.69241	0.0387168	0.290437
	Kctd6	potassium channel tetramerisation domain containing 6	0.911111	0.0313856	0.226706		Cxcl12	chemokine (C-X-C motif) ligand 12	-0.788447	0.113026	0.99976		Ssh1	slingshot protein phosphatase 1	-0.686575	0.0410864	0.290437
	Lgals1	lectin, galactose binding, soluble 1	-0.911079	0.0314025	0.226706		Cxcl14	chemokine (C-X-C motif) ligand 14	0.301864	0.621575	0.99976		Sgsm2	small G protein signaling modulator 2	-0.685326	0.0416056	0.290437
	Gpt2	glutamic pyruvate transaminase (alanine aminotransferase) 2	0.911002	0.0314429	0.226706		Cxcl16	chemokine (C-X-C motif) ligand 16	-0.721134	0.169188	0.99976		Snrnp25	small nuclear ribonucleoprotein 25 (U11/U12)	0.697264	0.0368146	0.290437
	Kmt2a	lysine (K)-specific methyltransferase 2A	0.910943	0.0314736	0.226706		Cmklr1	chemokine-like receptor 1	-0.564192	0.321824	0.99976		Svip	small VCP/p97-interacting protein	0.684625	0.0418986	0.290437
	Nktr	natural killer tumor recognition sequence	0.910942	0.0314741	0.226706		Cby1	chibby family member 1, beta catenin antagonist	-0.245524	0.690559	0.99976		Slc25a11	solute carrier family 25 (mitochondrial carrier oxoglutarate carrier), member 11	0.706973	0.0331936	0.290437
	Slc52a2	solute carrier protein 52, member 2	0.910905	0.0314935	0.226706		Chid1	chitinase domain containing 1	-0.114003	0.855162	0.99976		Slc25a29	solute carrier family 25 (mitochondrial carrier, palmitoylcarnitine transporter), member 29	0.704657	0.0340352	0.290437
	Mccc2	methylcrotonoyl-Coenzyme A carboxylase 2 (beta)	0.91089	0.0315018	0.226706		Chil1	chitinase-like 1	0.0705843	0.910204	0.99976		Slc25a30	solute carrier family 25, member 30	-0.682299	0.042881	0.290437
	Cdc42bpa	CDC42 binding protein kinase alpha	-0.910887	0.031503	0.226706		Clca2	chloride channel accessory 2	0.167599	0.78761	0.99976		Slc30a4	solute carrier family 30 (zinc transporter), member 4	0.690936	0.0393071	0.290437
	2310011J03Rik	RIKEN cDNA 2310011J03 gene	-0.910795	0.0315513	0.226706		Clca3a1	chloride channel accessory 3A1	0.419761	0.481682	0.99976		Slc38a9	solute carrier family 38, member 9	-0.684084	0.0421257	0.290437
	Cdc42bpb	CDC42 binding protein kinase beta	0.91078	0.0315596	0.226706		Clca3a2	chloride channel accessory 3A2	0.298268	0.625942	0.99976		Son	Son DNA binding protein	0.701016	0.0353866	0.290437
	Chmp4c	charged multivesicular body protein 4C	-0.910731	0.0315851	0.226706		Clcc1	chloride channel CLIC-like 1	0.386373	0.520585	0.99976		Sri	sorcin	-0.688742	0.040196	0.290437
	Mafg	v-maf musculoaponeurotic fibrosarcoma oncogene family, protein G (avian)	-0.910728	0.0315866	0.226706		Clns1a	chloride channel, nucleotide-sensitive, 1A	0.325311	0.593228	0.99976		Snx9	sorting nexin 9	0.688483	0.0403015	0.290437
	Map2k2	mitogen-activated protein kinase kinase 2	0.910708	0.0315971	0.226706		Clcn3	chloride channel, voltage-sensitive 3	0.228913	0.711105	0.99976		Sf3b1	splicing factor 3b, subunit 1	0.704628	0.0340461	0.290437
	Crip2	cysteine rich protein 2	-0.910675	0.0316145	0.226706		Clcn4	chloride channel, voltage-sensitive 4	0.245354	0.690768	0.99976		Stard7	START domain containing 7	0.687829	0.0405695	0.290437
	Prkcsh	protein kinase C substrate 80K-H	-0.910662	0.0316212	0.226706		Clcn5	chloride channel, voltage-sensitive 5	0.0223024	0.971606	0.99976		Stmn1	stathmin 1	-0.703685	0.0343929	0.290437
	4833439L19Rik	RIKEN cDNA 4833439L19 gene	0.910661	0.0316218	0.226706		Clcn6	chloride channel, voltage-sensitive 6	-0.722383	0.168087	0.99976		Samd14	sterile alpha motif domain containing 14	-0.692683	0.0386081	0.290437
	Usp31	ubiquitin specific peptidase 31	0.910633	0.0316367	0.226706		Clcn7	chloride channel, voltage-sensitive 7	-0.22286	0.718613	0.99976		Senp6	SUMO/sentrin specific peptidase 6	0.695303	0.0375757	0.290437
	Fzd1	frizzled class receptor 1	-0.910627	0.0316396	0.226706		Clic1	chloride intracellular channel 1	-0.778695	0.12074	0.99976		Sod3	superoxide dismutase 3, extracellular	-0.693085	0.0384486	0.290437
	Qki	quaking, KH domain containing RNA binding	0.911567	0.0311467	0.226706		Clic4	chloride intracellular channel 4 (mitochondrial)	-0.0907342	0.884632	0.99976		Sike1	suppressor of IKBKE 1	-0.682579	0.0427617	0.290437
	Atp13a1	ATPase type 13A1	0.910468	0.0317234	0.227074		Cck	cholecystokinin	0.758379	0.137288	0.99976		Supv3l1	suppressor of var1, 3-like 1 (S. cerevisiae)	-0.682428	0.0428261	0.290437
	Rprd1a	regulation of nuclear pre-mRNA domain containing 1A	0.910437	0.0317399	0.227074		Chdh	choline dehydrogenase	-0.376065	0.532718	0.99976		Sugp1	SURP and G patch domain containing 1	0.70216	0.0349584	0.290437
	Brcc3	BRCA1/BRCA2-containing complex, subunit 3	0.91031	0.0318067	0.227175		Chka	choline kinase alpha	0.397128	0.507985	0.99976		Synpo	synaptopodin	-0.697035	0.0369031	0.290437
	Cenpx	centromere protein X	0.910286	0.0318194	0.227175		Chpt1	choline phosphotransferase 1	0.226845	0.713669	0.99976		Ssx2ip	synovial sarcoma, X 2 interacting protein	0.684333	0.0420212	0.290437
	Kifap3	kinesin-associated protein 3	-0.910271	0.0318275	0.227175		Cept1	choline/ethanolaminephosphotransferase 1	0.235401	0.70307	0.99976		Stx2	syntaxin 2	-0.691033	0.039268	0.290437
	Glt8d1	glycosyltransferase 8 domain containing 1	-0.910185	0.0318728	0.227224		Chrm3	cholinergic receptor, muscarinic 3, cardiac	0.0598889	0.923793	0.99976		Stxbp3	syntaxin binding protein 3	0.690469	0.0394951	0.290437
	Armc7	armadillo repeat containing 7	-0.91014	0.0318965	0.227224		Chpf	chondroitin polymerizing factor	-0.939584	0.0176637	0.99976		Ttc32	tetratricopeptide repeat domain 32	0.699545	0.035942	0.290437
	Glud1	glutamate dehydrogenase 1	-0.910098	0.0319187	0.227224		Chpf2	chondroitin polymerizing factor 2	-0.245567	0.690506	0.99976		Thap4	THAP domain containing 4	-0.68231	0.0428762	0.290437
	Ctsd	cathepsin D	-0.909855	0.0320466	0.227224		Csgalnact2	chondroitin sulfate N-acetylgalactosaminyltransferase 2	0.743174	0.150076	0.99976		Tst	thiosulfate sulfurtransferase, mitochondrial	0.686937	0.0409369	0.290437
	Cldn4	claudin 4	-0.90983	0.0320599	0.227224		Chrdl2	chordin-like 2	0.518867	0.370331	0.99976		Akt1	thymoma viral proto-oncogene 1	0.691518	0.0390732	0.290437
	Atf1	activating transcription factor 1	0.909807	0.0320721	0.227224		Chm	choroidermia (RAB escort protein 1)	0.736134	0.156108	0.99976		Trappc8	trafficking protein particle complex 8	0.707571	0.0329787	0.290437
	Odr4	odr4 GPCR localization factor homolog	0.909738	0.0321086	0.227224		Chrac1	chromatin accessibility complex 1	0.620338	0.264242	0.99976		Tada2b	transcriptional adaptor 2B	0.684955	0.0417606	0.290437
	Shroom3	shroom family member 3	-0.909725	0.0321153	0.227224		Chtop	chromatin target of PRMT1	0.903346	0.035544	0.99976		Mdm2	transformed mouse 3T3 cell double minute 2	-0.685438	0.0415588	0.290437
	Trim35	tripartite motif-containing 35	-0.909722	0.0321171	0.227224		Cbx1	chromobox 1	0.270374	0.659991	0.99976		Tgfbi	transforming growth factor, beta induced	-0.683256	0.042475	0.290437
	Elovl1	elongation of very long chain fatty acids (FEN1/Elo2, SUR4/Elo3, yeast)-like 1	0.909698	0.0321298	0.227224		Cbx3	chromobox 3	-0.588781	0.296245	0.99976		Tm9sf4	transmembrane 9 superfamily member 4	-0.683964	0.0421762	0.290437
	Arid1b	AT rich interactive domain 1B (SWI-like)	0.909681	0.032139	0.227224		Cbx4	chromobox 4	-0.496088	0.395321	0.99976		Tmc4	transmembrane channel-like gene family 4	-0.689475	0.0398975	0.290437
	Nudt9	nudix (nucleoside diphosphate linked moiety X)-type motif 9	-0.909631	0.0321651	0.227224		Cbx5	chromobox 5	0.637818	0.246941	0.99976		Tmem30b	transmembrane protein 30B	0.701922	0.035047	0.290437
	Pdcl3	phosducin-like 3	-0.909569	0.032198	0.227224		Cbx7	chromobox 7	0.502868	0.387843	0.99976		Tmem60	transmembrane protein 60	-0.70113	0.0353436	0.290437
	Tcirg1	T cell, immune regulator 1, ATPase, H+ transporting, lysosomal V0 protein A3	-0.909528	0.0322196	0.227224		Cbx8	chromobox 8	-0.331995	0.58519	0.99976		Trio	triple functional domain (PTPRF interacting)	-0.686947	0.0409327	0.290437
	Rab3gap2	RAB3 GTPase activating protein subunit 2	0.909501	0.0322342	0.227224		Chd1	chromodomain helicase DNA binding protein 1	0.119144	0.848661	0.99976		Trmt6	tRNA methyltransferase 6	-0.689245	0.0399911	0.290437
	Igkv6-17	immunoglobulin kappa variable 6-17	-0.9095	0.0322344	0.227224		Chd1l	chromodomain helicase DNA binding protein 1-like	-0.567237	0.318628	0.99976		Tsr1	TSR1 20S rRNA accumulation	0.708623	0.0326025	0.290437
	Kri1	KRI1 homolog	0.909424	0.0322749	0.227224		Chd2	chromodomain helicase DNA binding protein 2	-0.311221	0.610234	0.99976		Ttll3	tubulin tyrosine ligase-like family, member 3	0.694594	0.0378532	0.290437
	Tmem231	transmembrane protein 231	-0.90933	0.0323246	0.227224		Chd3	chromodomain helicase DNA binding protein 3	0.495613	0.395847	0.99976		Tuba1b	tubulin, alpha 1B	-0.686021	0.0413161	0.290437
	Nufip1	nuclear FMR1 interacting protein 1	-0.909269	0.032357	0.227224		Chd4	chromodomain helicase DNA binding protein 4	0.0571249	0.927306	0.99976		Tubgcp5	tubulin, gamma complex associated protein 5	0.683463	0.0423876	0.290437
	Mettl6	methyltransferase like 6	-0.909205	0.0323907	0.227224		Chd6	chromodomain helicase DNA binding protein 6	-0.753361	0.141471	0.99976		Tpd52	tumor protein D52	0.686277	0.0412098	0.290437
	Slc38a6	solute carrier family 38, member 6	-0.909134	0.0324287	0.227224		Chd7	chromodomain helicase DNA binding protein 7	0.256704	0.676781	0.99976		Ube3a	ubiquitin protein ligase E3A	0.702097	0.0349819	0.290437
	Nans	N-acetylneuraminic acid synthase (sialic acid synthase)	0.909074	0.0324605	0.227224		Chd9	chromodomain helicase DNA binding protein 9	0.461274	0.434236	0.99976		Usp31	ubiquitin specific peptidase 31	0.695332	0.0375645	0.290437
	Rcan1	regulator of calcineurin 1	-0.909041	0.0324778	0.227224		Cdyl	chromodomain protein, Y chromosome-like	-0.835089	0.0783722	0.99976		Usp42	ubiquitin specific peptidase 42	0.693057	0.0384599	0.290437
	Dkk3	dickkopf WNT signaling pathway inhibitor 3	-0.908956	0.0325231	0.227224		Champ1	chromosome alignment maintaining phosphoprotein 1	0.484125	0.408599	0.99976		Usp5	ubiquitin specific peptidase 5 (isopeptidase T)	-0.691285	0.0391669	0.290437
	Hsd17b4	hydroxysteroid (17-beta) dehydrogenase 4	0.908922	0.0325411	0.227224		Cse1l	chromosome segregation 1-like (S. cerevisiae)	0.480754	0.412358	0.99976		Utp4	UTP4 small subunit processome component	0.708631	0.0325996	0.290437
	Zdhhc8	zinc finger, DHHC domain containing 8	-0.908913	0.0325455	0.227224		Cfap298	cilia and flagella associate protien 298	0.362475	0.548798	0.99976		Uaca	uveal autoantigen with coiled-coil domains and ankyrin repeats	-0.69103	0.0392692	0.290437
	Fbxo33	F-box protein 33	0.908909	0.0325479	0.227224		Cfap20	cilia and flagella associated protein 20	-0.415209	0.486949	0.99976		Vmp1	vacuole membrane protein 1	-0.704296	0.0341677	0.290437
	Sil1	endoplasmic reticulum chaperone SIL1 homolog (S. cerevisiae)	0.908909	0.0325481	0.227224		Cfap410	cilia and flagella associated protein 410	-0.586817	0.298267	0.99976		Vegfa	vascular endothelial growth factor A	0.691578	0.0390494	0.290437
	Zfp395	zinc finger protein 395	0.908826	0.0325917	0.227224		Cfap97	cilia and flagella associated protein 97	-0.710288	0.178833	0.99976		Vipr1	vasoactive intestinal peptide receptor 1	0.690764	0.0393762	0.290437
	Vmp1	vacuole membrane protein 1	-0.908807	0.0326019	0.227224		Crocc	ciliary rootlet coiled-coil, rootletin	-0.785052	0.115694	0.99976		Vav2	vav 2 oncogene	0.708903	0.0325029	0.290437
	Ndufaf2	NADH:ubiquinone oxidoreductase complex assembly factor 2	0.908735	0.0326405	0.227224		Cplane1	ciliogenesis and planar polarity effector 1	0.253807	0.680346	0.99976		Vezt	vezatin, adherens junctions transmembrane protein	-0.69674	0.0370171	0.290437
	Morrbid	myeloid RNA regulator of BCL2L11 induced cell death	-0.908651	0.0326851	0.227224		Cilk1	ciliogenesis associated kinase 1	-0.697746	0.190173	0.99976		Vipas39	VPS33B interacting protein, apical-basolateral polarity regulator, spe-39 homolog	-0.683177	0.0425084	0.290437
	Mex3a	mex3 RNA binding family member A	-0.908479	0.0327764	0.227224		Cgn	cingulin	0.746908	0.146904	0.99976		Ralb	v-ral simian leukemia viral oncogene B	-0.703211	0.0345678	0.290437
	Krt19	keratin 19	-0.908474	0.0327792	0.227224		Cgnl1	cingulin-like 1	-0.0465448	0.940759	0.99976		Vsig10	V-set and immunoglobulin domain containing 10	-0.697173	0.0368498	0.290437
	Pde12	phosphodiesterase 12	0.908432	0.0328015	0.227224		Clock	circadian locomotor output cycles kaput	0.838599	0.0759256	0.99976		Wbp11	WW domain binding protein 11	0.690793	0.0393646	0.290437
	Tnfrsf1b	tumor necrosis factor receptor superfamily, member 1b	-0.908243	0.032902	0.227224		Cs	citrate synthase	-0.17398	0.779604	0.99976		Xpc	xeroderma pigmentosum, complementation group C	-0.698312	0.036412	0.290437
	Eif2b5	eukaryotic translation initiation factor 2B, subunit 5 epsilon	0.908191	0.0329299	0.227224		Cmtm3	CKLF-like MARVEL transmembrane domain containing 3	-0.171346	0.782908	0.99976		Zbtb42	zinc finger and BTB domain containing 42	0.692589	0.0386455	0.290437
	Ubxn1	UBX domain protein 1	-0.908133	0.0329605	0.227224		Cmtm4	CKLF-like MARVEL transmembrane domain containing 4	-0.386401	0.520552	0.99976		Zbtb6	zinc finger and BTB domain containing 6	-0.688385	0.0403417	0.290437
	Uso1	USO1 vesicle docking factor	0.908121	0.0329669	0.227224		Cmtm6	CKLF-like MARVEL transmembrane domain containing 6	0.41361	0.488801	0.99976		Zbtb7a	zinc finger and BTB domain containing 7a	0.697929	0.0365589	0.290437
	Abcg1	ATP binding cassette subfamily G member 1	-0.908085	0.0329861	0.227224		Cmtm7	CKLF-like MARVEL transmembrane domain containing 7	-0.788775	0.112769	0.99976		Zfp397	zinc finger protein 397	0.685746	0.0414303	0.290437
	1600020E01Rik	RIKEN cDNA 1600020E01 gene	-0.908075	0.0329918	0.227224		Cmtm8	CKLF-like MARVEL transmembrane domain containing 8	0.0499606	0.936415	0.99976		Zfp523	zinc finger protein 523	-0.683253	0.0424762	0.290437
	Zmym6	zinc finger, MYM-type 6	-0.90807	0.0329942	0.227224		Clint1	clathrin interactor 1	0.26407	0.667725	0.99976		Zfp579	zinc finger protein 579	-0.68959	0.0398508	0.290437
	Fads1	fatty acid desaturase 1	0.908039	0.0330106	0.227224		Cltc	clathrin, heavy polypeptide (Hc)	0.0810663	0.896896	0.99976		Zfp592	zinc finger protein 592	0.697858	0.0365861	0.290437
	Mcm7	minichromosome maintenance complex component 7	-0.907948	0.0330593	0.227224		Clta	clathrin, light polypeptide (Lca)	-0.407833	0.495508	0.99976		Zfp787	zinc finger protein 787	-0.701409	0.0352391	0.290437
	Cd63	CD63 antigen	-0.907904	0.0330829	0.227224		Cltb	clathrin, light polypeptide (Lcb)	-0.20358	0.742595	0.99976		Zfp946	zinc finger protein 946	0.684785	0.0418314	0.290437
	Emp1	epithelial membrane protein 1	-0.907817	0.0331295	0.227224		Cldn12	claudin 12	0.592018	0.292918	0.99976		Zfand5	zinc finger, AN1-type domain 5	-0.693619	0.0382372	0.290437
	Socs5	suppressor of cytokine signaling 5	-0.907733	0.033174	0.227224		Cldn3	claudin 3	-0.475365	0.418384	0.99976		Zgpat	zinc finger, CCCH-type with G patch domain	-0.686303	0.0411992	0.290437
	Aldh18a1	aldehyde dehydrogenase 18 family, member A1	0.907658	0.0332142	0.227224		Cldn4	claudin 4	-0.609438	0.275186	0.99976		Zmynd8	zinc finger, MYND-type containing 8	0.68252	0.0427869	0.290437
	Emd	emerin	-0.907481	0.0333087	0.227224		Cldn5	claudin 5	-0.715562	0.174123	0.99976		Ikzf4	IKAROS family zinc finger 4	0.696429	0.0371374	0.290437
	Snrpb	small nuclear ribonucleoprotein B	-0.907478	0.0333106	0.227224		Cldn7	claudin 7	-0.58055	0.304746	0.99976		Pstpip2	proline-serine-threonine phosphatase-interacting protein 2	0.690434	0.039509	0.290437
	Mkx	mohawk homeobox	0.907438	0.0333321	0.227224		Cldn8	claudin 8	0.343668	0.571202	0.99976		Tmed2b	transmembrane p24 trafficking protein 2B	0.69922	0.0360655	0.290437
	Epha1	Eph receptor A1	-0.9074	0.0333521	0.227224		Cldnd1	claudin domain containing 1	0.533809	0.354155	0.99976		Steep1	STING1 ER exit protein 1	0.695811	0.0373776	0.290437
	Ap1s2	adaptor-related protein complex 1, sigma 2 subunit	-0.907387	0.0333594	0.227224		Cpsf1	cleavage and polyadenylation specific factor 1	0.686488	0.200519	0.99976		Chmp1b2	charged multivesicular body protein 1B2	0.688699	0.0402135	0.290437
	Pkp2	plakophilin 2	0.90738	0.0333629	0.227224		Cpsf2	cleavage and polyadenylation specific factor 2	-0.483751	0.409014	0.99976		Epb41l4a	erythrocyte membrane protein band 4.1 like 4a	-0.682157	0.0429412	0.29063
	Pla2g6	phospholipase A2, group VI	0.907365	0.0333711	0.227224		Cpsf4	cleavage and polyadenylation specific factor 4	-0.0275009	0.964989	0.99976		Eif4g1	eukaryotic translation initiation factor 4, gamma 1	0.681968	0.0430219	0.290773
	Cog8	component of oligomeric golgi complex 8	0.907343	0.0333828	0.227224		Cpsf4l	cleavage and polyadenylation specific factor 4-like	0.543976	0.343251	0.99976		Traf7	TNF receptor-associated factor 7	-0.681959	0.0430257	0.290773
	Smarca2	SWI/SNF related, matrix associated, actin dependent regulator of chromatin, subfamily a, member 2	0.907311	0.0333998	0.227224		Cpsf6	cleavage and polyadenylation specific factor 6	0.0830493	0.89438	0.99976		Akap1	A kinase (PRKA) anchor protein 1	0.681719	0.0431283	0.290776
	Neat1	nuclear paraspeckle assembly transcript 1 (non-protein coding)	-0.907184	0.033468	0.227224		Cpsf3	cleavage and polyadenylation specificity factor 3	0.455343	0.440948	0.99976		Atp9a	ATPase, class II, type 9A	-0.681685	0.0431427	0.290776
	Cd24a	CD24a antigen	0.907165	0.0334779	0.227224		Cstf2	cleavage stimulation factor, 3' pre-RNA subunit 2	0.350522	0.563017	0.99976		Cir1	corepressor interacting with RBPJ, 1	-0.681479	0.0432304	0.290776
	Tmem165	transmembrane protein 165	0.90715	0.0334859	0.227224		Cstf1	cleavage stimulation factor, 3' pre-RNA, subunit 1	-0.327188	0.590968	0.99976		Kdm1b	lysine (K)-specific demethylase 1B	0.681417	0.0432573	0.290776
	Fbxo9	f-box protein 9	0.907136	0.0334933	0.227224		Cstf3	cleavage stimulation factor, 3' pre-RNA, subunit 3	0.42393	0.47687	0.99976		Stag2	stromal antigen 2	0.681549	0.0432008	0.290776
	Zyg11b	zyg-ll family member B, cell cycle regulator	0.907065	0.0335318	0.227224		Clptm1	cleft lip and palate associated transmembrane protein 1	0.128025	0.83744	0.99976		Syt9	synaptotagmin IX	0.681363	0.0432801	0.290776
	Prrg2	proline-rich Gla (G-carboxyglutamic acid) polypeptide 2	0.907048	0.0335407	0.227224		Clasp1	CLIP associating protein 1	0.378495	0.529853	0.99976		Tex2	testis expressed gene 2	0.681634	0.0431644	0.290776
	Serping1	serine (or cysteine) peptidase inhibitor, clade G, member 1	-0.906954	0.0335912	0.227224		Clasp2	CLIP associating protein 2	0.398084	0.506868	0.99976		Abhd14a	abhydrolase domain containing 14A	0.681735	0.0431213	0.290776
	Skil	SKI-like	-0.906944	0.0335967	0.227224		Clasrp	CLK4-associating serine/arginine rich protein	-0.509449	0.380616	0.99976		Pelp1	proline, glutamic acid and leucine rich protein 1	-0.681063	0.0434086	0.291426
	Snapc5	small nuclear RNA activating complex, polypeptide 5	-0.90692	0.0336091	0.227224		Cln8	CLN8 transmembrane ER and ERGIC protein	-0.407441	0.495964	0.99976		Ctcf	CCCTC-binding factor	0.68091	0.0434745	0.291471
	Rasl11b	RAS-like, family 11, member B	0.906892	0.0336244	0.227224		Cipc	CLOCK interacting protein, circadian	0.416447	0.485515	0.99976		Zfp202	zinc finger protein 202	0.680899	0.043479	0.291471
	Rac3	Rac family small GTPase 3	-0.90687	0.033636	0.227224		Clp1	CLP1, cleavage and polyadenylation factor I subunit	-0.141226	0.820784	0.99976		Eml4	echinoderm microtubule associated protein like 4	0.680621	0.0435988	0.292061
	Ptcd2	pentatricopeptide repeat domain 2	0.906788	0.0336804	0.227224		Clpb	ClpB caseinolytic peptidase B	-0.390746	0.515454	0.99976		Ube2m	ubiquitin-conjugating enzyme E2M	-0.680433	0.0436794	0.292387
	Twsg1	twisted gastrulation BMP signaling modulator 1	0.906709	0.0337226	0.227224		Clptm1l	CLPTM1-like	0.138569	0.824135	0.99976		Clptm1l	CLPTM1-like	0.680273	0.0437483	0.292487
	Mlxip	MLX interacting protein	-0.906707	0.0337239	0.227224		Cluh	clustered mitochondria (cluA/CLU1) homolog	0.0729715	0.907172	0.99976		Taf1d	TATA-box binding protein associated factor, RNA polymerase I, D	0.680176	0.0437901	0.292487
	Mad2l1bp	MAD2L1 binding protein	0.906691	0.0337321	0.227224		Clu	clusterin	-0.0998299	0.873104	0.99976		Zfp341	zinc finger protein 341	0.680192	0.0437831	0.292487
	Fbxo21	F-box protein 21	-0.906677	0.0337399	0.227224		Cmip	c-Maf inducing protein	-0.132738	0.83149	0.99976		Brd1	bromodomain containing 1	0.679404	0.0441238	0.293073
	Ankrd13c	ankyrin repeat domain 13c	0.906652	0.0337534	0.227224		Cndp2	CNDP dipeptidase 2 (metallopeptidase M20 family)	-0.377646	0.530854	0.99976		Capn5	calpain 5	0.679489	0.0440871	0.293073
	Mphosph10	M-phase phosphoprotein 10 (U3 small nucleolar ribonucleoprotein)	0.906626	0.033767	0.227224		Cnksr3	Cnksr family member 3	0.858505	0.0625179	0.99976		Hmga1	high mobility group AT-hook 1	0.679485	0.0440887	0.293073
	Tcf20	transcription factor 20	-0.90657	0.0337973	0.227224		Carm1	coactivator-associated arginine methyltransferase 1	0.584703	0.300449	0.99976		Jmy	junction-mediating and regulatory protein	0.679231	0.0441989	0.293073
	Anxa4	annexin A4	-0.906568	0.0337984	0.227224		Cotl1	coactosin-like 1 (Dictyostelium)	-0.240491	0.696775	0.99976		Kdm4c	lysine (K)-specific demethylase 4C	0.679687	0.0440013	0.293073
	Cklf	chemokine-like factor	-0.906514	0.0338275	0.227224		F2r	coagulation factor II (thrombin) receptor	-0.365052	0.545742	0.99976		Ngef	neuronal guanine nucleotide exchange factor	0.679305	0.0441668	0.293073
	Kitl	kit ligand	-0.906461	0.0338557	0.227224		F3	coagulation factor III	-0.617253	0.267327	0.99976		Sertad1	SERTA domain containing 1	-0.679137	0.0442397	0.293073
	Mtmr9	myotubularin related protein 9	-0.90642	0.0338781	0.227224		F5	coagulation factor V	-0.130652	0.834123	0.99976		Slc45a4	solute carrier family 45, member 4	-0.679286	0.0441752	0.293073
	C3ar1	complement component 3a receptor 1	-0.906414	0.0338812	0.227224		Copa	coatomer protein complex subunit alpha	0.507211	0.38307	0.99976		Snx25	sorting nexin 25	0.679416	0.0441187	0.293073
	Rnf5	ring finger protein 5	0.906408	0.0338845	0.227224		Copb1	coatomer protein complex, subunit beta 1	-0.660836	0.224655	0.99976		Trp53i11	transformation related protein 53 inducible protein 11	-0.679087	0.0442616	0.293073
	Itpripl1	inositol 1,4,5-triphosphate receptor interacting protein-like 1	0.906265	0.0339612	0.227224		Copb2	coatomer protein complex, subunit beta 2 (beta prime)	0.0986821	0.874558	0.99976		Tagln2	transgelin 2	-0.679695	0.0439978	0.293073
	Sulf1	sulfatase 1	-0.90614	0.0340285	0.227224		Cope	coatomer protein complex, subunit epsilon	0.0438655	0.944167	0.99976		Zfp950	zinc finger protein 950	-0.679506	0.0440796	0.293073
	H2aj	H2J.A histone	0.906098	0.0340513	0.227224		Copg1	coatomer protein complex, subunit gamma 1	0.172387	0.781602	0.99976		Adamts15	a disintegrin-like and metallopeptidase (reprolysin type) with thrombospondin type 1 motif, 15	-0.678966	0.0443139	0.293208
	Notch2	notch 2	-0.906082	0.0340597	0.227224		Copg2	coatomer protein complex, subunit gamma 2	-0.878644	0.0498145	0.99976		Mrto4	mRNA turnover 4, ribosome maturation factor	-0.678428	0.0445479	0.294331
	Gm15848	predicted gene 15848	0.906048	0.0340782	0.227224		Copz1	coatomer protein complex, subunit zeta 1	-0.204468	0.741489	0.99976		Usp12	ubiquitin specific peptidase 12	0.678429	0.0445477	0.294331
	Zfp12	zinc finger protein 12	0.906002	0.0341029	0.227224		Copz2	coatomer protein complex, subunit zeta 2	-0.562159	0.323963	0.99976		Lrig3	leucine-rich repeats and immunoglobulin-like domains 3	0.678127	0.0446796	0.294363
	Htra3	HtrA serine peptidase 3	-0.905967	0.034122	0.227224		Cobll1	Cobl-like 1	0.36008	0.551641	0.99976		Loxl1	lysyl oxidase-like 1	-0.677847	0.044802	0.294363
	Parp4	poly (ADP-ribose) polymerase family, member 4	-0.905964	0.0341232	0.227224		Coasy	Coenzyme A synthase	-0.219759	0.722463	0.99976		Ppp2r5c	protein phosphatase 2, regulatory subunit B', gamma	-0.678005	0.0447327	0.294363
	Wdfy1	WD repeat and FYVE domain containing 1	-0.905959	0.0341258	0.227224		Coq10a	coenzyme Q10A	0.721015	0.169293	0.99976		Rbms3	RNA binding motif, single stranded interacting protein	-0.678246	0.0446275	0.294363
	Cdc42bpg	CDC42 binding protein kinase gamma (DMPK-like)	0.905934	0.0341398	0.227224		Coq10b	coenzyme Q10B	-0.49478	0.396768	0.99976		Selenoi	selenoprotein I	0.677829	0.0448097	0.294363
	Triobp	TRIO and F-actin binding protein	0.905899	0.0341586	0.227224		Coq2	coenzyme Q2 4-hydroxybenzoate polyprenyltransferase	-0.964675	0.00792772	0.99976		Srrm1	serine/arginine repetitive matrix 1	0.678114	0.0446854	0.294363
	Ptpn3	protein tyrosine phosphatase, non-receptor type 3	0.905889	0.034164	0.227224		Coq3	coenzyme Q3 methyltransferase	-0.628514	0.256111	0.99976		Vps16	VSP16 CORVET/HOPS core subunit	-0.67801	0.0447308	0.294363
	Rab25	RAB25, member RAS oncogene family	0.905878	0.0341697	0.227224		Coq4	coenzyme Q4	0.474603	0.419238	0.99976		Zswim4	zinc finger SWIM-type containing 4	-0.677855	0.0447984	0.294363
	Ddrgk1	DDRGK domain containing 1	0.905849	0.0341852	0.227224		Coq5	coenzyme Q5 methyltransferase	0.242794	0.69393	0.99976		Apc	APC, WNT signaling pathway regulator	0.67759	0.0449145	0.294508
	Nsmce2	NSE2/MMS21 homolog, SMC5-SMC6 complex SUMO ligase	-0.905588	0.0343262	0.227882		Coq6	coenzyme Q6 monooxygenase	0.459596	0.436133	0.99976		Apol7a	apolipoprotein L 7a	0.677307	0.0450388	0.294508
	Grik3	glutamate receptor, ionotropic, kainate 3	-0.905571	0.0343355	0.227882		Coq8a	coenzyme Q8A	0.288769	0.637503	0.99976		Ddx39b	DEAD box helicase 39b	-0.677265	0.0450568	0.294508
	Usp35	ubiquitin specific peptidase 35	0.905466	0.0343919	0.227882		Coq8b	coenzyme Q8B	-0.277063	0.651799	0.99976		Mxi1	MAX interactor 1, dimerization protein	-0.677432	0.0449838	0.294508
	Gm8116	predicted gene 8116	0.905444	0.0344042	0.227882		Coq9	coenzyme Q9	0.117863	0.85028	0.99976		Pxdc1	PX domain containing 1	-0.677332	0.0450278	0.294508
	Cast	calpastatin	-0.905438	0.034407	0.227882		Cfl2	cofilin 2, muscle	0.0271411	0.965447	0.99976		Stxbp1	syntaxin binding protein 1	-0.677518	0.0449459	0.294508
	Actg1	actin, gamma, cytoplasmic 1	-0.90538	0.0344384	0.227927		Cchcr1	coiled-coil alpha-helical rod protein 1	0.207574	0.737619	0.99976		Thoc6	THO complex 6	-0.677531	0.0449404	0.294508
	Tspan17	tetraspanin 17	-0.905333	0.0344639	0.227933		Cc2d1a	coiled-coil and C2 domain containing 1A	-0.137775	0.825137	0.99976		Zfp148	zinc finger protein 148	0.677192	0.0450891	0.294509
	Phtf2	putative homeodomain transcription factor 2	0.905142	0.0345672	0.228454		Cc2d1b	coiled-coil and C2 domain containing 1B	0.252444	0.682026	0.99976		Adig	adipogenin	0.676977	0.0451836	0.29453
	Pkig	protein kinase inhibitor, gamma	-0.904979	0.0346556	0.228852		Ccdc107	coiled-coil domain containing 107	0.0501431	0.936183	0.99976		Atxn7l3b	ataxin 7-like 3B	-0.67576	0.0457211	0.29453
	Abca2	ATP-binding cassette, sub-family A (ABC1), member 2	-0.90491	0.0346933	0.228852		Ccdc115	coiled-coil domain containing 115	-0.577601	0.307807	0.99976		Ctdp1	CTD (carboxy-terminal domain, RNA polymerase II, polypeptide A) phosphatase, subunit 1	0.676142	0.0455519	0.29453
	Bmp1	bone morphogenetic protein 1	-0.904895	0.0347015	0.228852		Ccdc117	coiled-coil domain containing 117	-0.514148	0.375476	0.99976		Cript	cysteine-rich PDZ-binding protein	-0.676556	0.0453693	0.29453
	Nrbp1	nuclear receptor binding protein 1	0.904809	0.0347478	0.228995		Ccdc12	coiled-coil domain containing 12	0.298371	0.625817	0.99976		Crip1	cysteine-rich protein 1 (intestinal)	-0.675673	0.0457599	0.29453
	Parg	poly (ADP-ribose) glycohydrolase	0.904709	0.0348022	0.229191		Ccdc120	coiled-coil domain containing 120	0.26296	0.669089	0.99976		Gabpa	GA repeat binding protein, alpha	0.676776	0.0452721	0.29453
	Lncpint	long non-protein coding RNA, Trp53 induced transcript	-0.904641	0.0348391	0.229271		Ccdc124	coiled-coil domain containing 124	-0.231993	0.707289	0.99976		Ippk	inositol 1,3,4,5,6-pentakisphosphate 2-kinase	0.676827	0.0452496	0.29453
	Zfand3	zinc finger, AN1-type domain 3	-0.904502	0.0349146	0.229575		Ccdc127	coiled-coil domain containing 127	-0.474406	0.419459	0.99976		Krt18	keratin 18	-0.676146	0.0455503	0.29453
	Ddi2	DNA-damage inducible protein 2	0.904407	0.034966	0.229575		Ccdc130	coiled-coil domain containing 130	-0.119354	0.848395	0.99976		Krtcap2	keratinocyte associated protein 2	0.675131	0.0460006	0.29453
	Trabd	TraB domain containing	0.90437	0.034986	0.229575		Ccdc134	coiled-coil domain containing 134	-0.32317	0.595806	0.99976		Kit	KIT proto-oncogene receptor tyrosine kinase	-0.675077	0.0460244	0.29453
	Atp2c1	ATPase, Ca++-sequestering	0.904356	0.0349935	0.229575		Ccdc137	coiled-coil domain containing 137	0.722595	0.1679	0.99976		Larp1b	La ribonucleoprotein domain family, member 1B	0.676499	0.0453943	0.29453
	Snx5	sorting nexin 5	-0.904313	0.0350173	0.229575		Ccdc149	coiled-coil domain containing 149	-0.0994004	0.873648	0.99976		Lama4	laminin, alpha 4	-0.67535	0.0459032	0.29453
	Clint1	clathrin interactor 1	0.904282	0.0350338	0.229575		Ccdc174	coiled-coil domain containing 174	0.476435	0.417186	0.99976		Mfsd14a	major facilitator superfamily domain containing 14A	0.676875	0.0452284	0.29453
	Btrc	beta-transducin repeat containing protein	-0.904172	0.0350935	0.229685		Ccdc186	coiled-coil domain containing 186	0.530298	0.357941	0.99976		Ndufb8	NADH:ubiquinone oxidoreductase subunit B8	0.676616	0.0453426	0.29453
	Prdx2	peroxiredoxin 2	-0.904134	0.0351144	0.229685		Ccdc25	coiled-coil domain containing 25	0.36329	0.547831	0.99976		Nras	neuroblastoma ras oncogene	-0.675267	0.0459399	0.29453
	Dclre1b	DNA cross-link repair 1B	0.904061	0.0351542	0.229685		Ccdc32	coiled-coil domain containing 32	-0.756343	0.138981	0.99976		Nop16	NOP16 nucleolar protein	0.675822	0.0456937	0.29453
	Eif3g	eukaryotic translation initiation factor 3, subunit G	0.904045	0.0351627	0.229685		Ccdc34	coiled-coil domain containing 34	-0.382779	0.524808	0.99976		Nsmce2	NSE2/MMS21 homolog, SMC5-SMC6 complex SUMO ligase	-0.675217	0.0459623	0.29453
	Svip	small VCP/p97-interacting protein	0.904024	0.0351743	0.229685		Ccdc43	coiled-coil domain containing 43	-0.499423	0.391639	0.99976		Prpf4b	pre-mRNA processing factor 4B	0.675278	0.0459352	0.29453
	Hdhd3	haloacid dehalogenase-like hydrolase domain containing 3	0.903895	0.0352442	0.22998		Ccdc47	coiled-coil domain containing 47	0.657191	0.228145	0.99976		1110065P20Rik	RIKEN cDNA 1110065P20 gene	0.675532	0.0458221	0.29453
	Hmgn1	high mobility group nucleosomal binding domain 1	-0.903832	0.0352785	0.230042		Ccdc50	coiled-coil domain containing 50	0.845484	0.0711973	0.99976		9530068E07Rik	RIKEN cDNA 9530068E07 gene	-0.675438	0.0458642	0.29453
	Mdm4	transformed mouse 3T3 cell double minute 4	-0.903778	0.0353084	0.230075		Ccdc57	coiled-coil domain containing 57	0.227475	0.712888	0.99976		Sardh	sarcosine dehydrogenase	0.67517	0.045983	0.29453
	Ints6	integrator complex subunit 6	0.903686	0.0353582	0.230238		Ccdc58	coiled-coil domain containing 58	0.191872	0.757209	0.99976		Sparc	secreted acidic cysteine rich glycoprotein	-0.675175	0.045981	0.29453
	Ptk2b	PTK2 protein tyrosine kinase 2 beta	-0.903627	0.0353904	0.230286		Ccdc59	coiled-coil domain containing 59	0.818564	0.0902052	0.99976		Slc35f5	solute carrier family 35, member F5	0.675725	0.0457366	0.29453
	Larp4	La ribonucleoprotein domain family, member 4	0.903405	0.0355115	0.230749		Ccdc6	coiled-coil domain containing 6	0.602262	0.282456	0.99976		Stab1	stabilin 1	-0.676261	0.0454992	0.29453
	Smarce1	SWI/SNF related, matrix associated, actin dependent regulator of chromatin, subfamily e, member 1	-0.903347	0.0355433	0.230749		Ccdc61	coiled-coil domain containing 61	0.368375	0.541806	0.99976		Serp1	stress-associated endoplasmic reticulum protein 1	0.675828	0.045691	0.29453
	Samm50	SAMM50 sorting and assembly machinery component	0.903293	0.0355726	0.230749		Ccdc71	coiled-coil domain containing 71	0.649418	0.235638	0.99976		Suclg2	succinate-Coenzyme A ligase, GDP-forming, beta subunit	0.676055	0.0455906	0.29453
	Mrrf	mitochondrial ribosome recycling factor	-0.903276	0.0355823	0.230749		Ccdc71l	coiled-coil domain containing 71 like	-0.600142	0.284613	0.99976		Tmem183a	transmembrane protein 183A	0.676739	0.0452885	0.29453
	2310022B05Rik	RIKEN cDNA 2310022B05 gene	-0.903166	0.0356422	0.230749		Ccdc74a	coiled-coil domain containing 74A	0.361845	0.549546	0.99976		Usp20	ubiquitin specific peptidase 20	-0.676721	0.0452963	0.29453
	Hs2st1	heparan sulfate 2-O-sulfotransferase 1	-0.903148	0.0356522	0.230749		Ccdc80	coiled-coil domain containing 80	-0.636033	0.248694	0.99976		Urod	uroporphyrinogen decarboxylase	0.676181	0.0455349	0.29453
	Cdk4	cyclin-dependent kinase 4	-0.903127	0.0356634	0.230749		Ccdc82	coiled-coil domain containing 82	-0.274198	0.655306	0.99976		Frmd4b	FERM domain containing 4B	0.674736	0.0461765	0.294677
	Mcrip1	MAPK regulated corepressor interacting protein 1	-0.903111	0.035672	0.230749		Ccdc84	coiled-coil domain containing 84	0.401475	0.502911	0.99976		Itga6	integrin alpha 6	-0.674924	0.0460929	0.294677
	Mmp3	matrix metallopeptidase 3	-0.903032	0.0357157	0.230749		Ccdc85b	coiled-coil domain containing 85B	-0.37658	0.53211	0.99976		Mlx	MAX-like protein X	0.674666	0.046208	0.294677
	Fmnl1	formin-like 1	-0.902914	0.0357803	0.230749		Ccdc85c	coiled-coil domain containing 85C	0.492158	0.399672	0.99976		Plekhb2	pleckstrin homology domain containing, family B (evectins) member 2	-0.674768	0.0461622	0.294677
	Ube2d1	ubiquitin-conjugating enzyme E2D 1	-0.902868	0.0358053	0.230749		Ccdc86	coiled-coil domain containing 86	0.74943	0.144774	0.99976		Sbf1	SET binding factor 1	0.674801	0.0461475	0.294677
	Lrrk1	leucine-rich repeat kinase 1	-0.902862	0.0358084	0.230749		Ccdc88b	coiled-coil domain containing 88B	-0.421524	0.479646	0.99976		Col4a5	collagen, type IV, alpha 5	-0.674478	0.0462919	0.295006
	Armt1	acidic residue methyltransferase 1	0.902817	0.0358329	0.230749		Ccdc88c	coiled-coil domain containing 88C	0.914819	0.029459	0.99976		Anxa5	annexin A5	-0.672022	0.0473977	0.295007
	Pbxip1	pre B cell leukemia transcription factor interacting protein 1	-0.902777	0.0358551	0.230749		Ccdc9	coiled-coil domain containing 9	-0.172782	0.781107	0.99976		Arid3a	AT rich interactive domain 3A (BRIGHT-like)	-0.673257	0.0468393	0.295007
	Ctdspl	CTD (carboxy-terminal domain, RNA polymerase II, polypeptide A) small phosphatase-like	-0.902768	0.0358598	0.230749		Ccdc90b	coiled-coil domain containing 90B	-0.105175	0.866334	0.99976		Atm	ataxia telangiectasia mutated	0.671976	0.0474187	0.295007
	Adamts9	a disintegrin-like and metallopeptidase (reprolysin type) with thrombospondin type 1 motif, 9	-0.902734	0.0358786	0.230749		Ccdc91	coiled-coil domain containing 91	0.135634	0.827836	0.99976		Atp13a3	ATPase type 13A3	0.672646	0.047115	0.295007
	Gnai2	guanine nucleotide binding protein (G protein), alpha inhibiting 2	-0.90268	0.0359083	0.230749		Ccdc93	coiled-coil domain containing 93	0.0887746	0.887117	0.99976		Atg4b	autophagy related 4B, cysteine peptidase	-0.672176	0.0473276	0.295007
	Ttyh3	tweety family member 3	0.902659	0.0359199	0.230749		Ccdc97	coiled-coil domain containing 97	0.484032	0.408702	0.99976		Bbs9	Bardet-Biedl syndrome 9 (human)	-0.674014	0.0464993	0.295007
	Vopp1	vesicular, overexpressed in cancer, prosurvival protein 1	0.90254	0.035985	0.230749		Ccser2	coiled-coil serine rich 2	0.453678	0.442836	0.99976		Pygb	brain glycogen phosphorylase	0.673128	0.0468978	0.295007
	Rrp12	ribosomal RNA processing 12 homolog	0.902501	0.0360061	0.230749		Chchd1	coiled-coil-helix-coiled-coil-helix domain containing 1	0.876288	0.0512535	0.99976		Bin1	bridging integrator 1	-0.672517	0.0471732	0.295007
	Slc30a1	solute carrier family 30 (zinc transporter), member 1	0.90235	0.0360892	0.230749		Chchd10	coiled-coil-helix-coiled-coil-helix domain containing 10	0.479402	0.413868	0.99976		Csn2	casein beta	0.673432	0.0467609	0.295007
	Gramd4	GRAM domain containing 4	-0.902253	0.0361423	0.230749		Chchd2-ps	coiled-coil-helix-coiled-coil-helix domain containing 2, pseudogene	-0.0186405	0.976268	0.99976		Casp3	caspase 3	0.673582	0.0466933	0.295007
	Man2b1	mannosidase 2, alpha B1	0.902176	0.0361847	0.230749		Chchd3	coiled-coil-helix-coiled-coil-helix domain containing 3	0.283627	0.643777	0.99976		Cmtm3	CKLF-like MARVEL transmembrane domain containing 3	-0.673035	0.0469397	0.295007
	Ttpal	tocopherol (alpha) transfer protein-like	-0.902176	0.0361847	0.230749		Chchd4	coiled-coil-helix-coiled-coil-helix domain containing 4	-0.63747	0.247283	0.99976		Ccnd2	cyclin D2	-0.672801	0.047045	0.295007
	Isca2	iron-sulfur cluster assembly 2	0.902138	0.0362055	0.230749		Chchd5	coiled-coil-helix-coiled-coil-helix domain containing 5	0.0478134	0.939145	0.99976		Ctns	cystinosis, nephropathic	-0.672053	0.0473834	0.295007
	Ticam1	toll-like receptor adaptor molecule 1	0.902119	0.036216	0.230749		Chchd7	coiled-coil-helix-coiled-coil-helix domain containing 7	0.155935	0.802264	0.99976		Cycs	cytochrome c, somatic	0.673044	0.0469354	0.295007
	Pkp3	plakophilin 3	-0.902106	0.0362234	0.230749		Cirbp	cold inducible RNA binding protein	-0.0689038	0.912338	0.99976		Dyrk1b	dual-specificity tyrosine-(Y)-phosphorylation regulated kinase 1b	-0.672973	0.0469674	0.295007
	Mical2	microtubule associated monooxygenase, calponin and LIM domain containing 2	0.90206	0.0362485	0.230749		Csde1	cold shock domain containing E1, RNA binding	-0.132641	0.831613	0.99976		Fblim1	filamin binding LIM protein 1	-0.672783	0.047053	0.295007
	Dnajc21	DnaJ heat shock protein family (Hsp40) member C21	0.902056	0.0362508	0.230749		Colgalt1	collagen beta(1-O)galactosyltransferase 1	-0.335571	0.580898	0.99976		Fkbp4	FK506 binding protein 4	0.673885	0.0465573	0.295007
	Arhgap42	Rho GTPase activating protein 42	-0.902046	0.0362562	0.230749		Col1a1	collagen, type I, alpha 1	0.0590147	0.924904	0.99976		Limk2	LIM motif-containing protein kinase 2	-0.672019	0.0473991	0.295007
	Smim22	small integral membrane protein 22	0.902028	0.0362657	0.230749		Col1a2	collagen, type I, alpha 2	0.160446	0.796594	0.99976		Lhfpl2	lipoma HMGIC fusion partner-like 2	-0.673088	0.0469155	0.295007
	Mgat3	mannoside acetylglucosaminyltransferase 3	-0.902011	0.0362751	0.230749		Col3a1	collagen, type III, alpha 1	0.0902405	0.885258	0.99976		Lncpint	long non-protein coding RNA, Trp53 induced transcript	-0.672451	0.0472031	0.295007
	Ado	2-aminoethanethiol (cysteamine) dioxygenase	0.901976	0.0362947	0.230749		Col4a1	collagen, type IV, alpha 1	-0.422031	0.47906	0.99976		Lpcat1	lysophosphatidylcholine acyltransferase 1	-0.672094	0.047365	0.295007
	Tbc1d13	TBC1 domain family, member 13	0.901953	0.0363071	0.230749		Col4a2	collagen, type IV, alpha 2	-0.50093	0.389977	0.99976		Ms4a6d	membrane-spanning 4-domains, subfamily A, member 6D	-0.672328	0.047259	0.295007
	Xpo5	exportin 5	0.901891	0.0363411	0.230774		Col4a5	collagen, type IV, alpha 5	-0.286788	0.639919	0.99976		Mri1	methylthioribose-1-phosphate isomerase 1	0.673175	0.0468763	0.295007
	Pik3c2b	phosphatidylinositol-4-phosphate 3-kinase catalytic subunit type 2 beta	0.901856	0.0363607	0.230774		Col4a6	collagen, type IV, alpha 6	-0.086047	0.890577	0.99976		Mpc1	mitochondrial pyruvate carrier 1	0.674257	0.0463905	0.295007
	Kat2b	K(lysine) acetyltransferase 2B	0.901728	0.0364308	0.230884		Col9a1	collagen, type IX, alpha 1	-0.778187	0.121146	0.99976		Rac2	Rac family small GTPase 2	-0.673278	0.0468299	0.295007
	Cnot2	CCR4-NOT transcription complex, subunit 2	0.901689	0.0364526	0.230884		Col9a3	collagen, type IX, alpha 3	-0.313303	0.607716	0.99976		Rreb1	ras responsive element binding protein 1	0.673005	0.0469528	0.295007
	Scnn1a	sodium channel, nonvoltage-gated 1 alpha	-0.901687	0.0364538	0.230884		Col5a2	collagen, type V, alpha 2	0.210108	0.734464	0.99976		Rbp1	retinol binding protein 1, cellular	-0.673458	0.0467488	0.295007
	Magi1	membrane associated guanylate kinase, WW and PDZ domain containing 1	-0.901643	0.0364776	0.230884		Col5a3	collagen, type V, alpha 3	-0.112269	0.857356	0.99976		Trf	transferrin	0.673547	0.0467091	0.295007
	Ss18l2	SS18, nBAF chromatin remodeling complex subunit like 2	0.901437	0.0365913	0.231263		Col6a1	collagen, type VI, alpha 1	-0.107856	0.862941	0.99976		Tmem170b	transmembrane protein 170B	0.672531	0.047167	0.295007
	Clu	clusterin	-0.9014	0.0366114	0.231263		Col6a2	collagen, type VI, alpha 2	-0.236953	0.701149	0.99976		Tbcel	tubulin folding cofactor E-like	-0.673736	0.0466239	0.295007
	Nfatc3	nuclear factor of activated T cells, cytoplasmic, calcineurin dependent 3	0.901388	0.0366185	0.231263		Col6a3	collagen, type VI, alpha 3	0.0574932	0.926838	0.99976		Tbcd	tubulin-specific chaperone d	-0.672232	0.0473026	0.295007
	Mfap3	microfibrillar-associated protein 3	-0.901354	0.0366372	0.231263		Col7a1	collagen, type VII, alpha 1	-0.259215	0.673692	0.99976		Twnk	twinkle mtDNA helicase	0.672394	0.047229	0.295007
	Dmap1	DNA methyltransferase 1-associated protein 1	-0.901229	0.0367059	0.231324		Col14a1	collagen, type XIV, alpha 1	0.297971	0.626303	0.99976		Ywhae	tyrosine 3-monooxygenase/tryptophan 5-monooxygenase activation protein, epsilon polypeptide	-0.674078	0.0464708	0.295007
	Cryab	crystallin, alpha B	-0.901204	0.0367197	0.231324		Col15a1	collagen, type XV, alpha 1	0.126713	0.839096	0.99976		Zfp512	zinc finger protein 512	-0.673246	0.0468446	0.295007
	Kctd20	potassium channel tetramerisation domain containing 20	-0.901169	0.036739	0.231324		Col16a1	collagen, type XVI, alpha 1	-0.125327	0.840848	0.99976		Zfas1	zinc finger, NFX1-type containing 1, antisense RNA 1	-0.672967	0.04697	0.295007
	Dnal4	dynein, axonemal, light chain 4	-0.901149	0.03675	0.231324		Col17a1	collagen, type XVII, alpha 1	0.489719	0.402378	0.99976		Anxa2	annexin A2	-0.671689	0.0475486	0.295614
	Tapbp	TAP binding protein	-0.9011	0.0367772	0.231324		Csf1	colony stimulating factor 1 (macrophage)	0.241805	0.695151	0.99976		Aaas	achalasia, adrenocortical insufficiency, alacrimia	-0.671463	0.0476519	0.295964
	Fig4	FIG4 phosphoinositide 5-phosphatase	0.901043	0.0368087	0.231324		Csf1r	colony stimulating factor 1 receptor	-0.21991	0.722276	0.99976		Faim	Fas apoptotic inhibitory molecule	-0.671424	0.0476695	0.295964
	Naa16	N(alpha)-acetyltransferase 16, NatA auxiliary subunit	0.90102	0.0368214	0.231324		Csf2ra	colony stimulating factor 2 receptor, alpha, low-affinity (granulocyte-macrophage)	-0.120258	0.847253	0.99976		Arf1	ADP-ribosylation factor 1	0.671292	0.0477297	0.296138
	Arid5b	AT rich interactive domain 5B (MRF1-like)	-0.900929	0.0368718	0.231484		Csf2rb2	colony stimulating factor 2 receptor, beta 2, low-affinity (granulocyte-macrophage)	-0.405077	0.498714	0.99976		Acbd3	acyl-Coenzyme A binding domain containing 3	0.670813	0.0479481	0.296257
	Nploc4	NPL4 homolog, ubiquitin recognition factor	0.900825	0.0369293	0.231597		Csf2rb	colony stimulating factor 2 receptor, beta, low-affinity (granulocyte-macrophage)	0.172801	0.781082	0.99976		Bik	BCL2-interacting killer	-0.670629	0.0480322	0.296257
	Agt	angiotensinogen (serpin peptidase inhibitor, clade A, member 8)	0.900723	0.0369853	0.231597		Crnde	colorectal neoplasia differentially expressed (non-protein coding)	-0.556338	0.330107	0.99976		Cops2	COP9 signalosome subunit 2	0.670785	0.0479611	0.296257
	Syne4	spectrin repeat containing, nuclear envelope family member 4	0.900716	0.0369896	0.231597		Commd10	COMM domain containing 10	0.963791	0.00822586	0.99976		Dedd2	death effector domain-containing DNA binding protein 2	-0.670612	0.0480399	0.296257
	Gab1	growth factor receptor bound protein 2-associated protein 1	-0.900671	0.0370145	0.231597		Commd2	COMM domain containing 2	-0.624899	0.259698	0.99976		Flvcr2	feline leukemia virus subgroup C cellular receptor 2	0.670993	0.0478657	0.296257
	Stk11ip	serine/threonine kinase 11 interacting protein	-0.90067	0.0370147	0.231597		Commd3	COMM domain containing 3	-0.324695	0.593969	0.99976		Get1	guided entry of tail-anchored proteins factor 1	0.670824	0.047943	0.296257
	Nsun5	NOL1/NOP2/Sun domain family, member 5	0.900583	0.0370632	0.231745		Commd4	COMM domain containing 4	-0.366579	0.543932	0.99976		Optn	optineurin	-0.670868	0.047923	0.296257
	Slc25a29	solute carrier family 25 (mitochondrial carrier, palmitoylcarnitine transporter), member 29	0.900501	0.0371085	0.231872		Commd6	COMM domain containing 6	-0.159581	0.797681	0.99976		Resf1	retroelement silencing factor 1	-0.670888	0.047914	0.296257
	Diaph1	diaphanous related formin 1	-0.900184	0.0372838	0.23281		Commd7	COMM domain containing 7	-0.485203	0.407398	0.99976		Sik1	salt inducible kinase 1	-0.670715	0.0479929	0.296257
	Nek6	NIMA (never in mitosis gene a)-related expressed kinase 6	-0.90011	0.0373248	0.23281		Commd8	COMM domain containing 8	0.301939	0.621483	0.99976		Herc2	HECT and RLD domain containing E3 ubiquitin protein ligase 2	0.670458	0.0481106	0.296294
	Bag2	BCL2-associated athanogene 2	0.900045	0.0373609	0.23281		Commd9	COMM domain containing 9	-0.887978	0.0442437	0.99976		Tbc1d9b	TBC1 domain family, member 9B	0.670475	0.0481026	0.296294
	Kdm5a	lysine (K)-specific demethylase 5A	-0.900007	0.037382	0.23281		Cr1l	complement component (3b/4b) receptor 1-like	-0.347448	0.566685	0.99976		Wdr3	WD repeat domain 3	0.670359	0.0481559	0.296374
	Sema6d	sema domain, transmembrane domain (TM), and cytoplasmic domain, (semaphorin) 6D	-0.900004	0.0373841	0.23281		C1qbp	complement component 1, q subcomponent binding protein	-0.456339	0.439819	0.99976		Btn1a1	butyrophilin, subfamily 1, member A1	0.670213	0.0482229	0.296587
	Rab12	RAB12, member RAS oncogene family	-0.899904	0.0374391	0.232843		C1qa	complement component 1, q subcomponent, alpha polypeptide	-0.043868	0.944163	0.99976		Abcf2	ATP-binding cassette, sub-family F (GCN20), member 2	0.669952	0.0483429	0.296734
	A330023F24Rik	RIKEN cDNA A330023F24 gene	-0.899904	0.0374396	0.232843		C1qb	complement component 1, q subcomponent, beta polypeptide	0.366355	0.544198	0.99976		Cep68	centrosomal protein 68	0.669115	0.0487283	0.296734
	Apoo	apolipoprotein O	0.899858	0.0374651	0.232845		C1qc	complement component 1, q subcomponent, C chain	-0.145006	0.816022	0.99976		Col4a2	collagen, type IV, alpha 2	-0.669136	0.0487185	0.296734
	Bnip1	BCL2/adenovirus E1B interacting protein 1	-0.899811	0.0374909	0.23285		C1ra	complement component 1, r subcomponent A	-0.626648	0.257961	0.99976		Cops6	COP9 signalosome subunit 6	0.669138	0.0487174	0.296734
	Hsd17b10	hydroxysteroid (17-beta) dehydrogenase 10	0.899661	0.0375744	0.233213		C1rl	complement component 1, r subcomponent-like	0.457342	0.438683	0.99976		Eftud2	elongation factor Tu GTP binding domain containing 2	-0.669842	0.0483935	0.296734
	Ncor2	nuclear receptor co-repressor 2	-0.899589	0.0376146	0.233219		C3	complement component 3	-0.108699	0.861873	0.99976		Mrps24	mitochondrial ribosomal protein S24	0.669144	0.048715	0.296734
	Flywch1	FLYWCH-type zinc finger 1	-0.899545	0.0376388	0.233219		C4b	complement component 4B (Chido blood group)	-0.448598	0.448609	0.99976		Ndufs7	NADH:ubiquinone oxidoreductase core subunit S7	0.669052	0.0487572	0.296734
	Arhgap9	Rho GTPase activating protein 9	0.899523	0.0376508	0.233219		Cfd	complement factor D (adipsin)	0.472093	0.422053	0.99976		Nrp2	neuropilin 2	-0.669795	0.0484149	0.296734
	Zfp219	zinc finger protein 219	-0.899301	0.0377744	0.233624		Cfp	complement factor properdin	-0.0655391	0.916613	0.99976		Ptger4	prostaglandin E receptor 4 (subtype EP4)	-0.669432	0.0485821	0.296734
	Ints10	integrator complex subunit 10	0.899276	0.0377885	0.233624		Cog1	component of oligomeric golgi complex 1	0.213952	0.729681	0.99976		Pcmtd1	protein-L-isoaspartate (D-aspartate) O-methyltransferase domain containing 1	0.670023	0.0483102	0.296734
	Arrdc4	arrestin domain containing 4	-0.899201	0.0378302	0.233624		Cog2	component of oligomeric golgi complex 2	-0.0187722	0.9761	0.99976		Arhgef12	Rho guanine nucleotide exchange factor (GEF) 12	-0.66993	0.0483526	0.296734
	Vps41	VPS41 HOPS complex subunit	-0.899186	0.0378389	0.233624		Cog3	component of oligomeric golgi complex 3	0.620836	0.263744	0.99976		Shank3	SH3 and multiple ankyrin repeat domains 3	-0.66928	0.0486521	0.296734
	Nudc-ps1	nuclear distribution gene C homolog (Aspergillus), pseudogene 1	-0.899128	0.0378708	0.233624		Cog4	component of oligomeric golgi complex 4	0.0282532	0.964032	0.99976		Sfxn2	sideroflexin 2	0.669036	0.0487649	0.296734
	Tatdn2	TatD DNase domain containing 2	0.899111	0.0378803	0.233624		Cog5	component of oligomeric golgi complex 5	0.588709	0.296319	0.99976		Srxn1	sulfiredoxin 1 homolog (S. cerevisiae)	-0.669468	0.0485656	0.296734
	Slc9a3r1	solute carrier family 9 (sodium/hydrogen exchanger), member 3 regulator 1	0.89909	0.0378924	0.233624		Cog6	component of oligomeric golgi complex 6	0.135561	0.827929	0.99976		Tsc22d1	TSC22 domain family, member 1	-0.669451	0.0485734	0.296734
	2310009B15Rik	RIKEN cDNA 2310009B15 gene	0.899018	0.0379325	0.233716		Cog7	component of oligomeric golgi complex 7	0.0465469	0.940756	0.99976		H2bc21	H2B clustered histone 21	0.669053	0.0487571	0.296734
	Zmynd19	zinc finger, MYND domain containing 19	0.89893	0.0379815	0.233862		Cog8	component of oligomeric golgi complex 8	0.363501	0.547581	0.99976		Ltbp1	latent transforming growth factor beta binding protein 1	-0.66887	0.0488415	0.297003
	Gsr	glutathione reductase	-0.898862	0.0380192	0.233876		Cnksr1	connector enhancer of kinase suppressor of Ras 1	0.70711	0.181687	0.99976		Tecpr2	tectonin beta-propeller repeat containing 2	0.668765	0.0488898	0.2971
	Sf3b6	splicing factor 3B, subunit 6	-0.89879	0.0380597	0.233876		Chuk	conserved helix-loop-helix ubiquitous kinase	0.126936	0.838815	0.99976		Mtus1	mitochondrial tumor suppressor 1	0.668365	0.0490754	0.297242
	Slc25a4	solute carrier family 25 (mitochondrial carrier, adenine nucleotide translocator), member 4	-0.89876	0.0380765	0.233876		Cnst	consortin, connexin sorting protein	0.766163	0.130873	0.99976		Pxdn	peroxidasin	-0.668396	0.0490608	0.297242
	Sec63	SEC63-like (S. cerevisiae)	0.898693	0.0381139	0.233876		Cntnap2	contactin associated protein-like 2	0.248572	0.686798	0.99976		Pigg	phosphatidylinositol glycan anchor biosynthesis, class G	0.668429	0.0490456	0.297242
	Ret	ret proto-oncogene	0.898629	0.0381497	0.233876		Coprs	coordinator of PRMT5, differentiation stimulator	0.468955	0.425579	0.99976		Rps6kb1	ribosomal protein S6 kinase, polypeptide 1	0.668424	0.049048	0.297242
	Erbb4	erb-b2 receptor tyrosine kinase 4	0.898614	0.0381578	0.233876		Cop1	COP1, E3 ubiquitin ligase	0.217288	0.725533	0.99976		Snx14	sorting nexin 14	0.66839	0.0490637	0.297242
	Slc22a23	solute carrier family 22, member 23	0.898556	0.03819	0.233876		Cops2	COP9 signalosome subunit 2	0.575546	0.309945	0.99976		Acap2	ArfGAP with coiled-coil, ankyrin repeat and PH domains 2	0.667552	0.0494534	0.298676
	Tlr6	toll-like receptor 6	0.898523	0.0382086	0.233876		Cops3	COP9 signalosome subunit 3	-0.345305	0.569245	0.99976		Klf15	Kruppel-like factor 15	0.667505	0.0494752	0.298676
	Ppm1g	protein phosphatase 1G (formerly 2C), magnesium-dependent, gamma isoform	0.898404	0.038275	0.233876		Cops4	COP9 signalosome subunit 4	0.499542	0.391508	0.99976		Rab11fip1	RAB11 family interacting protein 1 (class I)	0.667547	0.0494557	0.298676
	Rab31	RAB31, member RAS oncogene family	-0.898404	0.0382754	0.233876		Cops5	COP9 signalosome subunit 5	0.0643929	0.918069	0.99976		Sh3glb1	SH3-domain GRB2-like B1 (endophilin)	0.667719	0.0493754	0.298676
	Tubgcp3	tubulin, gamma complex associated protein 3	-0.898226	0.0383749	0.233876		Cops6	COP9 signalosome subunit 6	0.49813	0.393066	0.99976		Tcta	T cell leukemia translocation altered gene	-0.667578	0.0494412	0.298676
	Fam172a	family with sequence similarity 172, member A	-0.898204	0.0383869	0.233876		Cops7a	COP9 signalosome subunit 7A	-0.674579	0.211629	0.99976		Esd	esterase D/formylglutathione hydrolase	-0.666918	0.0497494	0.298953
	Bag1	BCL2-associated athanogene 1	0.898186	0.0383969	0.233876		Cops7b	COP9 signalosome subunit 7B	0.479825	0.413396	0.99976		Exosc9	exosome component 9	0.666982	0.0497197	0.298953
	Gpr108	G protein-coupled receptor 108	0.898144	0.0384207	0.233876		Cops8	COP9 signalosome subunit 8	-0.253509	0.680714	0.99976		Fhl2	four and a half LIM domains 2	-0.667035	0.0496947	0.298953
	Ptms	parathymosin	-0.89814	0.0384228	0.233876		Cops9	COP9 signalosome subunit 9	-0.737618	0.15483	0.99976		Gatd1	glutamine amidotransferase like class 1 domain containing 1	-0.666997	0.0497124	0.298953
	Idh1	isocitrate dehydrogenase 1 (NADP+), soluble	-0.898132	0.0384276	0.233876		Cpne3	copine III	0.8465	0.0705072	0.99976		Ppp2r1a	protein phosphatase 2, regulatory subunit A, alpha	-0.667129	0.0496509	0.298953
	Cd151	CD151 antigen	-0.898099	0.0384459	0.233876		Cpne8	copine VIII	0.0950735	0.879131	0.99976		S100a1	S100 calcium binding protein A1	-0.667089	0.0496697	0.298953
	St6galnac1	ST6 (alpha-N-acetyl-neuraminyl-2,3-beta-galactosyl-1,3)-N-acetylgalactosaminide alpha-2,6-sialyltransferase 1	0.898087	0.0384525	0.233876		Ccs	copper chaperone for superoxide dismutase	0.483789	0.408972	0.99976		Zbtb5	zinc finger and BTB domain containing 5	-0.666982	0.0497195	0.298953
	Rbm47	RNA binding motif protein 47	0.898069	0.0384626	0.233876		Cpox	coproporphyrinogen oxidase	0.379478	0.528694	0.99976		Srebf2	sterol regulatory element binding factor 2	0.666755	0.0498257	0.299215
	Yap1	yes-associated protein 1	0.897983	0.0385105	0.234014		Cobl	cordon-bleu WH2 repeat	0.164195	0.791884	0.99976		Kmt2c	lysine (K)-specific methyltransferase 2C	0.666474	0.0499574	0.299222
	Gfer	growth factor, augmenter of liver regeneration	0.897858	0.0385809	0.234285		C1galt1	core 1 synthase, glycoprotein-N-acetylgalactosamine 3-beta-galactosyltransferase, 1	-0.00696625	0.99113	0.99976		Nck2	non-catalytic region of tyrosine kinase adaptor protein 2	-0.666607	0.049895	0.299222
	Fam199x	family with sequence similarity 199, X-linked	0.897746	0.0386434	0.234285		Cbfb	core binding factor beta	0.195835	0.752258	0.99976		Pld3	phospholipase D family, member 3	-0.666589	0.0499038	0.299222
	Zc3hav1	zinc finger CCCH type, antiviral 1	-0.897715	0.0386608	0.234285		Cir1	corepressor interacting with RBPJ, 1	-0.572939	0.312663	0.99976		Zbtb2	zinc finger and BTB domain containing 2	0.666518	0.0499372	0.299222
	Rbbp9	retinoblastoma binding protein 9, serine hydrolase	-0.897691	0.0386745	0.234285		Cnih4	cornichon family AMPA receptor auxiliary protein 4	-0.651078	0.234032	0.99976		Cd209f	CD209f antigen	-0.666188	0.0500919	0.299441
	Nat8f2	N-acetyltransferase 8 (GCN5-related) family member 2	-0.897679	0.0386813	0.234285		Coro7	coronin 7	-0.600957	0.283783	0.99976		Dclre1b	DNA cross-link repair 1B	0.666232	0.050071	0.299441
	Ddx49	DEAD box helicase 49	0.897616	0.0387166	0.23434		Coro1a	coronin, actin binding protein 1A	0.235214	0.703302	0.99976		Gne	glucosamine (UDP-N-acetyl)-2-epimerase/N-acetylmannosamine kinase	0.666299	0.0500397	0.299441
	Ing1	inhibitor of growth family, member 1	0.897496	0.0387837	0.23434		Coro1b	coronin, actin binding protein 1B	0.0799706	0.898287	0.99976		Clcn6	chloride channel, voltage-sensitive 6	-0.666044	0.0501595	0.299454
	Clca3a2	chloride channel accessory 3A2	-0.897483	0.0387914	0.23434		Coro1c	coronin, actin binding protein 1C	-0.440603	0.457727	0.99976		Sltm	SAFB-like, transcription modulator	-0.666098	0.0501342	0.299454
	Pkd2	polycystin 2, transient receptor potential cation channel	-0.897439	0.0388161	0.23434		Coro2a	coronin, actin binding protein 2A	0.236991	0.701103	0.99976		Bax	BCL2-associated X protein	-0.665939	0.0502089	0.299503
	Mmp14	matrix metallopeptidase 14 (membrane-inserted)	-0.897351	0.0388652	0.23434		Coro2b	coronin, actin binding protein, 2B	-0.226866	0.713642	0.99976		Fig4	FIG4 phosphoinositide 5-phosphatase	0.665648	0.0503462	0.299503
	Slc25a28	solute carrier family 25, member 28	-0.897217	0.0389409	0.23434		Cttn	cortactin	-0.175019	0.778301	0.99976		Prkab1	protein kinase, AMP-activated, beta 1 non-catalytic subunit	0.665698	0.0503225	0.299503
	Terf2	telomeric repeat binding factor 2	0.897183	0.0389598	0.23434		Cmc2	COX assembly mitochondrial protein 2	-0.466998	0.427781	0.99976		Suox	sulfite oxidase	0.665698	0.0503223	0.299503
	Usf2	upstream transcription factor 2	0.897113	0.0389991	0.23434		Cxadr	coxsackie virus and adenovirus receptor	0.600762	0.283981	0.99976		Tm4sf1	transmembrane 4 superfamily member 1	-0.66561	0.0503639	0.299503
	Pank3	pantothenate kinase 3	0.897085	0.0390152	0.23434		Cramp1	cramped chromatin regulator 1	-0.208934	0.735926	0.99976		Zfp629	zinc finger protein 629	-0.665724	0.0503101	0.299503
	Sos1	SOS Ras/Rac guanine nucleotide exchange factor 1	0.897038	0.0390415	0.23434		Cfdp1	craniofacial development protein 1	0.101623	0.870833	0.99976		Arpc2	actin related protein 2/3 complex, subunit 2	-0.664991	0.0506565	0.30016
	Faap20	Fanconi anemia core complex associated protein 20	-0.897037	0.039042	0.23434		Ckb	creatine kinase, brain	-0.184117	0.766906	0.99976		Alg8	asparagine-linked glycosylation 8 (alpha-1,3-glucosyltransferase)	0.665073	0.0506176	0.30016
	Mavs	mitochondrial antiviral signaling protein	0.897035	0.0390434	0.23434		Ckmt1	creatine kinase, mitochondrial 1, ubiquitous	-0.717981	0.171976	0.99976		Pphln1	periphilin 1	0.665106	0.0506022	0.30016
	Abcd3	ATP-binding cassette, sub-family D (ALD), member 3	0.896978	0.0390754	0.23434		Crebbp	CREB binding protein	-0.438406	0.46024	0.99976		Rasl12	RAS-like, family 12	0.665045	0.0506308	0.30016
	Mindy2	MINDY lysine 48 deubiquitinase 2	0.896914	0.0391111	0.23434		Crtc1	CREB regulated transcription coactivator 1	-0.129714	0.835307	0.99976		Rps6ka1	ribosomal protein S6 kinase polypeptide 1	0.664961	0.0506708	0.30016
	Btbd1	BTB (POZ) domain containing 1	-0.896826	0.0391607	0.23434		Crtc2	CREB regulated transcription coactivator 2	0.248816	0.686498	0.99976		Slc39a3	solute carrier family 39 (zinc transporter), member 3	-0.665254	0.0505319	0.30016
	Cpsf4	cleavage and polyadenylation specific factor 4	-0.896764	0.039196	0.23434		Crtc3	CREB regulated transcription coactivator 3	0.948356	0.013979	0.99976		Aldh2	aldehyde dehydrogenase 2, mitochondrial	0.664758	0.0507667	0.300284
	S100a11	S100 calcium binding protein A11	-0.896763	0.0391961	0.23434		Crebzf	CREB/ATF bZIP transcription factor	0.885315	0.0458116	0.99976		Atl2	atlastin GTPase 2	0.664384	0.0509442	0.300284
	Ntn4	netrin 4	-0.896746	0.0392061	0.23434		Crebrf	CREB3 regulatory factor	0.350176	0.56343	0.99976		Cacul1	CDK2 associated, cullin domain 1	0.664775	0.0507589	0.300284
	Akap13	A kinase (PRKA) anchor protein 13	-0.896738	0.0392102	0.23434		Crnkl1	crooked neck pre-mRNA splicing factor 1	-0.85486	0.0649119	0.99976		Cdk5rap2	CDK5 regulatory subunit associated protein 2	-0.664496	0.0508914	0.300284
	Sec61b	Sec61 beta subunit	0.896734	0.0392129	0.23434		Crb3	crumbs family member 3	-0.384066	0.523295	0.99976		Pcif1	phosphorylated CTD interacting factor 1	0.664384	0.0509443	0.300284
	Rab3il1	RAB3A interacting protein (rabin3)-like 1	-0.896719	0.0392208	0.23434		Cry1	cryptochrome 1 (photolyase-like)	0.0444337	0.943444	0.99976		Pbxip1	pre B cell leukemia transcription factor interacting protein 1	-0.664364	0.0509539	0.300284
	Slc25a33	solute carrier family 25, member 33	0.896578	0.0393007	0.234666		Cry2	cryptochrome 2 (photolyase-like)	-0.623105	0.261483	0.99976		Gm11476	predicted gene 11476	-0.664437	0.050919	0.300284
	Nr1d2	nuclear receptor subfamily 1, group D, member 2	0.896484	0.0393534	0.234776		Crybg1	crystallin beta-gamma domain containing 1	0.479469	0.413793	0.99976		Txnrd1	thioredoxin reductase 1	-0.664402	0.0509358	0.300284
	Snx12	sorting nexin 12	-0.896412	0.0393942	0.234776		Cryzl2	crystallin zeta like 2	-0.66547	0.220238	0.99976		Map3k5	mitogen-activated protein kinase kinase kinase 5	0.664107	0.051076	0.300686
	Cse1l	chromosome segregation 1-like (S. cerevisiae)	0.896374	0.0394154	0.234776		Cryab	crystallin, alpha B	-0.379655	0.528485	0.99976		Ngdn	neuroguidin, EIF4E binding protein	0.664082	0.0510878	0.300686
	1700012B07Rik	RIKEN cDNA 1700012B07 gene	0.896355	0.0394263	0.234776		Cryl1	crystallin, lambda 1	-0.67776	0.208645	0.99976		Cracdl	capping protein inhibiting regulator of actin like	0.663642	0.0512975	0.30134
	Hck	hemopoietic cell kinase	-0.896303	0.0394557	0.234776		Csk	c-src tyrosine kinase	-0.206278	0.739234	0.99976		Lnx2	ligand of numb-protein X 2	0.663672	0.0512835	0.30134
	Sorbs2	sorbin and SH3 domain containing 2	-0.896228	0.0394983	0.234776		Ctdp1	CTD (carboxy-terminal domain, RNA polymerase II, polypeptide A) phosphatase, subunit 1	0.633413	0.251272	0.99976		Msn	moesin	-0.66371	0.0512654	0.30134
	Dnpep	aspartyl aminopeptidase	0.896212	0.039507	0.234776		Ctdsp1	CTD (carboxy-terminal domain, RNA polymerase II, polypeptide A) small phosphatase 1	0.671318	0.214701	0.99976		Slc9a3r1	solute carrier family 9 (sodium/hydrogen exchanger), member 3 regulator 1	0.663571	0.0513316	0.301347
	Abcf2	ATP-binding cassette, sub-family F (GCN20), member 2	0.89618	0.0395249	0.234776		Ctdsp2	CTD (carboxy-terminal domain, RNA polymerase II, polypeptide A) small phosphatase 2	0.891488	0.042204	0.99976		Itpripl2	inositol 1,4,5-triphosphate receptor interacting protein-like 2	-0.663469	0.0513804	0.30138
	H3f3b	H3.3 histone B	-0.896134	0.039551	0.234776		Ctdspl	CTD (carboxy-terminal domain, RNA polymerase II, polypeptide A) small phosphatase-like	-0.18181	0.769794	0.99976		Rcan1	regulator of calcineurin 1	-0.663352	0.0514359	0.30138
	Bik	BCL2-interacting killer	-0.896081	0.0395813	0.234776		Ctdnep1	CTD nuclear envelope phosphatase 1	0.735803	0.156393	0.99976		Tbl1xr1	transducin (beta)-like 1X-linked receptor 1	-0.663407	0.0514099	0.30138
	Oas1b	2'-5' oligoadenylate synthetase 1B	-0.895809	0.0397347	0.234776		Cnep1r1	CTD nuclear envelope phosphatase 1 regulatory subunit 1	0.676088	0.210212	0.99976		Aars2	alanyl-tRNA synthetase 2, mitochondrial	0.663045	0.0515831	0.301518
	Syt9	synaptotagmin IX	0.895799	0.0397408	0.234776		Ctbp1	C-terminal binding protein 1	0.413032	0.489472	0.99976		Engase	endo-beta-N-acetylglucosaminidase	0.662891	0.0516568	0.301518
	Hmox1	heme oxygenase 1	-0.895745	0.0397711	0.234776		Chtf8	CTF8, chromosome transmission fidelity factor 8	0.6296	0.255036	0.99976		Mrpl9	mitochondrial ribosomal protein L9	-0.662928	0.0516388	0.301518
	Fbxo32	F-box protein 32	-0.895698	0.0397976	0.234776		Ctr9	CTR9 homolog, Paf1/RNA polymerase II complex component	0.388535	0.518046	0.99976		Rhoa	ras homolog family member A	-0.663185	0.0515161	0.301518
	Zbtb40	zinc finger and BTB domain containing 40	0.895673	0.039812	0.234776		Ctc1	CTS telomere maintenance complex component 1	-0.463551	0.431665	0.99976		Taf1a	TATA-box binding protein associated factor, RNA polymerase I, A	0.662913	0.0516464	0.301518
	Adk	adenosine kinase	0.895633	0.0398344	0.234776		Cttnbp2nl	CTTNBP2 N-terminal like	0.503154	0.387528	0.99976		Tlk1	tousled-like kinase 1	0.66291	0.0516475	0.301518
	Stim1	stromal interaction molecule 1	-0.895619	0.0398427	0.234776		Clec10a	C-type lectin domain family 10, member A	-0.61492	0.269667	0.99976		Arl2bp	ADP-ribosylation factor-like 2 binding protein	-0.661603	0.0522767	0.301593
	Casp2	caspase 2	-0.895611	0.0398469	0.234776		Clec12a	C-type lectin domain family 12, member a	-0.117489	0.850754	0.99976		Anapc1	anaphase promoting complex subunit 1	0.660472	0.0528243	0.301593
	Agpat5	1-acylglycerol-3-phosphate O-acyltransferase 5 (lysophosphatidic acid acyltransferase, epsilon)	0.895516	0.0399006	0.234776		Clec16a	C-type lectin domain family 16, member A	0.167373	0.787893	0.99976		Agap3	ArfGAP with GTPase domain, ankyrin repeat and PH domain 3	0.660698	0.0527149	0.301593
	Cyth4	cytohesin 4	-0.895504	0.0399079	0.234776		Clec2d	C-type lectin domain family 2, member d	-0.217246	0.725585	0.99976		Atg4a	autophagy related 4A, cysteine peptidase	-0.660427	0.0528462	0.301593
	Med21	mediator complex subunit 21	-0.895503	0.0399083	0.234776		Clec3b	C-type lectin domain family 3, member b	0.0138626	0.98235	0.99976		Bcl2l1	BCL2-like 1	-0.662751	0.0517237	0.301593
	Siah2	siah E3 ubiquitin protein ligase 2	0.895427	0.0399516	0.234776		Cdcp1	CUB domain containing protein 1	0.688722	0.198454	0.99976		Bri3bp	Bri3 binding protein	-0.661451	0.0523499	0.301593
	Sppl2a	signal peptide peptidase like 2A	0.895378	0.039979	0.234776		Cuedc1	CUE domain containing 1	0.682472	0.204247	0.99976		Csn1s1	casein alpha s1	0.659937	0.0530849	0.301593
	Ecm1	extracellular matrix protein 1	-0.895294	0.0400266	0.234776		Cuedc2	CUE domain containing 2	-0.194788	0.753565	0.99976		Cdca4	cell division cycle associated 4	-0.66121	0.0524663	0.301593
	Wnk2	WNK lysine deficient protein kinase 2	0.895249	0.040052	0.234776		Celf1	CUGBP, Elav-like family member 1	-0.149931	0.809819	0.99976		Commd4	COMM domain containing 4	-0.661426	0.0523618	0.301593
	Gpx4-ps2	glutathione peroxidase 4, pseudogene 2	-0.895241	0.0400566	0.234776		Celf2	CUGBP, Elav-like family member 2	-0.086658	0.889802	0.99976		Cttn	cortactin	-0.660961	0.052587	0.301593
	Fcrls	Fc receptor-like S, scavenger receptor	-0.895223	0.040067	0.234776		Celf4	CUGBP, Elav-like family member 4	-0.214668	0.728791	0.99976		Cdkl5	cyclin-dependent kinase-like 5	0.661944	0.0521119	0.301593
	Sh3glb2	SH3-domain GRB2-like endophilin B2	0.89522	0.0400687	0.234776		Cul1	cullin 1	0.792769	0.109656	0.99976		Eif3j1	eukaryotic translation initiation factor 3, subunit J1	0.661619	0.0522686	0.301593
	Acot2	acyl-CoA thioesterase 2	-0.89522	0.0400688	0.234776		Cul2	cullin 2	-0.137944	0.824923	0.99976		Fosl2	fos-like antigen 2	-0.660091	0.0530098	0.301593
	Xxylt1	xyloside xylosyltransferase 1	0.895203	0.0400781	0.234776		Cul3	cullin 3	0.110383	0.859741	0.99976		Firre	functional intergenic repeating RNA element	-0.661803	0.0521797	0.301593
	Tor1b	torsin family 1, member B	0.895127	0.0401214	0.234785		Cul4a	cullin 4A	-0.573088	0.312507	0.99976		Gmppa	GDP-mannose pyrophosphorylase A	0.662121	0.0520265	0.301593
	Adap1	ArfGAP with dual PH domains 1	-0.895085	0.0401455	0.234785		Cul4b	cullin 4B	0.564842	0.321141	0.99976		Hnrnpul1	heterogeneous nuclear ribonucleoprotein U-like 1	0.661001	0.0525679	0.301593
	Prag1	PEAK1 related kinase activating pseudokinase 1	0.895062	0.0401581	0.234785		Cul5	cullin 5	-0.082442	0.895151	0.99976		Ift46	intraflagellar transport 46	-0.660914	0.0526101	0.301593
	Cib2	calcium and integrin binding family member 2	-0.895022	0.0401809	0.234785		Cand1	cullin associated and neddylation disassociated 1	0.0521211	0.933667	0.99976		Kpna1	karyopherin (importin) alpha 1	0.662097	0.0520381	0.301593
	Khdrbs1	KH domain containing, RNA binding, signal transduction associated 1	-0.894943	0.0402259	0.2349		Cuta	cutA divalent cation tolerance homolog	-0.137097	0.825991	0.99976		Klhl21	kelch-like 21	0.661173	0.0524844	0.301593
	Maml2	mastermind like transcriptional coactivator 2	-0.894877	0.0402635	0.234939		Cutal	cutA divalent cation tolerance homolog-like	0.123529	0.843119	0.99976		Larp4	La ribonucleoprotein domain family, member 4	0.66102	0.0525586	0.301593
	Acap2	ArfGAP with coiled-coil, ankyrin repeat and PH domains 2	0.894684	0.0403731	0.234939		Cutc	cutC copper transporter	0.569493	0.316264	0.99976		Lgmn	legumain	-0.661783	0.0521894	0.301593
	Krit1	KRIT1, ankyrin repeat containing	0.894684	0.0403732	0.234939		Cux1	cut-like homeobox 1	0.241989	0.694924	0.99976		Letm1	leucine zipper-EF-hand containing transmembrane protein 1	0.661709	0.0522252	0.301593
	Ddhd2	DDHD domain containing 2	-0.894669	0.0403819	0.234939		Cwc15	CWC15 spliceosome-associated protein	0.45294	0.443674	0.99976		Mvp	major vault protein	-0.660588	0.0527681	0.301593
	Lrmda	leucine rich melanocyte differentiation associated	-0.894514	0.04047	0.234939		Cwc22	CWC22 spliceosome-associated protein	0.499781	0.391244	0.99976		Mogs	mannosyl-oligosaccharide glucosidase	0.661284	0.0524305	0.301593
	Atf4	activating transcription factor 4	0.894425	0.0405206	0.234939		Cwc25	CWC25 spliceosome-associated protein	-0.433415	0.465959	0.99976		Map2k4	mitogen-activated protein kinase kinase 4	0.661757	0.0522022	0.301593
	Lrrc57	leucine rich repeat containing 57	-0.894358	0.0405586	0.234939		Cwf19l1	CWF19-like 1, cell cycle control (S. pombe)	-0.227414	0.712963	0.99976		Mphosph10	M-phase phosphoprotein 10 (U3 small nucleolar ribonucleoprotein)	0.661869	0.0521481	0.301593
	Sumf2	sulfatase modifying factor 2	-0.894345	0.0405663	0.234939		Cwf19l2	CWF19-like 2, cell cycle control (S. pombe)	0.883471	0.0469077	0.99976		Mtmr1	myotubularin related protein 1	0.660336	0.0528908	0.301593
	Phactr1	phosphatase and actin regulator 1	0.894274	0.0406065	0.234939		Cxxc1	CXXC finger 1 (PHD domain)	0.688054	0.199071	0.99976		Mtmr4	myotubularin related protein 4	0.660827	0.0526521	0.301593
	Gjb2	gap junction protein, beta 2	-0.894166	0.0406682	0.234939		Czib	CXXC motif containing zinc binding protein	0.199575	0.74759	0.99976		Pdzd11	PDZ domain containing 11	-0.661775	0.0521935	0.301593
	Tm7sf3	transmembrane 7 superfamily member 3	-0.894136	0.0406853	0.234939		Ccnc	cyclin C	-0.485735	0.406805	0.99976		Plppr3	phospholipid phosphatase related 3	-0.660604	0.0527603	0.301593
	Tecr	trans-2,3-enoyl-CoA reductase	0.89408	0.0407174	0.234939		Ccnd2	cyclin D2	-0.193364	0.755345	0.99976		Pkd2l2	polycystic kidney disease 2-like 2	-0.660208	0.0529531	0.301593
	Lypla2	lysophospholipase 2	-0.894074	0.0407206	0.234939		Ccnd3	cyclin D3	0.174855	0.778508	0.99976		Galnt7	polypeptide N-acetylgalactosaminyltransferase 7	0.660078	0.0530165	0.301593
	Cilk1	ciliogenesis associated kinase 1	-0.894073	0.0407214	0.234939		Cdkn2c	cyclin dependent kinase inhibitor 2C	-0.535587	0.352243	0.99976		Ppp1r37	protein phosphatase 1, regulatory subunit 37	0.660674	0.0527264	0.301593
	Nfatc4	nuclear factor of activated T cells, cytoplasmic, calcineurin dependent 4	-0.89407	0.040723	0.234939		Cdkn2d	cyclin dependent kinase inhibitor 2D	-0.100295	0.872514	0.99976		Pim3	proviral integration site 3	0.659948	0.0530797	0.301593
	Casp3	caspase 3	0.894061	0.0407279	0.234939		Ccndbp1	cyclin D-type binding-protein 1	-0.829172	0.0825504	0.99976		Rab3gap2	RAB3 GTPase activating protein subunit 2	0.662682	0.0517573	0.301593
	Igfbp6	insulin-like growth factor binding protein 6	-0.894034	0.0407433	0.234939		Gak	cyclin G associated kinase	0.306891	0.615477	0.99976		Rhog	ras homolog family member G	-0.661126	0.0525072	0.301593
	Zgpat	zinc finger, CCCH-type with G patch domain	-0.894028	0.0407471	0.234939		Ccng1	cyclin G1	-0.118251	0.849789	0.99976		Rbfox2	RNA binding protein, fox-1 homolog (C. elegans) 2	-0.662213	0.0519826	0.301593
	Lama1	laminin, alpha 1	0.893988	0.0407697	0.234939		Ccng2	cyclin G2	0.125698	0.840379	0.99976		S100a13	S100 calcium binding protein A13	-0.661239	0.0524524	0.301593
	Etfbkmt	electron transfer flavoprotein beta subunit lysine methyltransferase	-0.893974	0.0407778	0.234939		Ccnh	cyclin H	-0.881422	0.0481347	0.99976		Samm50	SAMM50 sorting and assembly machinery component	0.661201	0.052471	0.301593
	Bicral	BRD4 interacting chromatin remodeling complex associated protein like	-0.893946	0.0407938	0.234939		Ccnj	cyclin J	-0.336331	0.579986	0.99976		Smg6	SMG6 nonsense mediated mRNA decay factor	-0.660271	0.0529223	0.301593
	Sephs1	selenophosphate synthetase 1	-0.893935	0.0407996	0.234939		Ccnk	cyclin K	0.171885	0.782231	0.99976		Wapl	WAPL cohesin release factor	0.661488	0.052332	0.301593
	Gm9347	predicted gene 9347	0.893889	0.0408262	0.234939		Ccnl1	cyclin L1	0.82497	0.0855573	0.99976		Zfp512b	zinc finger protein 512B	0.659999	0.0530548	0.301593
	Prdx1	peroxiredoxin 1	-0.893864	0.0408402	0.234939		Ccnl2	cyclin L2	0.226214	0.714451	0.99976		Zswim6	zinc finger SWIM-type containing 6	-0.662637	0.0517787	0.301593
	Otulinl	OTU deubiquitinase with linear linkage specificity like	-0.893699	0.0409344	0.235098		Cnnm2	cyclin M2	0.364654	0.546214	0.99976		Cops4	COP9 signalosome subunit 4	0.659795	0.0531543	0.301614
	Slc12a7	solute carrier family 12, member 7	-0.893693	0.0409378	0.235098		Cnnm3	cyclin M3	0.872124	0.053828	0.99976		Ipo9	importin 9	-0.659805	0.0531495	0.301614
	Pop4	processing of precursor 4, ribonuclease P/MRP family, (S. cerevisiae)	-0.893593	0.0409951	0.235098		Cnnm4	cyclin M4	0.630489	0.254157	0.99976		Selenos	selenoprotein S	0.659627	0.0532364	0.301893
	Pomgnt2	protein O-linked mannose beta 1,4-N-acetylglucosaminyltransferase 2	0.893437	0.0410846	0.235098		Cnppd1	cyclin Pas1/PHO80 domain containing 1	-0.725217	0.165598	0.99976		Elovl7	ELOVL family member 7, elongation of long chain fatty acids (yeast)	0.659297	0.0533977	0.302588
	Fbxl19	F-box and leucine-rich repeat protein 19	-0.893341	0.0411393	0.235098		Ccnq	cyclin Q	0.665539	0.220173	0.99976		Gmpr	guanosine monophosphate reductase	-0.659241	0.053425	0.302588
	S100a16	S100 calcium binding protein A16	-0.893338	0.0411409	0.235098		Ccnt1	cyclin T1	-0.4802	0.412976	0.99976		Gpd1l	glycerol-3-phosphate dehydrogenase 1-like	0.659067	0.0535106	0.302885
	Kif21b	kinesin family member 21B	0.893155	0.0412455	0.235098		Ccnt2	cyclin T2	0.507101	0.383191	0.99976		Asns	asparagine synthetase	0.658793	0.0536447	0.303045
	Farp1	FERM, RhoGEF (Arhgef) and pleckstrin domain protein 1 (chondrocyte-derived)	-0.893147	0.0412503	0.235098		Ccny	cyclin Y	0.557137	0.329262	0.99976		Cirbp	cold inducible RNA binding protein	-0.658541	0.0537685	0.303045
	Rdx	radixin	0.893145	0.0412516	0.235098		Ccnyl1	cyclin Y-like 1	-0.755556	0.139637	0.99976		Cpeb1	cytoplasmic polyadenylation element binding protein 1	-0.658675	0.0537026	0.303045
	Ninl	ninein-like	-0.89313	0.0412598	0.235098		Cdk11b	cyclin-dependent kinase 11B	0.425259	0.475337	0.99976		Fbxo9	f-box protein 9	0.658765	0.0536588	0.303045
	Srpr	signal recognition particle receptor ('docking protein')	0.893116	0.0412679	0.235098		Cdk12	cyclin-dependent kinase 12	0.645479	0.23946	0.99976		Maml2	mastermind like transcriptional coactivator 2	-0.658538	0.0537704	0.303045
	Kiz	kizuna centrosomal protein	-0.893046	0.0413083	0.235098		Cdk13	cyclin-dependent kinase 13	0.951945	0.0125542	0.99976		Pds5a	PDS5 cohesin associated factor A	0.658702	0.0536895	0.303045
	Chchd2-ps	coiled-coil-helix-coiled-coil-helix domain containing 2, pseudogene	-0.893038	0.0413127	0.235098		Cdk16	cyclin-dependent kinase 16	-0.410436	0.492484	0.99976		Phf2	PHD finger protein 2	0.658628	0.0537258	0.303045
	Coq5	coenzyme Q5 methyltransferase	0.892975	0.041349	0.235098		Cdk17	cyclin-dependent kinase 17	-0.213558	0.73017	0.99976		Atf4	activating transcription factor 4	0.655072	0.0554914	0.303053
	1110038F14Rik	RIKEN cDNA 1110038F14 gene	-0.892965	0.0413548	0.235098		Cdk18	cyclin-dependent kinase 18	-0.104082	0.867718	0.99976		Atp8b2	ATPase, class I, type 8B, member 2	-0.656264	0.0548955	0.303053
	Hnrnpdl	heterogeneous nuclear ribonucleoprotein D-like	0.89292	0.0413804	0.235098		Cdk19	cyclin-dependent kinase 19	0.100492	0.872265	0.99976		Brip1os	BRCA1 interacting protein C-terminal helicase 1, opposite strand	-0.656589	0.0547337	0.303053
	Slc26a2	solute carrier family 26 (sulfate transporter), member 2	0.892917	0.0413819	0.235098		Cdk2	cyclin-dependent kinase 2	0.564823	0.321161	0.99976		Btaf1	B-TFIID TATA-box binding protein associated factor 1	0.65668	0.0546888	0.303053
	Sardh	sarcosine dehydrogenase	0.892915	0.0413834	0.235098		Cinp	cyclin-dependent kinase 2 interacting protein	-0.765097	0.131747	0.99976		Chmp7	charged multivesicular body protein 7	-0.655762	0.055146	0.303053
	H2-DMa	histocompatibility 2, class II, locus DMa	-0.892913	0.0413843	0.235098		Cdk4	cyclin-dependent kinase 4	-0.618092	0.266488	0.99976		Ctdspl2	CTD (carboxy-terminal domain, RNA polymerase II, polypeptide A) small phosphatase like 2	0.657602	0.0542318	0.303053
	Tbc1d7	TBC1 domain family, member 7	-0.892873	0.0414076	0.235098		Cdk5	cyclin-dependent kinase 5	-0.510211	0.379782	0.99976		Cyb5d1	cytochrome b5 domain containing 1	-0.656849	0.0546047	0.303053
	Cxcl16	chemokine (C-X-C motif) ligand 16	-0.892858	0.0414163	0.235098		Cdk6	cyclin-dependent kinase 6	-0.450195	0.446792	0.99976		Cygb	cytoglobin	-0.655711	0.0551718	0.303053
	Acad9	acyl-Coenzyme A dehydrogenase family, member 9	0.892842	0.0414254	0.235098		Cdk7	cyclin-dependent kinase 7	0.150572	0.809013	0.99976		Dync2i1	dynein 2 intermediate chain 1	-0.656464	0.0547961	0.303053
	Ngef	neuronal guanine nucleotide exchange factor	0.892767	0.0414683	0.235198		Cdk8	cyclin-dependent kinase 8	-0.787609	0.113683	0.99976		Echs1	enoyl Coenzyme A hydratase, short chain, 1, mitochondrial	0.655548	0.0552533	0.303053
	Rsad2	radical S-adenosyl methionine domain containing 2	-0.892623	0.0415507	0.235441		Cdk9	cyclin-dependent kinase 9 (CDC2-related kinase)	0.113876	0.855323	0.99976		Efna4	ephrin A4	-0.658269	0.0539025	0.303053
	Rab18	RAB18, member RAS oncogene family	0.892604	0.0415619	0.235441		Cdkn1a	cyclin-dependent kinase inhibitor 1A (P21)	-0.250296	0.684673	0.99976		Esr1	estrogen receptor 1 (alpha)	0.656065	0.0549946	0.303053
	Ngrn	neugrin, neurite outgrowth associated	0.892526	0.0416067	0.235551		Cdkn1b	cyclin-dependent kinase inhibitor 1B	0.349683	0.564017	0.99976		Fam107b	family with sequence similarity 107, member B	-0.65734	0.0543611	0.303053
	Retreg1	reticulophagy regulator 1	0.892266	0.0417561	0.235724		Cdkl5	cyclin-dependent kinase-like 5	0.221866	0.719846	0.99976		Fpgs	folylpolyglutamyl synthetase	0.656713	0.0546723	0.303053
	Selenos	selenoprotein S	0.89225	0.0417648	0.235724		Cyrib	CYFIP related Rac1 interactor B	-0.276905	0.651993	0.99976		Gaa	glucosidase, alpha, acid	-0.655831	0.0551115	0.303053
	Samhd1	SAM domain and HD domain, 1	-0.892248	0.041766	0.235724		Cyld	CYLD lysine 63 deubiquitinase	0.432114	0.467452	0.99976		Golgb1	golgi autoantigen, golgin subfamily b, macrogolgin 1	0.658308	0.0538833	0.303053
	Gm7993	predicted gene 7993	0.892242	0.0417697	0.235724		Cbs	cystathionine beta-synthase	0.11057	0.859506	0.99976		Huwe1	HECT, UBA and WWE domain containing 1	0.655625	0.0552144	0.303053
	Exoc1	exocyst complex component 1	-0.892226	0.0417789	0.235724		Cstb	cystatin B	-0.671006	0.214995	0.99976		Hhipl2	hedgehog interacting protein-like 2	0.655455	0.0552996	0.303053
	Dap	death-associated protein	0.892188	0.0418007	0.235724		Cst3	cystatin C	0.77355	0.12487	0.99976		Hmgn1	high mobility group nucleosomal binding domain 1	-0.65543	0.0553122	0.303053
	Tpm3	tropomyosin 3, gamma	-0.892137	0.0418303	0.235724		Csrp1	cysteine and glycine-rich protein 1	-0.678417	0.208031	0.99976		Ints4	integrator complex subunit 4	0.65511	0.0554727	0.303053
	Zfp646	zinc finger protein 646	0.892107	0.0418475	0.235724		Cyhr1	cysteine and histidine rich 1	0.473335	0.42066	0.99976		Itprid2	ITPR interacting domain containing 2	0.655828	0.0551129	0.303053
	Mettl21a	methyltransferase like 21A	-0.892075	0.0418659	0.235724		Chordc1	cysteine and histidine-rich domain (CHORD)-containing, zinc-binding protein 1	0.0345884	0.955969	0.99976		Lmtk2	lemur tyrosine kinase 2	0.657768	0.0541498	0.303053
	Smndc1	survival motor neuron domain containing 1	-0.891987	0.0419162	0.235805		Cdo1	cysteine dioxygenase 1, cytosolic	0.101545	0.870931	0.99976		Mlec	malectin	0.655355	0.0553499	0.303053
	Spns1	spinster homolog 1	-0.89194	0.0419434	0.235805		Crip2	cysteine rich protein 2	-0.314865	0.605828	0.99976		Mex3a	mex3 RNA binding family member A	-0.657071	0.0544948	0.303053
	Acss1	acyl-CoA synthetase short-chain family member 1	0.891909	0.0419615	0.235805		Cdpf1	cysteine rich, DPF motif domain containing 1	0.481696	0.411307	0.99976		Mapkapk3	mitogen-activated protein kinase-activated protein kinase 3	-0.657083	0.0544884	0.303053
	Ercc8	excision repaiross-complementing rodent repair deficiency, complementation group 8	0.891873	0.0419819	0.235805		Csad	cysteine sulfinic acid decarboxylase	-0.270848	0.65941	0.99976		Asah1	N-acylsphingosine amidohydrolase 1	0.655483	0.0552857	0.303053
	Tedc1	tubulin epsilon and delta complex 1	-0.891809	0.0420189	0.235854		Chic2	cysteine-rich hydrophobic domain 2	0.211394	0.732863	0.99976		Prxl2a	peroxiredoxin like 2A	0.657217	0.0544222	0.303053
	Orc5	origin recognition complex, subunit 5	-0.891745	0.0420558	0.235854		Cript	cysteine-rich PDZ-binding protein	-0.870265	0.05499	0.99976		Paip1	polyadenylate binding protein-interacting protein 1	0.655261	0.0553966	0.303053
	Gstm5	glutathione S-transferase, mu 5	0.891689	0.0420877	0.235854		Crip1	cysteine-rich protein 1 (intestinal)	-0.326485	0.591814	0.99976		Polr3a	polymerase (RNA) III (DNA directed) polypeptide A	-0.658224	0.0539246	0.303053
	Ifit1	interferon-induced protein with tetratricopeptide repeats 1	-0.891606	0.0421361	0.235854		Cystm1	cysteine-rich transmembrane module containing 1	-0.699524	0.188553	0.99976		Gm16136	predicted gene 16136	0.655199	0.0554278	0.303053
	Macrod1	mono-ADP ribosylhydrolase 1	0.89159	0.0421453	0.235854		Creld1	cysteine-rich with EGF-like domains 1	-0.790376	0.111518	0.99976		Prelp	proline arginine-rich end leucine-rich repeat	-0.656812	0.054623	0.303053
	Atg7	autophagy related 7	-0.891542	0.0421727	0.235854		Creld2	cysteine-rich with EGF-like domains 2	0.552061	0.334641	0.99976		Psrc1	proline/serine-rich coiled-coil 1	-0.657886	0.0540911	0.303053
	Aph1a	aph1 homolog A, gamma secretase subunit	-0.891508	0.0421926	0.235854		Cars	cysteinyl-tRNA synthetase	0.159109	0.798274	0.99976		Psmd12	proteasome (prosome, macropain) 26S subunit, non-ATPase, 12	0.655214	0.0554203	0.303053
	Zfp512	zinc finger protein 512	-0.891505	0.042194	0.235854		Cars2	cysteinyl-tRNA synthetase 2 (mitochondrial)(putative)	-0.300477	0.623258	0.99976		Pxk	PX domain containing serine/threonine kinase	0.656436	0.0548102	0.303053
	Dram1	DNA-damage regulated autophagy modulator 1	-0.891439	0.0422319	0.235924		Ctns	cystinosis, nephropathic	-0.479535	0.413719	0.99976		Rab10	RAB10, member RAS oncogene family	0.657254	0.0544038	0.303053
	Pros1	protein S (alpha)	-0.891337	0.0422909	0.236111		Ctps	cytidine 5'-triphosphate synthase	-0.00560698	0.992861	0.99976		Rundc3a	RUN domain containing 3A	-0.655079	0.0554879	0.303053
	Mex3d	mex3 RNA binding family member D	-0.891271	0.042329	0.236182		Ctps2	cytidine 5'-triphosphate synthase 2	0.0988473	0.874349	0.99976		Sec16b	SEC16 homolog B (S. cerevisiae)	0.657017	0.0545211	0.303053
	Hibadh	3-hydroxyisobutyrate dehydrogenase	0.890944	0.0425182	0.237034		Cdadc1	cytidine and dCMP deaminase domain containing 1	-0.169453	0.785283	0.99976		Scrn2	secernin 2	-0.656328	0.0548637	0.303053
	Rnf41	ring finger protein 41	0.890919	0.0425327	0.237034		Cda	cytidine deaminase	-0.556657	0.32977	0.99976		Stk10	serine/threonine kinase 10	-0.656179	0.0549378	0.303053
	Tmco6	transmembrane and coiled-coil domains 6	-0.890802	0.0425999	0.237265		Cmpk1	cytidine monophosphate (UMP-CMP) kinase 1	-0.0282388	0.96405	0.99976		Srp19	signal recognition particle 19	-0.656368	0.0548438	0.303053
	Slmap	sarcolemma associated protein	0.890735	0.0426387	0.237339		Cmpk2	cytidine monophosphate (UMP-CMP) kinase 2, mitochondrial	0.475436	0.418305	0.99976		Slc25a17	solute carrier family 25 (mitochondrial carrier, peroxisomal membrane protein), member 17	0.655473	0.0552908	0.303053
	Cnih1	cornichon family AMPA receptor auxiliary protein 1	-0.890651	0.0426875	0.237468		Cmas	cytidine monophospho-N-acetylneuraminic acid synthetase	-0.281617	0.646232	0.99976		Sfpq	splicing factor proline/glutamine rich (polypyrimidine tract binding protein associated)	0.656738	0.0546599	0.303053
	Baz1b	bromodomain adjacent to zinc finger domain, 1B	0.890525	0.0427603	0.237719		Cybc1	cytochrome b 245 chaperone 1	0.0369192	0.953004	0.99976		Sox17	SRY (sex determining region Y)-box 17	-0.65572	0.0551673	0.303053
	Ilf2	interleukin enhancer binding factor 2	-0.890485	0.0427837	0.237719		Cybb	cytochrome b-245, beta polypeptide	-0.125938	0.840075	0.99976		Sae1	SUMO1 activating enzyme subunit 1	0.657862	0.054103	0.303053
	Rftn1	raftlin lipid raft linker 1	-0.890423	0.0428195	0.237775		Cyb5d1	cytochrome b5 domain containing 1	-0.430481	0.469328	0.99976		Tent5c	terminal nucleotidyltransferase 5C	0.657174	0.0544434	0.303053
	Hsp90aa1	heat shock protein 90, alpha (cytosolic), class A member 1	-0.890343	0.0428657	0.23789		Cyb5d2	cytochrome b5 domain containing 2	-0.238617	0.699092	0.99976		Trp53	transformation related protein 53	-0.657539	0.0542628	0.303053
	Scmh1	sex comb on midleg homolog 1	-0.890265	0.0429114	0.237894		Cyb5r1	cytochrome b5 reductase 1	-0.333821	0.582998	0.99976		Znrf2	zinc and ring finger 2	0.657769	0.0541492	0.303053
	Stambp	STAM binding protein	-0.89025	0.0429202	0.237894		Cyb5r3	cytochrome b5 reductase 3	-0.303211	0.61994	0.99976		Zcrb1	zinc finger CCHC-type and RNA binding motif 1	0.656005	0.0550246	0.303053
	Sec61g	SEC61, gamma subunit	0.890209	0.0429435	0.237894		Cyb5r4	cytochrome b5 reductase 4	0.932233	0.0209604	0.99976		Zfp318	zinc finger protein 318	0.655369	0.0553428	0.303053
	Pip4p1	phosphatidylinositol-4,5-bisphosphate 4-phosphatase 1	0.88998	0.0430766	0.238417		Cyb5rl	cytochrome b5 reductase-like	-0.790636	0.111315	0.99976		Eef1akmt3	EEF1A lysine methyltransferase 3	0.657079	0.0544907	0.303053
	Kifc3	kinesin family member C3	-0.889958	0.0430893	0.238417		Cyb5a	cytochrome b5 type A (microsomal)	0.408878	0.494293	0.99976		Gm5113	predicted gene 5113	0.655217	0.0554186	0.303053
	Spopl	speckle-type BTB/POZ protein-like	-0.889884	0.0431323	0.238419		Cyb5b	cytochrome b5 type B	-0.448171	0.449094	0.99976		Rimoc1	RAB7A interacting MON1-CCZ1 complex subunit 1	0.657679	0.0541936	0.303053
	Lsp1	lymphocyte specific 1	-0.889862	0.043145	0.238419		Cyb561	cytochrome b-561	-0.0709474	0.909743	0.99976		Agpat3	1-acylglycerol-3-phosphate O-acyltransferase 3	-0.64932	0.0584247	0.303165
	Ssna1	SS nuclear autoantigen 1	0.889747	0.043212	0.238419		Cyb561d1	cytochrome b-561 domain containing 1	-0.228795	0.711251	0.99976		Bpgm	2,3-bisphosphoglycerate mutase	-0.649057	0.0585612	0.303165
	Ccdc57	coiled-coil domain containing 57	0.889717	0.0432292	0.238419		Cyb561d2	cytochrome b-561 domain containing 2	0.328281	0.589653	0.99976		Ankib1	ankyrin repeat and IBR domain containing 1	0.64984	0.0581557	0.303165
	Get1	guided entry of tail-anchored proteins factor 1	0.889656	0.0432649	0.238419		Cyb561a3	cytochrome b561 family, member A3	0.75483	0.140243	0.99976		Apoo	apolipoprotein O	0.649051	0.0585645	0.303165
	Srp54c	signal recognition particle 54C	0.889626	0.0432824	0.238419		Coa3	cytochrome C oxidase assembly factor 3	-0.145867	0.814937	0.99976		Asxl2	ASXL transcriptional regulator 2	0.650505	0.0578126	0.303165
	Pgghg	protein glucosylgalactosylhydroxylysine glucosidase	-0.889581	0.0433084	0.238419		Coa4	cytochrome c oxidase assembly factor 4	-0.134923	0.828733	0.99976		Bbip1	BBSome interacting protein 1	0.653366	0.0563516	0.303165
	Prkrip1	Prkr interacting protein 1 (IL11 inducible)	-0.88958	0.0433091	0.238419		Coa5	cytochrome C oxidase assembly factor 5	-0.684938	0.201955	0.99976		Bbc3	BCL2 binding component 3	-0.648762	0.0587144	0.303165
	Cdpf1	cysteine rich, DPF motif domain containing 1	0.88956	0.0433209	0.238419		Coa6	cytochrome c oxidase assembly factor 6	-0.102427	0.869814	0.99976		Cib2	calcium and integrin binding family member 2	-0.650023	0.0580613	0.303165
	Large1	LARGE xylosyl- and glucuronyltransferase 1	-0.889232	0.0435113	0.239042		Coa7	cytochrome c oxidase assembly factor 7	-0.560908	0.325281	0.99976		Cdc42bpb	CDC42 binding protein kinase beta	0.650229	0.0579548	0.303165
	Orc3	origin recognition complex, subunit 3	-0.889193	0.0435344	0.239042		Coa8	cytochrome c oxidase assembly factor 8	0.630379	0.254266	0.99976		Cby1	chibby family member 1, beta catenin antagonist	-0.654794	0.0556314	0.303165
	Phka1	phosphorylase kinase alpha 1	0.889178	0.0435428	0.239042		Cox11	cytochrome c oxidase assembly protein 11, copper chaperone	0.523009	0.365829	0.99976		Chrnb1	cholinergic receptor, nicotinic, beta polypeptide 1 (muscle)	-0.650282	0.0579278	0.303165
	Ssr2	signal sequence receptor, beta	0.889152	0.0435579	0.239042		Cox14	cytochrome c oxidase assembly protein 14	-0.893649	0.0409634	0.99976		Chtop	chromatin target of PRMT1	0.649182	0.0584965	0.303165
	Tc2n	tandem C2 domains, nuclear	0.889144	0.0435629	0.239042		Cox15	cytochrome c oxidase assembly protein 15	-0.0683435	0.91305	0.99976		Cdk12	cyclin-dependent kinase 12	0.64977	0.0581918	0.303165
	Ppp2r3c	protein phosphatase 2, regulatory subunit B'', gamma	-0.889072	0.0436049	0.239109		Cox18	cytochrome c oxidase assembly protein 18	0.0844499	0.892603	0.99976		Ckap4	cytoskeleton-associated protein 4	-0.648918	0.0586333	0.303165
	Edf1	endothelial differentiation-related factor 1	0.889034	0.0436266	0.239109		Cox19	cytochrome c oxidase assembly protein 19	-0.681606	0.205053	0.99976		Dcaf11	DDB1 and CUL4 associated factor 11	0.653016	0.0565291	0.303165
	Sash1	SAM and SH3 domain containing 1	-0.888834	0.0437434	0.239446		Cox5a	cytochrome c oxidase subunit 5A	0.396925	0.508222	0.99976		Ddx55	DEAD box helicase 55	0.653119	0.0564769	0.303165
	Pafah1b3	platelet-activating factor acetylhydrolase, isoform 1b, subunit 3	-0.888809	0.0437579	0.239446		Cox5b	cytochrome c oxidase subunit 5B	0.175882	0.77722	0.99976		Dhx15	DEAH (Asp-Glu-Ala-His) box polypeptide 15	0.651588	0.057257	0.303165
	Klf7	Kruppel-like factor 7 (ubiquitous)	-0.888795	0.0437662	0.239446		Cox5b-ps	cytochrome c oxidase subunit 5B, pseudogene	0.221045	0.720866	0.99976		Dhx29	DEAH (Asp-Glu-Ala-His) box polypeptide 29	0.650492	0.0578192	0.303165
	Meaf6	MYST/Esa1-associated factor 6	-0.888752	0.0437913	0.239446		Cox6a1	cytochrome c oxidase subunit 6A1	-0.107352	0.863578	0.99976		D17H6S53E	DNA segment, Chr 17, human D6S53E	-0.653535	0.056266	0.303165
	Arhgef5	Rho guanine nucleotide exchange factor (GEF) 5	0.888704	0.0438197	0.239449		Cox6c	cytochrome c oxidase subunit 6C	-0.708998	0.17999	0.99976		Ephx1	epoxide hydrolase 1, microsomal	-0.650301	0.0579178	0.303165
	Polr2f	polymerase (RNA) II (DNA directed) polypeptide F	0.888649	0.0438517	0.239449		Cox7a2	cytochrome c oxidase subunit 7A2	-0.460269	0.435372	0.99976		Ergic2	ERGIC and golgi 2	0.651224	0.0574433	0.303165
	Kctd17	potassium channel tetramerisation domain containing 17	-0.888618	0.0438694	0.239449		Cox7a2l	cytochrome c oxidase subunit 7A2 like	-0.635152	0.24956	0.99976		Etnk1	ethanolamine kinase 1	0.651323	0.0573927	0.303165
	Gm9616	predicted gene 9616	0.888508	0.0439338	0.239509		Cox7b	cytochrome c oxidase subunit 7B	-0.271936	0.658076	0.99976		Fstl1	follistatin-like 1	-0.651166	0.0574732	0.303165
	Ccn5	cellular communication network factor 5	-0.888409	0.0439915	0.239509		Cox7c	cytochrome c oxidase subunit 7C	-0.684624	0.202247	0.99976		Gjb1	gap junction protein, beta 1	0.651578	0.0572619	0.303165
	Kif26a	kinesin family member 26A	0.888388	0.044004	0.239509		Cox8a	cytochrome c oxidase subunit 8A	-0.2805	0.647596	0.99976		Gjb2	gap junction protein, beta 2	-0.654062	0.0559996	0.303165
	Ruvbl1	RuvB-like protein 1	0.888377	0.0440102	0.239509		Cox6b1	cytochrome c oxidase, subunit 6B1	-0.895518	0.0398998	0.99976		Gls	glutaminase	-0.653756	0.0561542	0.303165
	Sh3bgrl	SH3-binding domain glutamic acid-rich protein like	-0.88837	0.0440146	0.239509		Cycs	cytochrome c, somatic	0.960768	0.00927321	0.99976		Gbf1	golgi-specific brefeldin A-resistance factor 1	0.651145	0.0574836	0.303165
	Rlf	rearranged L-myc fusion sequence	0.888335	0.0440352	0.239509		Cyc1	cytochrome c-1	0.230173	0.709543	0.99976		Hdhd3	haloacid dehalogenase-like hydrolase domain containing 3	0.649892	0.0581286	0.303165
	Eif3j1	eukaryotic translation initiation factor 3, subunit J1	0.88813	0.0441546	0.240018		Por	cytochrome p450 oxidoreductase	-0.024796	0.968432	0.99976		Hk2	hexokinase 2	0.651804	0.0571465	0.303165
	Uspl1	ubiquitin specific peptidase like 1	0.888033	0.0442114	0.240025		Cyp1b1	cytochrome P450, family 1, subfamily b, polypeptide 1	-0.634028	0.250666	0.99976		Ighmbp2	immunoglobulin mu binding protein 2	-0.649074	0.0585524	0.303165
	St6galnac2	ST6 (alpha-N-acetyl-neuraminyl-2,3-beta-galactosyl-1,3)-N-acetylgalactosaminide alpha-2,6-sialyltransferase 2	0.888001	0.0442302	0.240025		Cyp2d22	cytochrome P450, family 2, subfamily d, polypeptide 22	-0.217176	0.725672	0.99976		Iqgap2	IQ motif containing GTPase activating protein 2	0.650824	0.0576488	0.303165
	Myl6	myosin, light polypeptide 6, alkali, smooth muscle and non-muscle	-0.887963	0.0442526	0.240025		Cyp2e1	cytochrome P450, family 2, subfamily e, polypeptide 1	-0.0608599	0.922559	0.99976		Isca1	iron-sulfur cluster assembly 1	0.65166	0.0572202	0.303165
	Sik1	salt inducible kinase 1	-0.887952	0.0442594	0.240025		Cyp2f2	cytochrome P450, family 2, subfamily f, polypeptide 2	0.393533	0.51219	0.99976		Kat6a	K(lysine) acetyltransferase 6A	0.651313	0.0573974	0.303165
	Zfp827	zinc finger protein 827	0.887849	0.0443192	0.240124		Cyp20a1	cytochrome P450, family 20, subfamily a, polypeptide 1	-0.274509	0.654925	0.99976		Kdm2b	lysine (K)-specific demethylase 2B	0.651298	0.0574051	0.303165
	Mrpl4	mitochondrial ribosomal protein L4	0.887832	0.0443294	0.240124		Cyp27a1	cytochrome P450, family 27, subfamily a, polypeptide 1	0.521149	0.367849	0.99976		Lpar1	lysophosphatidic acid receptor 1	-0.650911	0.057604	0.303165
	Cpq	carboxypeptidase Q	-0.887687	0.0444142	0.240177		Cyp4b1	cytochrome P450, family 4, subfamily b, polypeptide 1	0.195095	0.753182	0.99976		Mmp3	matrix metallopeptidase 3	-0.649127	0.0585249	0.303165
	Phf11d	PHD finger protein 11D	-0.887668	0.0444254	0.240177		Cyp4f13	cytochrome P450, family 4, subfamily f, polypeptide 13	-0.178072	0.774476	0.99976		Med14	mediator complex subunit 14	0.649922	0.0581135	0.303165
	Lamb2	laminin, beta 2	-0.887638	0.0444432	0.240177		Cyp4f17	cytochrome P450, family 4, subfamily f, polypeptide 17	0.0972279	0.876401	0.99976		Mtdh	metadherin	0.649358	0.0584053	0.303165
	Tmem183a	transmembrane protein 183A	0.887572	0.0444819	0.240177		Cyp51	cytochrome P450, family 51	-0.476377	0.417251	0.99976		Msrb1	methionine sulfoxide reductase B1	0.652544	0.0567687	0.303165
	Eaf1	ELL associated factor 1	0.887569	0.0444838	0.240177		Cygb	cytoglobin	-0.304517	0.618356	0.99976		Malsu1	mitochondrial assembly of ribosomal large subunit 1	0.653671	0.0561972	0.303165
	Actr1a	ARP1 actin-related protein 1A, centractin alpha	-0.887551	0.0444944	0.240177		Cyth1	cytohesin 1	0.196877	0.750958	0.99976		Mrpl16	mitochondrial ribosomal protein L16	-0.651535	0.0572838	0.303165
	Tagln2	transgelin 2	-0.887478	0.0445369	0.240266		Cytip	cytohesin 1 interacting protein	0.0216712	0.97241	0.99976		Mrpl38	mitochondrial ribosomal protein L38	0.649884	0.0581327	0.303165
	Tiam2	T cell lymphoma invasion and metastasis 2	0.887411	0.0445765	0.240286		Cyth2	cytohesin 2	0.430485	0.469323	0.99976		Mrps35	mitochondrial ribosomal protein S35	0.65478	0.0556382	0.303165
	Dync1li2	dynein, cytoplasmic 1 light intermediate chain 2	-0.887373	0.0445985	0.240286		Cyth3	cytohesin 3	-0.536581	0.351174	0.99976		Mon2	MON2 homolog, regulator of endosome to Golgi trafficking	0.652975	0.0565497	0.303165
	Tent5c	terminal nucleotidyltransferase 5C	0.887334	0.0446212	0.240286		Cyth4	cytohesin 4	-0.503703	0.386924	0.99976		Ndufa2	NADH:ubiquinone oxidoreductase subunit A2	0.652644	0.0567182	0.303165
	Itgb2	integrin beta 2	-0.887295	0.0446441	0.240286		Ciapin1	cytokine induced apoptosis inhibitor 1	-0.799242	0.104668	0.99976		Neo1	neogenin	0.651821	0.0571377	0.303165
	Slc25a47	solute carrier family 25, member 47	0.887233	0.044681	0.240345		Cish	cytokine inducible SH2-containing protein	-0.266184	0.66513	0.99976		Nbeal2	neurobeachin-like 2	0.652662	0.0567087	0.303165
	Rala	v-ral simian leukemia viral oncogene A (ras related)	0.887187	0.044708	0.240351		Crlf2	cytokine receptor-like factor 2	0.133907	0.830016	0.99976		Nlgn2	neuroligin 2	-0.653343	0.0563631	0.303165
	Commd8	COMM domain containing 8	-0.887062	0.0447814	0.240459		Crlf3	cytokine receptor-like factor 3	0.583587	0.301602	0.99976		Otud6b	OTU domain containing 6B	0.649006	0.0585879	0.303165
	Igbp1	immunoglobulin (CD79A) binding protein 1	-0.887055	0.0447856	0.240459		Cyfip1	cytoplasmic FMR1 interacting protein 1	0.0770075	0.902048	0.99976		Ptcd1	pentatricopeptide repeat domain 1	0.648922	0.0586314	0.303165
	Fiz1	Flt3 interacting zinc finger protein 1	-0.886979	0.04483	0.240459		Cpeb1	cytoplasmic polyadenylation element binding protein 1	0.149956	0.809788	0.99976		Ptcd2	pentatricopeptide repeat domain 2	0.649221	0.0584763	0.303165
	Kcmf1	potassium channel modulatory factor 1	0.88696	0.0448413	0.240459		Cpeb2	cytoplasmic polyadenylation element binding protein 2	-0.384705	0.522545	0.99976		Plscr3	phospholipid scramblase 3	-0.648857	0.0586652	0.303165
	Atxn1	ataxin 1	-0.886924	0.0448622	0.240459		Cpeb3	cytoplasmic polyadenylation element binding protein 3	-0.468182	0.426448	0.99976		Plekhg2	pleckstrin homology domain containing, family G (with RhoGef domain) member 2	-0.649189	0.0584927	0.303165
	Zfp654	zinc finger protein 654	0.886888	0.0448835	0.240459		Cpeb4	cytoplasmic polyadenylation element binding protein 4	-0.0831958	0.894194	0.99976		Plekhs1	pleckstrin homology domain containing, family S member 1	-0.650375	0.0578798	0.303165
	Cavin3	caveolae associated 3	-0.886833	0.0449159	0.240493		Ckap2l	cytoskeleton associated protein 2-like	-0.11837	0.849639	0.99976		Kctd11	potassium channel tetramerisation domain containing 11	-0.649935	0.0581064	0.303165
	Rhob	ras homolog family member B	-0.886747	0.0449668	0.240602		Ckap5	cytoskeleton associated protein 5	0.691852	0.19557	0.99976		Gm13456	predicted gene 13456	0.654796	0.0556302	0.303165
	Evi5	ecotropic viral integration site 5	0.886672	0.0450109	0.240602		Ckap4	cytoskeleton-associated protein 4	-0.327024	0.591166	0.99976		Gm4204	predicted gene 4204	-0.654058	0.0560016	0.303165
	Spast	spastin	0.886593	0.0450571	0.240602		Ciao2a	cytosolic iron-sulfur assembly component 2A	-0.264314	0.667425	0.99976		Gm10443	predicted pseudogene 10443	0.653901	0.0560812	0.303165
	Pxdn	peroxidasin	-0.886573	0.0450687	0.240602		Ciao2b	cytosolic iron-sulfur assembly component 2B	0.819278	0.0896835	0.99976		Prelid3b	PRELI domain containing 3B	0.653401	0.0563336	0.303165
	Gpat4	glycerol-3-phosphate acyltransferase 4	0.886558	0.0450781	0.240602		Ciao1	cytosolic iron-sulfur protein assembly 1	-0.139717	0.822687	0.99976		Prmt1	protein arginine N-methyltransferase 1	-0.649667	0.0582449	0.303165
	Srgn	serglycin	-0.886534	0.0450918	0.240602		Ctu1	cytosolic thiouridylase subunit 1	0.0276959	0.964741	0.99976		Rad23b	RAD23 homolog B, nucleotide excision repair protein	0.651233	0.0574386	0.303165
	Zswim4	zinc finger SWIM-type containing 4	-0.886416	0.0451613	0.240818		Dbp	D site albumin promoter binding protein	0.0229779	0.970746	0.99976		Rbbp8nl	RBBP8 N-terminal like	0.652838	0.0566195	0.303165
	Odad4	outer dynein arm complex subunit 4	0.88624	0.0452655	0.240818		Dalrd3	DALR anticodon binding domain containing 3	0.934479	0.0199338	0.99976		Rims3	regulating synaptic membrane exocytosis 3	0.652284	0.0569016	0.303165
	Rap2a	RAS related protein 2a	0.886194	0.0452926	0.240818		Ddb1	damage specific DNA binding protein 1	-0.3938	0.511878	0.99976		Rcor1	REST corepressor 1	0.651181	0.0574656	0.303165
	Pdcd10	programmed cell death 10	0.886078	0.0453609	0.240818		Ddb2	damage specific DNA binding protein 2	0.86504	0.0582972	0.99976		Arhgdia	Rho GDP dissociation inhibitor (GDI) alpha	-0.650285	0.0579263	0.303165
	Tgif1	TGFB-induced factor homeobox 1	-0.886023	0.0453934	0.240818		Dele1	DAP3 binding cell death enhancer 1	-0.0268989	0.965755	0.99976		Arhgap35	Rho GTPase activating protein 35	0.650407	0.057863	0.303165
	Ttc7b	tetratricopeptide repeat domain 7B	0.88598	0.045419	0.240818		Ddo	D-aspartate oxidase	-0.0966304	0.877158	0.99976		1810019D21Rik	RIKEN cDNA 1810019D21 gene	0.653483	0.0562925	0.303165
	Pon2	paraoxonase 2	-0.885948	0.0454378	0.240818		Dazap1	DAZ associated protein 1	0.282159	0.64557	0.99976		Rnf145	ring finger protein 145	0.650813	0.0576542	0.303165
	Jak3	Janus kinase 3	-0.885934	0.0454457	0.240818		Dazap2	DAZ associated protein 2	-0.101839	0.870559	0.99976		Ahcyl2	S-adenosylhomocysteine hydrolase-like 2	0.654406	0.0558264	0.303165
	Iars	isoleucine-tRNA synthetase	0.885918	0.0454554	0.240818		Dcun1d1	DCN1, defective in cullin neddylation 1, domain containing 1 (S. cerevisiae)	-0.264098	0.667691	0.99976		Stk40	serine/threonine kinase 40	0.653613	0.0562265	0.303165
	Alkbh3	alkB homolog 3, alpha-ketoglutarate-dependent dioxygenase	0.885875	0.0454807	0.240818		Dcun1d2	DCN1, defective in cullin neddylation 1, domain containing 2 (S. cerevisiae)	0.602092	0.282628	0.99976		Shisa7	shisa family member 7	0.653285	0.0563928	0.303165
	Kctd18	potassium channel tetramerisation domain containing 18	-0.885871	0.0454828	0.240818		Dcun1d3	DCN1, defective in cullin neddylation 1, domain containing 3 (S. cerevisiae)	0.314239	0.606584	0.99976		Sgsm3	small G protein signaling modulator 3	0.652527	0.0567776	0.303165
	Atp2a3	ATPase, Ca++ transporting, ubiquitous	-0.885812	0.045518	0.240818		Dcun1d4	DCN1, defective in cullin neddylation 1, domain containing 4 (S. cerevisiae)	0.156074	0.80209	0.99976		Scnm1	sodium channel modifier 1	-0.650074	0.0580347	0.303165
	Msantd2	Myb/SANT-like DNA-binding domain containing 2	-0.885778	0.0455378	0.240818		Dcun1d5	DCN1, defective in cullin neddylation 1, domain containing 5 (S. cerevisiae)	-0.356459	0.555946	0.99976		Slc24a3	solute carrier family 24 (sodium/potassium/calcium exchanger), member 3	0.652792	0.0566429	0.303165
	Actl6a	actin-like 6A	0.885771	0.0455421	0.240818		Dcst2	DC-STAMP domain containing 2	0.0765291	0.902655	0.99976		Slc41a1	solute carrier family 41, member 1	0.648767	0.058712	0.303165
	Fryl	FRY like transcription coactivator	-0.88573	0.0455666	0.240818		Dctpp1	dCTP pyrophosphatase 1	-0.864136	0.0588759	0.99976		Spata13	spermatogenesis associated 13	0.654456	0.055801	0.303165
	Rtn4	reticulon 4	-0.885708	0.0455794	0.240818		Dcaf10	DDB1 and CUL4 associated factor 10	-0.60718	0.277468	0.99976		Sox10	SRY (sex determining region Y)-box 10	0.650224	0.0579574	0.303165
	Bicdl1	BICD family like cargo adaptor 1	0.885706	0.0455808	0.240818		Dcaf11	DDB1 and CUL4 associated factor 11	0.302211	0.621153	0.99976		Skiv2l	superkiller viralicidic activity 2-like (S. cerevisiae)	-0.651964	0.0570647	0.303165
	Pik3r3	phosphoinositide-3-kinase regulatory subunit 3	0.885631	0.0456247	0.240818		Dcaf12	DDB1 and CUL4 associated factor 12	0.0100631	0.987188	0.99976		Socs5	suppressor of cytokine signaling 5	-0.649165	0.0585051	0.303165
	Tmem192	transmembrane protein 192	0.88563	0.0456255	0.240818		Dcaf13	DDB1 and CUL4 associated factor 13	-0.0480192	0.938884	0.99976		Smarcad1	SWI/SNF-related, matrix-associated actin-dependent regulator of chromatin, subfamily a, containing DEAD/H box 1	-0.654765	0.0556457	0.303165
	0610043K17Rik	RIKEN cDNA 0610043K17 gene	-0.885484	0.045712	0.241131		Dcaf15	DDB1 and CUL4 associated factor 15	-0.212235	0.731816	0.99976		Tmf1	TATA element modulatory factor 1	0.650671	0.0577272	0.303165
	Dnajc3	DnaJ heat shock protein family (Hsp40) member C3	0.885386	0.04577	0.241131		Dcaf4	DDB1 and CUL4 associated factor 4	0.87227	0.0537368	0.99976		Tenm4	teneurin transmembrane protein 4	-0.653995	0.0560337	0.303165
	Cept1	choline/ethanolaminephosphotransferase 1	0.885377	0.045775	0.241131		Dcaf5	DDB1 and CUL4 associated factor 5	0.815241	0.0926454	0.99976		Thyn1	thymocyte nuclear protein 1	0.651866	0.0571149	0.303165
	Lats1	large tumor suppressor	0.88532	0.0458089	0.241131		Dcaf6	DDB1 and CUL4 associated factor 6	-0.35875	0.553221	0.99976		Thrap3	thyroid hormone receptor associated protein 3	0.653833	0.0561155	0.303165
	Nfe2l1	nuclear factor, erythroid derived 2,-like 1	-0.885263	0.0458428	0.241131		Dcaf7	DDB1 and CUL4 associated factor 7	-0.708246	0.180665	0.99976		Tm9sf2	transmembrane 9 superfamily member 2	0.651114	0.0574996	0.303165
	Leprot	leptin receptor overlapping transcript	-0.885244	0.0458538	0.241131		Dcaf8	DDB1 and CUL4 associated factor 8	0.491857	0.400006	0.99976		Tmem120a	transmembrane protein 120A	0.649548	0.0583068	0.303165
	Tchp	trichoplein, keratin filament binding	-0.885222	0.0458667	0.241131		Ddhd1	DDHD domain containing 1	0.537105	0.350611	0.99976		Ywhaq	tyrosine 3-monooxygenase/tryptophan 5-monooxygenase activation protein theta	-0.64894	0.0586222	0.303165
	Rab9	RAB9, member RAS oncogene family	0.885142	0.0459143	0.241245		Ddhd2	DDHD domain containing 2	0.709196	0.179812	0.99976		Ubr7	ubiquitin protein ligase E3 component n-recognin 7 (putative)	0.65053	0.0577997	0.303165
	Tmed2	transmembrane p24 trafficking protein 2	0.885063	0.045961	0.24126		Ddrgk1	DDRGK domain containing 1	-0.555085	0.331434	0.99976		Ube2i	ubiquitin-conjugating enzyme E2I	-0.653905	0.0560789	0.303165
	Man2a1	mannosidase 2, alpha 1	-0.885009	0.0459933	0.24126		Ddx6	DEAD (Asp-Glu-Ala-Asp) box polypeptide 6	0.67677	0.209573	0.99976		Unk	unkempt family zinc finger	-0.64875	0.0587209	0.303165
	Mmut	methylmalonyl-Coenzyme A mutase	0.885006	0.0459951	0.24126		Ddx1	DEAD box helicase 1	-0.792846	0.109596	0.99976		Vps13a	vacuolar protein sorting 13A	0.653266	0.0564022	0.303165
	Mesd	mesoderm development LRP chaperone	-0.884943	0.0460322	0.241314		Ddx10	DEAD box helicase 10	0.658501	0.226889	0.99976		Xxylt1	xyloside xylosyltransferase 1	0.654287	0.0558863	0.303165
	Ildr1	immunoglobulin-like domain containing receptor 1	-0.884829	0.0460999	0.241314		Ddx17	DEAD box helicase 17	0.808306	0.0978017	0.99976		Zfp622	zinc finger protein 622	0.65255	0.0567657	0.303165
	E030013I19Rik	RIKEN cDNA E030013I19 gene	-0.884819	0.0461059	0.241314		Ddx18	DEAD box helicase 18	-0.078928	0.89961	0.99976		Zfand2b	zinc finger, AN1 type domain 2B	0.653844	0.0561097	0.303165
	Arhgef25	Rho guanine nucleotide exchange factor (GEF) 25	-0.88476	0.0461407	0.241314		Ddx19a	DEAD box helicase 19a	-0.279588	0.648711	0.99976		Zzef1	zinc finger, ZZ-type with EF hand domain 1	0.651306	0.0574014	0.303165
	Crlf2	cytokine receptor-like factor 2	-0.884668	0.0461956	0.241314		Ddx19b	DEAD box helicase 19b	-0.526956	0.361553	0.99976		Fhip2a	FHF complex subunit HOOK interacting protein 2A	0.653318	0.0563759	0.303165
	Itih5	inter-alpha-trypsin inhibitor, heavy chain 5	-0.884653	0.0462042	0.241314		Ddx20	DEAD box helicase 20	0.038377	0.951149	0.99976		Bltp1	bridge-like lipid transfer protein family member 1	0.653194	0.0564388	0.303165
	Spindoc	spindlin interactor and repressor of chromatin binding	0.884607	0.0462319	0.241314		Ddx23	DEAD box helicase 23	0.810716	0.0960004	0.99976		Pdpk1	3-phosphoinositide dependent protein kinase 1	0.645822	0.0602555	0.303871
	Mon2	MON2 homolog, regulator of endosome to Golgi trafficking	0.884597	0.0462375	0.241314		Ddx24	DEAD box helicase 24	0.133704	0.830271	0.99976		Atf1	activating transcription factor 1	0.648314	0.0589477	0.303871
	Ttll4	tubulin tyrosine ligase-like family, member 4	0.884582	0.0462467	0.241314		Ddx27	DEAD box helicase 27	-0.0135575	0.982739	0.99976		Cbr2	carbonyl reductase 2	-0.644604	0.0609016	0.303871
	Grhpr	glyoxylate reductase/hydroxypyruvate reductase	0.88455	0.0462655	0.241314		Ddx3x	DEAD box helicase 3, X-linked	0.623541	0.261048	0.99976		Ces1d	carboxylesterase 1D	0.646753	0.0597646	0.303871
	Cog6	component of oligomeric golgi complex 6	0.884454	0.0463225	0.241476		Ddx39a	DEAD box helicase 39a	-0.117023	0.851342	0.99976		Cd14	CD14 antigen	-0.644438	0.0609896	0.303871
	Dtnbp1	dystrobrevin binding protein 1	-0.88433	0.0463962	0.241724		Ddx39b	DEAD box helicase 39b	-0.284391	0.642844	0.99976		Cpsf4	cleavage and polyadenylation specific factor 4	-0.644764	0.0608165	0.303871
	Ppp1r14b	protein phosphatase 1, regulatory inhibitor subunit 14B	-0.88414	0.0465089	0.242091		Ddx41	DEAD box helicase 41	0.0190981	0.975685	0.99976		Ccdc125	coiled-coil domain containing 125	-0.644395	0.061013	0.303871
	Gkap1	G kinase anchoring protein 1	-0.884124	0.0465188	0.242091		Ddx42	DEAD box helicase 42	0.338094	0.577873	0.99976		Dhx32	DEAH (Asp-Glu-Ala-His) box polypeptide 32	0.644646	0.0608792	0.303871
	Pkn2	protein kinase N2	0.88406	0.046557	0.242131		Ddx46	DEAD box helicase 46	0.485158	0.407447	0.99976		Dab2	disabled 2, mitogen-responsive phosphoprotein	0.648263	0.0589743	0.303871
	Nudt4	nudix (nucleoside diphosphate linked moiety X)-type motif 4	0.883994	0.0465959	0.242131		Ddx47	DEAD box helicase 47	0.519328	0.36983	0.99976		Dusp11	dual specificity phosphatase 11 (RNA/RNP complex 1-interacting)	0.647935	0.0591457	0.303871
	Rras	related RAS viral (r-ras) oncogene	-0.883836	0.0466903	0.242131		Ddx49	DEAD box helicase 49	-0.113206	0.85617	0.99976		Efl1	elongation factor like GTPase 1	0.646325	0.0599904	0.303871
	Dnajb6	DnaJ heat shock protein family (Hsp40) member B6	-0.883801	0.0467113	0.242131		Ddx5	DEAD box helicase 5	0.750592	0.143795	0.99976		Eral1	Era (G-protein)-like 1 (E. coli)	0.647387	0.0594323	0.303871
	Crls1	cardiolipin synthase 1	0.883683	0.0467815	0.242131		Ddx51	DEAD box helicase 51	0.508987	0.381122	0.99976		Eif4ebp2	eukaryotic translation initiation factor 4E binding protein 2	0.645355	0.0605029	0.303871
	Timm13	translocase of inner mitochondrial membrane 13	0.883632	0.0468118	0.242131		Ddx54	DEAD box helicase 54	-0.456495	0.439643	0.99976		Gabarapl1	gamma-aminobutyric acid (GABA) A receptor-associated protein-like 1	-0.646658	0.0598146	0.303871
	Celsr2	cadherin, EGF LAG seven-pass G-type receptor 2	-0.883625	0.0468162	0.242131		Ddx55	DEAD box helicase 55	0.556059	0.330403	0.99976		Ggt1	gamma-glutamyltransferase 1	0.644752	0.0608231	0.303871
	Ctnnd1	catenin (cadherin associated protein), delta 1	-0.883605	0.0468278	0.242131		Ddx56	DEAD box helicase 56	-0.0192579	0.975482	0.99976		Gatad2a	GATA zinc finger domain containing 2A	0.646646	0.0598212	0.303871
	Emg1	EMG1 N1-specific pseudouridine methyltransferase	0.883578	0.0468441	0.242131		Ddx11	DEAD/H box helicase 11	0.917838	0.0279199	0.99976		Gstp1	glutathione S-transferase, pi 1	-0.646977	0.0596472	0.303871
	Rragd	Ras-related GTP binding D	-0.883555	0.0468578	0.242131		Ddx58	DEAD/H box helicase 58	0.311056	0.610434	0.99976		Hinfp	histone H4 transcription factor	0.645779	0.0602781	0.303871
	Cd47	CD47 antigen (Rh-related antigen, integrin-associated signal transducer)	-0.88355	0.0468605	0.242131		Deaf1	DEAF1, transcription factor	-0.316071	0.604371	0.99976		Hadhb	hydroxyacyl-CoA dehydrogenase trifunctional multienzyme complex subunit beta	-0.645923	0.0602024	0.303871
	Mob3b	MOB kinase activator 3B	-0.883524	0.046876	0.242131		Dhx57	DEAH (Asp-Glu-Ala-Asp/His) box polypeptide 57	-0.0758066	0.903573	0.99976		Ilvbl	ilvB (bacterial acetolactate synthase)-like	-0.646551	0.0598709	0.303871
	Rreb1	ras responsive element binding protein 1	0.883422	0.0469369	0.242131		Dhx15	DEAH (Asp-Glu-Ala-His) box polypeptide 15	0.522043	0.366879	0.99976		Ildr1	immunoglobulin-like domain containing receptor 1	-0.647409	0.0594205	0.303871
	Colgalt1	collagen beta(1-O)galactosyltransferase 1	-0.883394	0.0469536	0.242131		Dhx16	DEAH (Asp-Glu-Ala-His) box polypeptide 16	0.420717	0.480577	0.99976		Itga7	integrin alpha 7	-0.64518	0.0605957	0.303871
	Stim2	stromal interaction molecule 2	0.883375	0.0469648	0.242131		Dhx29	DEAH (Asp-Glu-Ala-His) box polypeptide 29	-0.33784	0.578178	0.99976		Jtb	jumping translocation breakpoint	0.647897	0.0591651	0.303871
	Apol6	apolipoprotein L 6	-0.883351	0.0469794	0.242131		Dhx30	DEAH (Asp-Glu-Ala-His) box polypeptide 30	0.348339	0.565621	0.99976		Lrig1	leucine-rich repeats and immunoglobulin-like domains 1	0.645336	0.0605129	0.303871
	Sdccag8	serologically defined colon cancer antigen 8	-0.883323	0.0469963	0.242131		Dhx32	DEAH (Asp-Glu-Ala-His) box polypeptide 32	0.522104	0.366813	0.99976		Lonp2	lon peptidase 2, peroxisomal	0.644423	0.060998	0.303871
	CAAA01118383.1	No associated gene	-0.883418	0.0469396	0.242131		Dhx33	DEAH (Asp-Glu-Ala-His) box polypeptide 33	-0.447262	0.450129	0.99976		Kdm5a	lysine (K)-specific demethylase 5A	-0.644648	0.0608782	0.303871
	Fxyd6	FXYD domain-containing ion transport regulator 6	-0.883206	0.0470662	0.242357		Dhx34	DEAH (Asp-Glu-Ala-His) box polypeptide 34	-0.251041	0.683755	0.99976		Msto1	misato 1, mitochondrial distribution and morphology regulator	-0.644418	0.0610007	0.303871
	Psmc4	proteasome (prosome, macropain) 26S subunit, ATPase, 4	-0.883087	0.0471367	0.242585		Dhx35	DEAH (Asp-Glu-Ala-His) box polypeptide 35	0.357927	0.5542	0.99976		Mrpl4	mitochondrial ribosomal protein L4	0.646384	0.0599592	0.303871
	Fam193a	family with sequence homology 193, member A	0.88302	0.0471767	0.242657		Dhx36	DEAH (Asp-Glu-Ala-His) box polypeptide 36	0.363507	0.547573	0.99976		Mrpl45	mitochondrial ribosomal protein L45	-0.645298	0.0605327	0.303871
	Ywhab	tyrosine 3-monooxygenase/tryptophan 5-monooxygenase activation protein, beta polypeptide	-0.882586	0.0474364	0.243519		Dhx37	DEAH (Asp-Glu-Ala-His) box polypeptide 37	-0.690648	0.196678	0.99976		Map4k4	mitogen-activated protein kinase kinase kinase kinase 4	-0.647662	0.0592884	0.303871
	Emc6	ER membrane protein complex subunit 6	0.882569	0.0474466	0.243519		Dhx38	DEAH (Asp-Glu-Ala-His) box polypeptide 38	0.225318	0.715562	0.99976		Napa	N-ethylmaleimide sensitive fusion protein attachment protein alpha	0.646343	0.0599809	0.303871
	Gm2a	GM2 ganglioside activator protein	0.8825	0.0474879	0.243519		Dhx40	DEAH (Asp-Glu-Ala-His) box polypeptide 40	0.74836	0.145677	0.99976		Nudt1	nudix (nucleoside diphosphate linked moiety X)-type motif 1	-0.644655	0.0608744	0.303871
	Arl6ip1	ADP-ribosylation factor-like 6 interacting protein 1	-0.882488	0.0474952	0.243519		Dhx8	DEAH (Asp-Glu-Ala-His) box polypeptide 8	0.59613	0.288707	0.99976		Ptdss2	phosphatidylserine synthase 2	-0.647799	0.0592164	0.303871
	Pin1	peptidyl-prolyl cis/trans isomerase, NIMA-interacting 1	0.882444	0.0475218	0.243519		Dhx9	DEAH (Asp-Glu-Ala-His) box polypeptide 9	-0.494728	0.396825	0.99976		Gm12863	predicted gene 12863	0.648322	0.0589436	0.303871
	Ptpra	protein tyrosine phosphatase, receptor type, A	0.882429	0.0475306	0.243519		Dqx1	DEAQ RNA-dependent ATPase	-0.503275	0.387395	0.99976		Psap	prosaposin	-0.647616	0.0593121	0.303871
	Stard4	StAR-related lipid transfer (START) domain containing 4	0.882411	0.0475411	0.243519		Dap3	death associated protein 3	0.174214	0.77931	0.99976		Ptpn11	protein tyrosine phosphatase, non-receptor type 11	-0.648183	0.0590162	0.303871
	Junb	jun B proto-oncogene	-0.882389	0.0475544	0.243519		Dapk1	death associated protein kinase 1	0.8233	0.0867616	0.99976		Pim1	proviral integration site 1	0.644496	0.0609592	0.303871
	Phtf1	putative homeodomain transcription factor 1	-0.882337	0.0475855	0.243544		Dedd2	death effector domain-containing DNA binding protein 2	-0.44835	0.448891	0.99976		Rasa3	RAS p21 protein activator 3	-0.648005	0.0591091	0.303871
	Akap1	A kinase (PRKA) anchor protein 1	0.882253	0.0476357	0.243619		Dido1	death inducer-obliterator 1	0.935948	0.0192715	0.99976		Rmi1	RecQ mediated genome instability 1	0.644874	0.0607577	0.303871
	Psen1	presenilin 1	-0.882172	0.0476845	0.243619		Dap	death-associated protein	0.168483	0.7865	0.99976		Arhgef25	Rho guanine nucleotide exchange factor (GEF) 25	-0.645467	0.0604433	0.303871
	Slc25a11	solute carrier family 25 (mitochondrial carrier oxoglutarate carrier), member 11	0.882108	0.047723	0.243619		Dapk3	death-associated protein kinase 3	0.95545	0.0112119	0.99976		Rae1	ribonucleic acid export 1	0.647986	0.0591187	0.303871
	Vapb	vesicle-associated membrane protein, associated protein B and C	0.882072	0.0477446	0.243619		Dbr1	debranching RNA lariats 1	0.425425	0.475146	0.99976		1700019D03Rik	RIKEN cDNA 1700019D03 gene	0.644665	0.0608691	0.303871
	Ptgfrn	prostaglandin F2 receptor negative regulator	0.882068	0.0477467	0.243619		Dxo	decapping exoribonuclease	-0.750267	0.144068	0.99976		2010320M18Rik	RIKEN cDNA 2010320M18 gene	0.6449	0.0607441	0.303871
	Mrpl43	mitochondrial ribosomal protein L43	-0.882023	0.0477739	0.243619		Dcp1a	decapping mRNA 1A	-0.294957	0.629968	0.99976		Sema4b	sema domain, immunoglobulin domain (Ig), transmembrane domain (TM) and short cytoplasmic domain, (semaphorin) 4B	0.647305	0.0594751	0.303871
	Osbpl1a	oxysterol binding protein-like 1A	0.882007	0.0477838	0.243619		Dcp2	decapping mRNA 2	-0.16522	0.790596	0.99976		Srp72	signal recognition particle 72	0.646471	0.059913	0.303871
	Retsat	retinol saturase (all trans retinol 13,14 reductase)	0.881814	0.0478994	0.243664		Dcn	decorin	-0.101349	0.87118	0.99976		Smg7	SMG7 nonsense mediated mRNA decay factor	0.645599	0.0603735	0.303871
	Smad1	SMAD family member 1	-0.881813	0.0479	0.243664		Dock1	dedicator of cytokinesis 1	0.651086	0.234025	0.99976		Slc16a9	solute carrier family 16 (monocarboxylic acid transporters), member 9	0.644729	0.0608352	0.303871
	Alg3	asparagine-linked glycosylation 3 (alpha-1,3-mannosyltransferase)	0.881809	0.0479021	0.243664		Dock10	dedicator of cytokinesis 10	-0.14638	0.814291	0.99976		Sos2	SOS Ras/Rho guanine nucleotide exchange factor 2	0.645519	0.060416	0.303871
	Amigo1	adhesion molecule with Ig like domain 1	0.881778	0.0479211	0.243664		Dock4	dedicator of cytokinesis 4	-0.658932	0.226477	0.99976		Smoc1	SPARC related modular calcium binding 1	-0.645425	0.0604656	0.303871
	Pip5k1a	phosphatidylinositol-4-phosphate 5-kinase, type 1 alpha	-0.881768	0.0479267	0.243664		Dock5	dedicator of cytokinesis 5	0.187764	0.762344	0.99976		Sbno1	strawberry notch 1	0.647565	0.0593389	0.303871
	Aifm2	apoptosis-inducing factor, mitochondrion-associated 2	-0.881729	0.0479502	0.243664		Dock6	dedicator of cytokinesis 6	-0.188679	0.7612	0.99976		Senp7	SUMO1/sentrin specific peptidase 7	0.645069	0.0606543	0.303871
	Gzf1	GDNF-inducible zinc finger protein 1	0.881636	0.0480061	0.24376		Dock7	dedicator of cytokinesis 7	-0.107386	0.863535	0.99976		St7l	suppression of tumorigenicity 7-like	0.646524	0.0598854	0.303871
	Cyth2	cytohesin 2	-0.881566	0.0480484	0.24376		Dock8	dedicator of cytokinesis 8	0.102958	0.869141	0.99976		Socs7	suppressor of cytokine signaling 7	0.645777	0.0602792	0.303871
	Dcxr	dicarbonyl L-xylulose reductase	-0.881502	0.0480867	0.24376		Dock9	dedicator of cytokinesis 9	0.435208	0.463902	0.99976		Stxbp2	syntaxin binding protein 2	0.646124	0.0600961	0.303871
	Fam174c	family with sequence similarity 174, member C	0.881402	0.0481472	0.24376		Det1	de-etiolated homolog 1 (Arabidopsis)	0.402196	0.50207	0.99976		Taf6l	TATA-box binding protein associated factor 6 like	-0.6462	0.0600561	0.303871
	Btaf1	B-TFIID TATA-box binding protein associated factor 1	0.881371	0.0481658	0.24376		Dad1	defender against cell death 1	-0.0624585	0.920527	0.99976		Tgm2	transglutaminase 2, C polypeptide	-0.645927	0.0601999	0.303871
	Man2b2	mannosidase 2, alpha B2	-0.881369	0.0481667	0.24376		Dhdds	dehydrodolichyl diphosphate synthase	-0.378342	0.530033	0.99976		Tmbim6	transmembrane BAX inhibitor motif containing 6	0.647314	0.0594704	0.303871
	Fam219a	family with sequence similarity 219, member A	-0.881269	0.0482272	0.24376		Dhrs1	dehydrogenase/reductase (SDR family) member 1	-0.411108	0.491703	0.99976		Tmc6	transmembrane channel-like gene family 6	0.645672	0.0603348	0.303871
	Thap3	THAP domain containing, apoptosis associated protein 3	-0.881224	0.0482542	0.24376		Dhrs11	dehydrogenase/reductase (SDR family) member 11	-0.964794	0.00788787	0.99976		Tpcn2	two pore segment channel 2	-0.646403	0.0599488	0.303871
	Pnpla2	patatin-like phospholipase domain containing 2	0.881219	0.0482568	0.24376		Dhrs13	dehydrogenase/reductase (SDR family) member 13	0.276238	0.652808	0.99976		Ubr2	ubiquitin protein ligase E3 component n-recognin 2	0.645991	0.0601662	0.303871
	Card14	caspase recruitment domain family, member 14	-0.881198	0.0482697	0.24376		Dhrs3	dehydrogenase/reductase (SDR family) member 3	0.132384	0.831937	0.99976		Wdr62	WD repeat domain 62	0.646759	0.0597616	0.303871
	Mrps35	mitochondrial ribosomal protein S35	0.881192	0.0482736	0.24376		Dhrs4	dehydrogenase/reductase (SDR family) member 4	0.49207	0.399769	0.99976		Wbp2	WW domain binding protein 2	-0.647717	0.0592593	0.303871
	Lep	leptin	-0.881174	0.0482844	0.24376		Dhrs7	dehydrogenase/reductase (SDR family) member 7	0.813128	0.0942078	0.99976		Xbp1	X-box binding protein 1	0.646506	0.059895	0.303871
	Sorbs1	sorbin and SH3 domain containing 1	-0.881024	0.0483744	0.244071		Dhrs7b	dehydrogenase/reductase (SDR family) member 7B	-0.57964	0.30569	0.99976		Yrdc	yrdC domain containing (E.coli)	0.647628	0.059306	0.303871
	Gm48614	predicted gene, 48614	0.880912	0.0484421	0.244071		Dek	DEK proto-oncogene (DNA binding)	0.85618	0.0640422	0.99976		Zswim8	zinc finger SWIM-type containing 8	-0.646393	0.0599543	0.303871
	Dalrd3	DALR anticodon binding domain containing 3	-0.880908	0.0484445	0.244071		Dlc1	deleted in liver cancer 1	-0.858991	0.0622014	0.99976		Abhd13	abhydrolase domain containing 13	0.643159	0.0616736	0.304426
	Ofd1	OFD1, centriole and centriolar satellite protein	-0.880851	0.0484788	0.244071		Dll1	delta like canonical Notch ligand 1	0.436751	0.462134	0.99976		Bhlha15	basic helix-loop-helix family, member a15	0.64342	0.0615335	0.304426
	Igsf5	immunoglobulin superfamily, member 5	-0.88083	0.0484912	0.244071		Degs1	delta(4)-desaturase, sphingolipid 1	-0.661353	0.224161	0.99976		Basp1	brain abundant, membrane attached signal protein 1	-0.643162	0.0616716	0.304426
	Hmgb2	high mobility group box 2	-0.880786	0.0485177	0.244071		Dtx2	deltex 2, E3 ubiquitin ligase	0.190027	0.759514	0.99976		Clcn3	chloride channel, voltage-sensitive 3	0.643429	0.0615286	0.304426
	Nudt13	nudix (nucleoside diphosphate linked moiety X)-type motif 13	-0.880734	0.0485492	0.244071		Dtx3	deltex 3, E3 ubiquitin ligase	-0.595584	0.289264	0.99976		Exosc4	exosome component 4	-0.643254	0.0616224	0.304426
	Sh3bp5	SH3-domain binding protein 5 (BTK-associated)	0.880722	0.0485565	0.244071		Dtx3l	deltex 3-like, E3 ubiquitin ligase	-0.122446	0.844488	0.99976		Fam83h	family with sequence similarity 83, member H	-0.642892	0.0618166	0.304426
	Agap3	ArfGAP with GTPase domain, ankyrin repeat and PH domain 3	0.880646	0.0486025	0.244136		Dtx4	deltex 4, E3 ubiquitin ligase	-0.110215	0.859954	0.99976		Fgd3	FYVE, RhoGEF and PH domain containing 3	-0.642938	0.0617921	0.304426
	Crybg3	beta-gamma crystallin domain containing 3	0.880613	0.0486221	0.244136		Coq7	demethyl-Q 7	-0.387053	0.519786	0.99976		Letmd1	LETM1 domain containing 1	-0.64311	0.0616996	0.304426
	Ap1s1	adaptor protein complex AP-1, sigma 1	-0.880451	0.0487203	0.244267		Dennd10	DENN domain containing 10	0.295507	0.629298	0.99976		Mcoln1	mucolipin 1	-0.643226	0.0616377	0.304426
	Ppic	peptidylprolyl isomerase C	-0.88045	0.0487207	0.244267		Dennd11	DENN domain containing 11	0.470097	0.424295	0.99976		Naa40	N(alpha)-acetyltransferase 40, NatD catalytic subunit	-0.643865	0.0612954	0.304426
[truncated: 7,429 more rows]
